# Supplementary material for: 2-Oxo-2H-chromen-7-yl penta­noate
Source: IUCrdata. 2025 Oct 28;10(Pt 10):x250937. doi: 10.1107/S241431462500937X (PMC12598884; doi:10.1107/S241431462500937X)
Supplement: Supplementary file 1 [file x-10-x250937-sup1.cif]

##############################################################################
#                                                                            #
# This CIF contains the data for a data article accepted for                 #
# publication in IUCrData. It conforms to the requirements of                #
# Notes for Authors for IUCrData, and has been                               #
# peer reviewed under the auspices of IUCrData.                              #
#                                                                            #
# Full details of the Crystallographic Information File format               #
# are given in the paper "The Crystallographic Information File (CIF):       #
# a New Standard Archive File for Crystallography" by S. R. Hall, F. H.      #
# Allen and I. D. Brown [Acta Cryst. (1991), A47, 655-685].                  #
#                                                                            #
# The current version of the core CIF dictionary is obtainable from          #
# ftp://ftp.iucr.org/pub/cif_core.dic.                                       #
#                                                                            #
# Software is freely available for graphical display of the structure(s)     #
# in this CIF. For information consult the CIF software page                 #
# http://www.iucr.org/resources/cif/software.                                #
#                                                                            #
# This file may be used for bona fide research purposes within the           #
# scientific community so long as proper attribution is given to the data    # 
# article from which it was obtained.                                        #
#                                                                            #
##############################################################################
data_I
_audit_creation_method     'SHELXL-2019/3'
_journal_date_recd_electronic     2025-09-15
_journal_date_accepted     2025-10-23
_journal_name_full     'IUCrData'
_journal_year     2025
_journal_volume     10
_journal_issue      1
_journal_page_first     0
_journal_page_last     0
_journal_paper_category     HO
_journal_paper_doi     10.1107/S241431462500937X
_journal_coeditor_code     BX4035
_publ_contact_author_name
;
A. J. N'Gouan
;
_publ_contact_author_address
;
Equipe de Cristallographie et Physique Mol\'eculaire,
UFR SSMT, Universit\'e de Cocody, 22 BP 582 Abidjan 22,
C\^ote d'Ivoire
;
_publ_contact_author_email     'josephngouan@yahoo.fr'
_publ_contact_author_fax
;
;
_publ_contact_author_phone
;
+225 0708128858
;
_publ_section_title
;
2-Oxo-2<i>H</i>-chromen-7-yl pentanoate
;
loop_
    _publ_author_name
    _publ_author_address
    "N'Gouan, A. J."
;
Laboratory of Material, Sciences, Environnement and Solar Energy,
Research Team: Crystallography and Molecular Physics,
University F\'elix Houphou\^et-Boigny
22 BP 582 Abidjan 22,
C\^ote d'Ivoire
;
    "Bazi\'e, H."
;
Laboratory of Molecular Chemistry and Materials,
Research Team: Organic Chemistry and Phytochemistry,
University Joseph KI-ZERBO,
03 BP 7021
Ouagadougou 03
Burkina Faso
;
    'Goulizan Bi, S. D.'
;
Laboratory of Material, Sciences, Environnement and Solar Energy,
Research Team: Crystallography and Molecular Physics,
University F\'elix Houphou\^et-Boigny
22 BP 582 Abidjan 22,
C\^ote d'Ivoire
;
    "Djand\'e, A."
;
Laboratory of Molecular Chemistry and Materials, Research Team:
Organic Chemistry and Phytochemistry,
University Joseph KI-ZERBO,
03 BP 7021
Ouagadougou 03
Burkina Faso
;
    'Kakou-Yao, R.'
;
Laboratory of Material, Sciences, Environnement and Solar Energy,
Research Team: Crystallography and Molecular Physics,
University F\'elix Houphou\^et-Boigny
22 BP 582 Abidjan 22,
C\^ote d'Ivoire
;
    'Lecomte, C.'
;
CRM2, CNRS-Universit\'e de Lorraine, Vandoeuvre-l\`es-Nancy CEDEX BP 70239,
France
;
_publ_section_synopsis
;
In the  title compound, C~14~H~14~O~4~, the dihedral angle between the coumarin
nucleus and the pentanoate moiety is 84.6(9)\%.  In the crystal,  molecules
are linked by C---H...O hydrogen bonds  into centrosymmetric dimers with an
<i>R</i>~2~^2^(8) graph-set motif, and  \p--\p interactions are also observed.
;
_chemical_name_systematic
;
2-Oxo-2<i>H</i>-chromen-7-yl pentanoate
;
_chemical_name_common     ?
_chemical_formula_moiety     'C14 H14 O4'
_chemical_formula_sum     'C14 H14 O4'
_chemical_formula_iupac     'C14 H14 O4'
_chemical_formula_weight     246.25
_chemical_melting_point     ?
_space_group_crystal_system     monoclinic
_space_group_name_H-M_alt     'P 21/c'
_space_group_name_Hall     '-P 2ybc'
loop_
    _space_group_symop_operation_xyz
    'x, y, z'
    '-x, y+1/2, -z+1/2'
    '-x, -y, -z'
    'x, -y-1/2, z-1/2'
_cell_length_a     14.067(2)
_cell_length_b     5.6449(8)
_cell_length_c     15.400(2)
_cell_angle_alpha     90
_cell_angle_beta     97.885(5)
_cell_angle_gamma     90
_cell_volume     1211.3(3)
_cell_formula_units_Z     4
_cell_measurement_reflns_used     4060
_cell_measurement_theta_min     2.9
_cell_measurement_theta_max     31.6
_cell_measurement_temperature     296(2)
_exptl_crystal_description     prism
_exptl_crystal_colour     white
_exptl_crystal_size_max     0.23
_exptl_crystal_size_mid     0.12
_exptl_crystal_size_min     0.10
_exptl_crystal_density_diffrn     1.350
_exptl_crystal_density_meas     ?
_exptl_crystal_density_method     'not measured'
_exptl_crystal_F_000     520
_exptl_absorpt_coefficient_mu     0.099
_exptl_absorpt_correction_type     none
_exptl_absorpt_process_details     ?
_exptl_absorpt_correction_T_min     0.9884
_exptl_absorpt_correction_T_max     0.9904
_diffrn_ambient_temperature     296(2)
_diffrn_source     ?
_diffrn_radiation_type     MoK\a
_diffrn_radiation_wavelength     0.71073
_diffrn_measurement_device_type     'Enraf--Nonius CAD4'
_diffrn_measurement_method     \w/2\q
_diffrn_detector_area_resol_mean     ?
_diffrn_reflns_number     75215
_diffrn_reflns_av_R_equivalents     0.0520
_diffrn_reflns_av_unetI/netI     0.0218
_diffrn_reflns_theta_min     2.863
_diffrn_reflns_theta_max     31.605
_diffrn_reflns_theta_full     25.242
_diffrn_measured_fraction_theta_max     0.996
_diffrn_measured_fraction_theta_full     0.999
_diffrn_reflns_limit_h_min     -20
_diffrn_reflns_limit_h_max     19
_diffrn_reflns_limit_k_min     -8
_diffrn_reflns_limit_k_max     8
_diffrn_reflns_limit_l_min     -22
_diffrn_reflns_limit_l_max     22
_refine_special_details     ?
_reflns_number_total     4059
_reflns_number_gt     3178
_reflns_threshold_expression     'I > 2\s(I)'
_refine_ls_structure_factor_coef     Fsqd
_refine_ls_matrix_type     full
_refine_ls_R_factor_all     0.0653
_refine_ls_R_factor_gt     0.0520
_refine_ls_wR_factor_gt     0.1433
_refine_ls_wR_factor_ref     0.1543
_refine_ls_goodness_of_fit_ref     1.078
_refine_ls_restrained_S_all     1.078
_refine_ls_number_reflns     4059
_refine_ls_number_parameters     219
_refine_ls_number_restraints     0
_refine_ls_hydrogen_treatment     refall
_refine_ls_weighting_scheme     calc
_refine_ls_weighting_details
              'w=1/[\s^2^(Fo^2^)+(0.0820P)^2^+0.3497P] where P=(Fo^2^+2Fc^2^)/3'
_atom_sites_solution_hydrogens     difmap
_atom_sites_solution_primary     direct
_atom_sites_solution_secondary     difmap
_refine_ls_shift/su_max     0.000
_refine_ls_shift/su_mean     0.000
_refine_diff_density_max     0.422
_refine_diff_density_min     -0.320
_refine_ls_extinction_method     none
_refine_ls_extinction_coef     .
loop_
    _atom_type_symbol
    _atom_type_description
    _atom_type_scat_dispersion_real
    _atom_type_scat_dispersion_imag
    _atom_type_scat_source
    'C' 'C' 0.0033 0.0016
                         'International Tables Vol C Tables 4.2.6.8 and 6.1.1.4'
    'H' 'H' 0.0000 0.0000
                         'International Tables Vol C Tables 4.2.6.8 and 6.1.1.4'
    'O' 'O' 0.0106 0.0060
                         'International Tables Vol C Tables 4.2.6.8 and 6.1.1.4'
_computing_data_collection
;
COLLECT (Nonius, 1997)
;
_computing_cell_refinement
;
DENZO/SCALEPACK (Otwinowski & Minor, 1997)
;
_computing_data_reduction
;
DENZO/SCALEPACK (Otwinowski & Minor, 1997)
;
_computing_structure_solution
;
<i>SHELXT2018/2</i> (Sheldrick, 2015a)
;
_computing_structure_refinement
;
<i>SHELXL2019/2</i> (Sheldrick, 2015b)
;
_computing_molecular_graphics
;
CAMERON (Watkin <i>et al.</i>,  1996)
;
_computing_publication_material
;
CRYSTALS (Betteridge <i>et al.</i>,  2003)
;
loop_
    _atom_site_type_symbol
    _atom_site_label
    _atom_site_fract_x
    _atom_site_fract_y
    _atom_site_fract_z
    _atom_site_U_iso_or_equiv
    _atom_site_adp_type
    _atom_site_calc_flag
    _atom_site_occupancy
    _atom_site_disorder_assembly
    _atom_site_disorder_group
    O O2 0.39242(6) 0.89521(15) 0.55349(5) 0.02545(18) Uani d 1 . .
    O O3 0.67996(6) 0.44508(16) 0.59537(6) 0.02665(19) Uani d 1 . .
    O O1 0.25834(7) 1.09807(17) 0.51875(7) 0.0345(2) Uani d 1 . .
    O O4 0.73985(7) 0.7127(2) 0.69647(7) 0.0460(3) Uani d 1 . .
    C C9 0.44175(8) 0.7035(2) 0.59192(7) 0.0229(2) Uani d 1 . .
    C C8 0.53766(8) 0.6840(2) 0.57977(7) 0.0242(2) Uani d 1 . .
    C C2 0.25031(8) 0.7636(2) 0.61120(8) 0.0282(2) Uani d 1 . .
    C C6 0.54497(9) 0.3126(2) 0.66098(7) 0.0261(2) Uani d 1 . .
    C C7 0.58668(8) 0.4856(2) 0.61403(7) 0.0239(2) Uani d 1 . .
    C C1 0.29628(8) 0.9302(2) 0.55824(8) 0.0268(2) Uani d 1 . .
    C C4 0.39670(8) 0.5355(2) 0.63897(7) 0.0235(2) Uani d 1 . .
    C C5 0.45001(9) 0.3398(2) 0.67415(7) 0.0259(2) Uani d 1 . .
    C C3 0.29744(8) 0.5745(2) 0.64863(8) 0.0269(2) Uani d 1 . .
    C C11 0.84651(9) 0.5030(2) 0.61245(9) 0.0301(3) Uani d 1 . .
    C C10 0.75243(9) 0.5724(2) 0.64053(8) 0.0295(2) Uani d 1 . .
    C C12 0.88245(10) 0.2667(3) 0.65340(11) 0.0386(3) Uani d 1 . .
    C C13 0.96766(11) 0.1684(3) 0.61273(12) 0.0428(3) Uani d 1 . .
    C C14 1.05507(11) 0.3292(3) 0.62324(13) 0.0453(4) Uani d 1 . .
    H H6 0.5857(12) 0.171(3) 0.6822(11) 0.035(4) Uiso d 1 . .
    H H11A 0.8386(13) 0.497(3) 0.5494(12) 0.039(5) Uiso d 1 . .
    H H5 0.4193(12) 0.219(3) 0.7078(10) 0.028(4) Uiso d 1 . .
    H H12A 0.8271(16) 0.147(4) 0.6451(14) 0.054(6) Uiso d 1 . .
    H H2 0.1840(14) 0.795(3) 0.6158(12) 0.043(5) Uiso d 1 . .
    H H14A 1.1069(16) 0.245(4) 0.5961(14) 0.058(6) Uiso d 1 . .
    H H3 0.2666(12) 0.460(3) 0.6822(10) 0.030(4) Uiso d 1 . .
    H H11B 0.8947(13) 0.636(3) 0.6294(12) 0.040(5) Uiso d 1 . .
    H H12B 0.9014(14) 0.299(3) 0.7148(13) 0.042(5) Uiso d 1 . .
    H H8 0.5655(13) 0.798(3) 0.5427(12) 0.041(5) Uiso d 1 . .
    H H13A 0.9496(15) 0.138(4) 0.5470(14) 0.056(6) Uiso d 1 . .
    H H14B 1.0754(16) 0.369(4) 0.6879(15) 0.061(6) Uiso d 1 . .
    H H14C 1.0362(16) 0.494(4) 0.5950(15) 0.065(6) Uiso d 1 . .
    H H13B 0.9906(15) 0.010(4) 0.6454(14) 0.059(6) Uiso d 1 . .
loop_
    _atom_site_aniso_label
    _atom_site_aniso_U_11
    _atom_site_aniso_U_22
    _atom_site_aniso_U_33
    _atom_site_aniso_U_12
    _atom_site_aniso_U_13
    _atom_site_aniso_U_23
    O2 0.0241(4) 0.0240(4) 0.0288(4) 0.0003(3) 0.0057(3) 0.0025(3)
    O3 0.0233(4) 0.0290(4) 0.0277(4) 0.0005(3) 0.0038(3) -0.0046(3)
    O1 0.0304(5) 0.0319(5) 0.0415(5) 0.0054(4) 0.0056(4) 0.0066(4)
    O4 0.0295(5) 0.0629(7) 0.0458(6) -0.0041(5) 0.0054(4) -0.0286(5)
    C9 0.0245(5) 0.0233(5) 0.0207(4) -0.0005(4) 0.0025(4) -0.0015(4)
    C8 0.0250(5) 0.0244(5) 0.0235(5) -0.0020(4) 0.0050(4) -0.0015(4)
    C2 0.0230(5) 0.0333(6) 0.0289(5) -0.0013(4) 0.0056(4) 0.0003(4)
    C6 0.0280(5) 0.0270(5) 0.0228(5) 0.0003(4) 0.0013(4) 0.0007(4)
    C7 0.0231(5) 0.0275(5) 0.0211(4) -0.0004(4) 0.0029(4) -0.0034(4)
    C1 0.0240(5) 0.0279(5) 0.0283(5) 0.0013(4) 0.0036(4) -0.0010(4)
    C4 0.0242(5) 0.0256(5) 0.0205(4) -0.0027(4) 0.0029(4) -0.0002(4)
    C5 0.0277(5) 0.0271(5) 0.0225(5) -0.0023(4) 0.0026(4) 0.0020(4)
    C3 0.0256(5) 0.0310(6) 0.0245(5) -0.0045(4) 0.0048(4) 0.0002(4)
    C11 0.0243(5) 0.0333(6) 0.0329(6) 0.0010(4) 0.0053(4) -0.0003(5)
    C10 0.0248(5) 0.0343(6) 0.0290(5) 0.0003(4) 0.0028(4) -0.0033(5)
    C12 0.0275(6) 0.0398(7) 0.0491(8) 0.0013(5) 0.0072(6) 0.0072(6)
    C13 0.0301(6) 0.0366(7) 0.0618(10) 0.0018(5) 0.0068(6) -0.0019(7)
    C14 0.0283(7) 0.0473(8) 0.0608(10) -0.0009(6) 0.0083(6) -0.0030(7)
_geom_special_details
;
 All esds (except the esd in the dihedral angle between two l.s. planes)
 are estimated using the full covariance matrix.  The cell esds are taken
 into account individually in the estimation of esds in distances, angles
 and torsion angles; correlations between esds in cell parameters are only
 used when they are defined by crystal symmetry.  An approximate (isotropic)
 treatment of cell esds is used for estimating esds involving l.s. planes.
;
loop_
    _geom_bond_atom_site_label_1
    _geom_bond_atom_site_label_2
    _geom_bond_site_symmetry_2
    _geom_bond_distance
    _geom_bond_publ_flag
    O2 C9 . 1.3750(14) ?
    O2 C1 . 1.3787(14) ?
    O3 C10 . 1.3583(15) ?
    O3 C7 . 1.4002(14) ?
    O1 C1 . 1.2099(15) ?
    O4 C10 . 1.2013(16) ?
    C9 C8 . 1.3916(16) ?
    C9 C4 . 1.3972(15) ?
    C8 C7 . 1.3810(16) ?
    C8 H8 . 0.976(19) ?
    C2 C3 . 1.3441(18) ?
    C2 C1 . 1.4531(17) ?
    C2 H2 . 0.96(2) ?
    C6 C5 . 1.3869(17) ?
    C6 C7 . 1.3921(16) ?
    C6 H6 . 1.011(17) ?
    C4 C5 . 1.4014(16) ?
    C4 C3 . 1.4414(16) ?
    C5 H5 . 0.991(16) ?
    C3 H3 . 0.966(17) ?
    C11 C10 . 1.4997(17) ?
    C11 C12 . 1.531(2) ?
    C11 H11A . 0.962(18) ?
    C11 H11B . 1.020(19) ?
    C12 C13 . 1.531(2) ?
    C12 H12A . 1.03(2) ?
    C12 H12B . 0.965(19) ?
    C13 C14 . 1.519(2) ?
    C13 H13A . 1.02(2) ?
    C13 H13B . 1.06(2) ?
    C14 H14A . 1.01(2) ?
    C14 H14B . 1.02(2) ?
    C14 H14C . 1.05(2) ?
loop_
    _geom_angle_atom_site_label_1
    _geom_angle_atom_site_label_2
    _geom_angle_atom_site_label_3
    _geom_angle_site_symmetry_1
    _geom_angle_site_symmetry_3
    _geom_angle
    _geom_angle_publ_flag
    C9 O2 C1 . . 122.05(9) ?
    C10 O3 C7 . . 117.85(9) ?
    O2 C9 C8 . . 116.47(10) ?
    O2 C9 C4 . . 121.30(10) ?
    C8 C9 C4 . . 122.22(10) ?
    C7 C8 C9 . . 117.08(10) ?
    C7 C8 H8 . . 122.5(11) ?
    C9 C8 H8 . . 120.0(11) ?
    C3 C2 C1 . . 121.55(11) ?
    C3 C2 H2 . . 122.8(12) ?
    C1 C2 H2 . . 115.6(12) ?
    C5 C6 C7 . . 118.76(11) ?
    C5 C6 H6 . . 123.7(10) ?
    C7 C6 H6 . . 117.5(10) ?
    C8 C7 C6 . . 122.92(11) ?
    C8 C7 O3 . . 119.14(10) ?
    C6 C7 O3 . . 117.74(10) ?
    O1 C1 O2 . . 116.98(11) ?
    O1 C1 C2 . . 126.11(11) ?
    O2 C1 C2 . . 116.90(10) ?
    C9 C4 C5 . . 118.60(10) ?
    C9 C4 C3 . . 117.68(10) ?
    C5 C4 C3 . . 123.72(11) ?
    C6 C5 C4 . . 120.39(11) ?
    C6 C5 H5 . . 119.8(9) ?
    C4 C5 H5 . . 119.8(9) ?
    C2 C3 C4 . . 120.33(11) ?
    C2 C3 H3 . . 121.9(10) ?
    C4 C3 H3 . . 117.8(10) ?
    C10 C11 C12 . . 111.32(11) ?
    C10 C11 H11A . . 108.3(11) ?
    C12 C11 H11A . . 111.9(11) ?
    C10 C11 H11B . . 108.4(10) ?
    C12 C11 H11B . . 111.4(10) ?
    H11A C11 H11B . . 105.3(15) ?
    O4 C10 O3 . . 122.82(12) ?
    O4 C10 C11 . . 127.00(12) ?
    O3 C10 C11 . . 110.13(11) ?
    C13 C12 C11 . . 112.33(12) ?
    C13 C12 H12A . . 109.5(12) ?
    C11 C12 H12A . . 108.7(12) ?
    C13 C12 H12B . . 110.1(11) ?
    C11 C12 H12B . . 105.7(11) ?
    H12A C12 H12B . . 110.5(17) ?
    C14 C13 C12 . . 114.08(14) ?
    C14 C13 H13A . . 107.0(12) ?
    C12 C13 H13A . . 111.3(12) ?
    C14 C13 H13B . . 105.4(12) ?
    C12 C13 H13B . . 108.5(12) ?
    H13A C13 H13B . . 110.3(17) ?
    C13 C14 H14A . . 107.2(13) ?
    C13 C14 H14B . . 110.5(13) ?
    H14A C14 H14B . . 112.8(17) ?
    C13 C14 H14C . . 109.3(13) ?
    H14A C14 H14C . . 113.8(18) ?
    H14B C14 H14C . . 103.3(18) ?
loop_
    _geom_torsion_atom_site_label_1
    _geom_torsion_atom_site_label_2
    _geom_torsion_atom_site_label_3
    _geom_torsion_atom_site_label_4
    _geom_torsion_site_symmetry_1
    _geom_torsion_site_symmetry_2
    _geom_torsion_site_symmetry_3
    _geom_torsion_site_symmetry_4
    _geom_torsion
    _geom_torsion_publ_flag
    C1 O2 C9 C8 . . . . 177.80(10) ?
    C1 O2 C9 C4 . . . . -0.89(16) ?
    O2 C9 C8 C7 . . . . -176.65(9) ?
    C4 C9 C8 C7 . . . . 2.03(16) ?
    C9 C8 C7 C6 . . . . -1.66(17) ?
    C9 C8 C7 O3 . . . . 173.10(9) ?
    C5 C6 C7 C8 . . . . -0.04(17) ?
    C5 C6 C7 O3 . . . . -174.88(10) ?
    C10 O3 C7 C8 . . . . 78.01(14) ?
    C10 O3 C7 C6 . . . . -106.95(12) ?
    C9 O2 C1 O1 . . . . -176.56(10) ?
    C9 O2 C1 C2 . . . . 4.23(16) ?
    C3 C2 C1 O1 . . . . 176.21(12) ?
    C3 C2 C1 O2 . . . . -4.67(17) ?
    O2 C9 C4 C5 . . . . 177.92(10) ?
    C8 C9 C4 C5 . . . . -0.70(16) ?
    O2 C9 C4 C3 . . . . -2.21(16) ?
    C8 C9 C4 C3 . . . . 179.17(10) ?
    C7 C6 C5 C4 . . . . 1.46(17) ?
    C9 C4 C5 C6 . . . . -1.10(17) ?
    C3 C4 C5 C6 . . . . 179.04(10) ?
    C1 C2 C3 C4 . . . . 1.71(18) ?
    C9 C4 C3 C2 . . . . 1.74(17) ?
    C5 C4 C3 C2 . . . . -178.40(11) ?
    C7 O3 C10 O4 . . . . 1.68(19) ?
    C7 O3 C10 C11 . . . . 179.37(10) ?
    C12 C11 C10 O4 . . . . 100.31(17) ?
    C12 C11 C10 O3 . . . . -77.26(14) ?
    C10 C11 C12 C13 . . . . 169.11(12) ?
    C11 C12 C13 C14 . . . . 60.59(19) ?
loop_
    _geom_hbond_atom_site_label_d
    _geom_hbond_atom_site_label_h
    _geom_hbond_atom_site_label_a
    _geom_hbond_site_symmetry_d
    _geom_hbond_site_symmetry_h
    _geom_hbond_site_symmetry_a
    _geom_hbond_distance_dh
    _geom_hbond_distance_ha
    _geom_hbond_distance_da
    _geom_hbond_angle_dha
    _geom_hbond_publ_flag
    C3 H3 O4 1_555 1_555 3_555 0.95 2.37 3.243(2) 153 yes
    C8 H8 O2 1_555 1_555 2_555 0.94 2.45 3.378(2) 167 yes
_shelx_space_group_comment
;
The symmetry employed for this shelxl refinement is uniquely defined
by the following loop, which should always be used as a source of
symmetry information in preference to the above space-group names.
They are only intended as comments.
;
_shelx_estimated_absorpt_T_min     ?
_shelx_estimated_absorpt_T_max     ?
_shelx_hkl_file
;
   2   0   0  138.39    5.90
   2   0   0  146.79    5.80
   2   0   0  144.19    5.90
   2   0   0  149.19    5.90
   2   0   0  140.19    5.90
   2   0   0  143.19    5.80
  -2   0   0  139.09    5.90
  -2   0   0  142.59    5.90
  -2   0   0  140.79    5.90
   3   0   0  287.17   11.70
  -3   0   0  290.37   11.80
   3   0   0  280.37   11.90
   3   0   0  290.97   11.70
   3   0   0  307.17   11.70
   3   0   0  294.37   11.80
   3   0   0  288.47   11.80
   3   0   0  282.87   11.80
   3   0   0  285.97   11.60
   3   0   0  292.67   11.90
  -3   0   0  321.27   11.90
  -3   0   0  286.87   11.80
  -3   0   0  285.57   11.70
  -3   0   0  278.17   11.80
  -3   0   0  293.27   11.90
  -3   0   0  296.47   11.70
  -4   0   0  741.73   30.10
   4   0   0  779.62   30.10
   4   0   0  769.12   30.30
   4   0   0  791.52   30.20
   4   0   0  750.82   30.30
   4   0   0  775.82   30.40
   4   0   0  802.22   30.20
   4   0   0  745.73   30.20
   4   0   0  783.82   30.40
  -4   0   0  721.63   30.20
  -4   0   0  792.72   30.20
  -4   0   0  775.22   30.30
  -4   0   0  761.72   30.40
  -4   0   0  738.93   30.40
  -4   0   0  773.82   30.30
   5   0   0   72.49    3.40
   5   0   0   66.99    3.40
   5   0   0   68.59    3.60
   5   0   0   67.89    3.70
   5   0   0   68.49    3.40
   5   0   0   67.19    3.50
   5   0   0   68.09    3.60
  -5   0   0   69.79    3.60
  -5   0   0   66.29    3.70
  -5   0   0   64.59    3.40
  -5   0   0   67.29    3.70
  -5   0   0   65.59    3.50
  -5   0   0   69.39    3.40
  -5   0   0   67.29    3.60
   5   0   0   70.19    3.70
   5   0   0   73.59    3.70
   6   0   0 2238.48   86.79
  -6   0   0 2240.98   87.09
  -6   0   0 2194.38   87.19
   6   0   0 2212.18   87.09
  -6   0   0 2155.38   86.79
   6   0   0 2260.17   87.19
   6   0   0 2271.37   87.09
   6   0   0 2268.27   86.89
   6   0   0 2238.98   87.09
   6   0   0 2237.88   87.19
   6   0   0 2275.47   86.89
  -6   0   0 2184.18   86.89
  -6   0   0 2234.18   86.89
  -6   0   0 2204.88   87.09
  -6   0   0 2236.08   87.19
   6   0   0 2246.58   86.89
   7   0   0 1968.20   75.09
   7   0   0 1934.21   75.19
   7   0   0 1847.52   75.19
   7   0   0 1900.71   74.79
   7   0   0 1943.01   74.89
   7   0   0 1939.51   75.09
  -7   0   0 1906.21   75.19
   7   0   0 1901.91   74.69
  -7   0   0 1881.91   74.89
  -7   0   0 1903.21   74.89
  -7   0   0 1894.31   75.09
   7   0   0 1961.10   75.19
   7   0   0 1980.60   74.89
  -7   0   0 1870.41   75.09
  -7   0   0 1927.81   75.29
  -7   0   0 1865.51   74.69
  -8   0   0    0.50    0.70
   8   0   0   -0.20    0.70
   8   0   0    0.40    0.90
  -8   0   0    0.20    0.90
  -8   0   0   -0.20    0.60
   8   0   0   -0.20    0.60
  -8   0   0    0.40    0.70
  -8   0   0    0.60    0.80
   8   0   0    0.80    0.90
  -8   0   0    1.00    0.90
  -8   0   0   -0.20    0.80
   8   0   0   -1.00    0.60
   8   0   0    0.80    0.80
   8   0   0   -0.10    0.60
   8   0   0   -0.80    0.60
   8   0   0   -0.20    0.80
  -9   0   0   55.99    3.70
   9   0   0   60.19    3.60
  -9   0   0   52.19    3.50
   9   0   0   50.99    3.30
   9   0   0   58.19    3.80
   9   0   0   58.99    3.90
  -9   0   0   57.19    4.10
  -9   0   0   54.29    3.40
   9   0   0   48.70    3.70
  -9   0   0   54.29    3.80
   9   0   0   54.79    3.80
   9   0   0   56.69    3.50
  -9   0   0   58.19    3.60
   9   0   0   51.79    3.90
   9   0   0   55.49    3.60
  -9   0   0   61.19    4.10
 -10   0   0  243.18   11.30
  10   0   0  231.38   10.70
 -10   0   0  237.18   10.80
 -10   0   0  248.08   11.50
  10   0   0  246.38   11.00
 -10   0   0  234.88   11.10
  10   0   0  231.08   11.20
  10   0   0  237.78   11.20
  10   0   0  235.98   11.10
  10   0   0  243.58   10.80
  10   0   0  232.48   10.50
 -10   0   0  238.48   11.30
 -11   0   0    5.60    1.80
  11   0   0    7.40    1.80
  11   0   0    4.70    1.40
 -11   0   0    3.90    1.50
 -11   0   0    5.60    1.80
 -11   0   0    7.20    1.90
 -11   0   0    7.00    1.50
  11   0   0    5.30    1.40
  11   0   0    6.10    1.60
 -12   0   0    0.00    0.90
  12   0   0    0.40    1.00
 -12   0   0    1.70    1.50
  12   0   0    1.00    1.00
 -12   0   0   -0.50    1.20
 -12   0   0    1.00    1.20
 -12   0   0   -0.70    1.00
 -13   0   0   41.10    4.50
  13   0   0   37.30    3.10
 -13   0   0   39.60    4.60
 -13   0   0   37.10    3.70
 -13   0   0   32.90    3.30
  13   0   0   41.40    3.40
 -13   0   0   35.80    3.60
  14   0   0  364.16   17.10
  14   0   0  374.86   17.30
 -14   0   0  415.86   18.50
 -14   0   0  423.36   18.50
 -14   0   0  403.46   18.20
 -14   0   0  393.46   17.80
 -14   0   0  401.76   18.60
 -15   0   0   29.70    3.60
 -15   0   0   24.70    3.60
 -15   0   0   27.70    4.00
 -15   0   0   26.20    3.70
  15   0   0   19.80    2.90
 -15   0   0   22.40    3.70
  15   0   0   18.00    2.80
 -16   0   0   24.90    3.90
 -16   0   0   28.10    4.30
 -16   0   0   19.00    3.10
 -16   0   0   19.90    3.40
 -16   0   0   24.40    4.10
 -17   0   0    7.70    2.30
 -17   0   0    6.10    1.80
 -17   0   0    9.40    3.10
 -17   0   0    5.10    2.70
 -17   0   0    4.20    2.20
 -17   0   0    6.20    2.30
 -18   0   0   -1.10    2.20
 -18   0   0    4.50    2.20
 -18   0   0    0.00    1.70
 -18   0   0    2.00    1.90
 -18   0   0    1.60    2.40
 -18   0   0    1.10    1.50
 -18   0   0   -0.20    1.30
 -18   0   0    2.20    2.10
 -19   0   0    3.50    2.40
 -19   0   0    1.90    1.70
 -19   0   0    1.00    2.00
 -19   0   0    3.90    2.30
 -19   0   0    0.00    2.20
 -19   0   0   -0.60    2.20
 -19   0   0   -1.50    1.60
 -20   0   0  111.39    8.30
 -20   0   0  109.79    9.00
 -20   0   0  130.59    8.30
 -20   0   0  102.79    9.00
 -20   0   0  115.59    8.30
 -20   0   0  123.49    8.50
   0  -1   0    0.10    0.30
   0  -1   0    0.30    0.40
   0  -1   0    0.20    0.40
   0  -1   0    0.00    0.20
   0  -1   0   -0.20    0.30
   0  -1   0   -0.20    0.40
   0  -1   0   -0.30    0.30
   0  -1   0    0.10    0.20
   0  -1   0    0.20    0.20
   0  -1   0    0.00    0.30
   0  -1   0    0.50    0.40
   0  -1   0   -0.60    0.30
   0  -1   0    0.10    0.40
   0  -1   0    0.20    0.30
   0  -1   0    0.00    0.20
   0   1   0    0.00    0.40
   0   1   0    0.30    0.20
   0   1   0   -0.40    0.40
   0   1   0    0.10    0.40
   0   1   0    0.10    0.50
   0   1   0    0.30    0.40
   0   1   0   -0.80    0.40
   0   1   0   -0.10    0.30
   0   1   0    0.40    0.30
   0   1   0    0.10    0.20
   0   1   0    0.00    0.30
   0   1   0    0.20    0.30
  -1  -1   0  131.69    5.70
   1  -1   0  140.09    5.70
   1  -1   0  136.79    5.80
  -1  -1   0  143.19    5.50
  -1  -1   0  132.89    5.90
   1  -1   0  146.49    5.70
  -1  -1   0  135.59    5.60
   1  -1   0  138.99    5.60
   1  -1   0  138.39    5.60
  -1  -1   0  130.59    5.80
   1  -1   0  144.99    5.80
   1  -1   0  142.89    5.90
   1  -1   0  137.49    5.80
   1  -1   0  138.79    6.00
  -1  -1   0  140.59    5.70
   1  -1   0  141.19    5.90
  -1  -1   0  141.39    5.50
  -1  -1   0  139.49    5.80
  -1  -1   0  125.59    5.60
   1  -1   0  134.69    6.00
   1   1   0  130.39    5.80
   1   1   0  134.89    5.80
  -1   1   0  139.99    5.60
   1   1   0  139.69    6.00
  -1   1   0  146.79    5.60
   1   1   0  142.79    5.70
  -1   1   0  144.59    6.00
  -1   1   0  134.99    5.90
  -1   1   0  133.69    5.80
  -1   1   0  141.79    5.60
  -1   1   0  137.59    5.70
  -1   1   0  136.59    5.60
   1   1   0  134.39    5.50
   1   1   0  133.29    5.60
  -1   1   0  138.49    5.90
   1   1   0  135.39    5.60
   1   1   0  136.89    5.80
  -2  -1   0  128.89    5.30
  -2  -1   0  137.89    5.40
  -2  -1   0  124.19    5.50
   2  -1   0  133.09    5.70
   2  -1   0  127.69    5.30
   2  -1   0  133.49    5.50
   2  -1   0  134.09    5.60
   2  -1   0  137.39    5.50
  -2  -1   0  142.39    5.40
   2  -1   0  137.29    5.80
  -2  -1   0  126.59    5.60
  -2  -1   0  115.09    5.40
   2  -1   0  127.49    5.60
   2  -1   0  132.79    5.60
  -2  -1   0  118.59    5.30
   2  -1   0  130.59    5.30
  -2  -1   0  130.29    5.60
  -2  -1   0  126.99    5.30
  -2   1   0  126.49    5.30
   2   1   0  120.59    5.40
   2   1   0  126.99    5.40
   2   1   0  128.79    5.20
   2   1   0  130.99    5.30
  -2   1   0  132.29    5.80
  -2   1   0  127.09    5.60
  -2   1   0  125.69    5.30
  -2   1   0  129.49    5.60
   2   1   0  126.49    5.40
  -2   1   0  137.69    5.50
  -2   1   0  130.79    5.50
   2   1   0  127.69    5.50
  -2   1   0  136.19    5.80
  -2   1   0  125.59    5.80
  -2   1   0  129.19    5.60
   2   1   0  125.39    5.30
  -3  -1   0  609.84   24.40
   3  -1   0  634.64   24.70
  -3  -1   0  610.34   24.10
   3  -1   0  606.64   24.20
  -3  -1   0  607.64   24.40
  -3  -1   0  601.44   24.50
  -3  -1   0  608.74   24.30
   3  -1   0  632.14   24.60
   3  -1   0  621.64   24.20
  -3  -1   0  618.34   24.40
  -3  -1   0  627.44   24.30
   3  -1   0  639.24   24.80
   3  -1   0  639.04   24.80
  -3  -1   0  596.44   24.60
   3  -1   0  601.34   24.40
   3  -1   0  642.64   24.50
   3  -1   0  633.94   24.80
   3  -1   0  631.34   24.70
   3  -1   0  621.94   24.50
  -3   1   0  635.94   24.20
   3   1   0  579.64   24.20
  -3   1   0  612.34   24.60
   3   1   0  607.24   24.30
   3   1   0  628.04   24.40
   3   1   0  586.04   24.20
  -3   1   0  630.34   24.60
  -3   1   0  622.64   24.30
  -3   1   0  615.54   24.60
   3   1   0  607.14   24.10
  -3   1   0  620.94   24.80
   3   1   0  645.74   24.40
  -3   1   0  609.94   24.50
  -3   1   0  629.84   24.90
  -3   1   0  606.74   24.70
  -3   1   0  617.24   24.70
   3   1   0  626.94   24.20
  -3   1   0  638.34   24.50
   3   1   0  626.14   24.20
   4  -1   0    4.00    1.00
  -4  -1   0    3.10    0.60
   4  -1   0    4.60    1.00
  -4  -1   0    4.10    0.70
  -4  -1   0    4.80    0.90
  -4  -1   0    4.30    0.80
   4  -1   0    4.30    0.90
   4  -1   0    3.30    0.80
   4  -1   0    3.80    0.80
   4  -1   0    4.90    1.00
   4  -1   0    2.90    0.80
  -4  -1   0    3.70    0.70
   4  -1   0    3.40    0.90
  -4  -1   0    3.80    0.80
   4  -1   0    4.50    1.00
  -4   1   0    2.50    0.80
  -4   1   0    4.40    0.70
   4   1   0    4.00    0.70
   4   1   0    5.00    0.90
   4   1   0    3.50    0.60
  -4   1   0    3.90    1.00
  -4   1   0    3.50    0.80
  -4   1   0    3.10    0.90
  -4   1   0    2.60    0.60
  -4   1   0    5.50    1.10
   4   1   0    3.80    0.80
  -4   1   0    5.00    1.10
  -4   1   0    4.80    1.10
   4   1   0    4.60    0.80
   4   1   0    3.90    0.60
   4   1   0    3.40    0.60
  -4   1   0    4.10    0.80
  -4   1   0    4.70    0.60
  -5  -1   0  423.26   18.70
  -5  -1   0  472.95   18.60
   5  -1   0  465.55   19.10
  -5  -1   0  437.66   18.90
   5  -1   0  465.85   19.10
   5  -1   0  467.25   19.10
   5  -1   0  453.25   18.70
  -5  -1   0  442.56   18.70
  -5  -1   0  451.05   18.70
   5  -1   0  487.35   18.90
  -5  -1   0  477.15   18.90
   5  -1   0  459.65   19.20
   5  -1   0  509.25   18.90
   5  -1   0  468.05   19.20
  -5  -1   0  468.75   18.90
   5  -1   0  496.55   19.40
  -5  -1   0  499.05   18.60
  -5   1   0  469.65   19.20
   5   1   0  464.85   18.60
   5   1   0  469.45   18.70
   5   1   0  464.15   18.40
  -5   1   0  467.35   18.80
  -5   1   0  464.35   18.80
   5   1   0  438.86   18.80
  -5   1   0  454.75   18.90
  -5   1   0  485.05   18.60
   5   1   0  467.45   18.60
   5   1   0  455.65   18.40
  -5   1   0  457.75   19.10
  -5   1   0  474.65   18.50
  -5   1   0  464.25   19.00
  -5   1   0  487.45   19.10
   5   1   0  437.76   18.80
  -5   1   0  448.16   19.00
   6  -1   0    2.70    1.00
  -6  -1   0   -0.40    0.70
  -6  -1   0    0.20    0.50
   6  -1   0    1.20    0.70
   6  -1   0    1.40    0.70
  -6  -1   0    0.30    0.70
   6  -1   0    0.60    0.70
  -6  -1   0    0.80    0.80
   6  -1   0   -0.10    0.70
   6  -1   0    2.10    0.80
   6  -1   0    0.80    0.80
  -6  -1   0    0.40    0.70
  -6  -1   0    0.50    0.60
   6  -1   0    0.50    0.80
  -6  -1   0    0.70    0.60
  -6  -1   0    0.50    0.50
   6  -1   0    1.20    0.80
   6   1   0    0.10    0.60
  -6   1   0    0.50    0.60
   6   1   0    0.00    0.40
  -6   1   0    0.20    0.70
  -6   1   0    0.60    0.50
  -6   1   0    0.10    0.80
  -6   1   0    0.30    0.90
  -6   1   0    1.10    0.70
   6   1   0    1.10    0.70
  -6   1   0    0.70    0.90
  -6   1   0    1.00    0.60
   6   1   0    1.00    0.80
  -6   1   0    0.60    0.70
  -6   1   0    0.90    0.70
   6   1   0    0.30    0.60
  -6   1   0    0.10    0.50
   7  -1   0   21.80    2.00
  -7  -1   0   16.30    2.00
   7  -1   0   26.20    2.70
   7  -1   0   19.70    2.00
  -7  -1   0   22.80    1.60
  -7  -1   0   23.00    2.10
   7  -1   0   17.70    2.20
  -7  -1   0   19.60    2.00
   7  -1   0   23.20    2.60
   7  -1   0   21.00    1.90
  -7  -1   0   22.00    1.80
  -7  -1   0   20.10    2.00
  -7  -1   0   19.00    2.00
   7  -1   0   23.40    2.20
   7  -1   0   25.80    2.00
  -7  -1   0   18.10    1.80
   7  -1   0   22.00    2.60
  -7   1   0   21.20    1.90
  -7   1   0   21.20    1.90
  -7   1   0   24.60    2.60
  -7   1   0   24.70    2.20
  -7   1   0   21.40    2.30
  -7   1   0   23.40    2.50
  -7   1   0   20.50    1.70
   7   1   0   21.50    2.30
  -7   1   0   19.70    1.80
   7   1   0   21.40    2.00
   7   1   0   20.00    1.80
  -7   1   0   20.90    1.60
   7   1   0   22.40    1.70
   7   1   0   16.70    1.70
  -8  -1   0   36.10    2.80
   8  -1   0   30.10    2.90
   8  -1   0   30.90    2.80
   8  -1   0   32.60    2.50
  -8  -1   0   31.00    2.60
   8  -1   0   37.80    2.60
  -8  -1   0   37.50    2.20
   8  -1   0   33.50    2.60
   8  -1   0   32.10    2.90
  -8  -1   0   37.20    2.50
  -8  -1   0   35.00    2.60
  -8  -1   0   37.40    2.80
  -8  -1   0   34.70    2.60
   8  -1   0   36.40    3.00
  -8  -1   0   34.00    2.50
   8  -1   0   33.80    2.70
   8  -1   0   34.50    2.70
  -8   1   0   32.50    3.00
  -8   1   0   35.70    2.40
  -8   1   0   32.40    3.00
  -8   1   0   34.80    2.80
   8   1   0   34.80    2.40
   8   1   0   34.10    2.70
   8   1   0   32.70    2.80
  -8   1   0   34.30    2.60
  -8   1   0   40.60    3.20
  -8   1   0   31.20    2.20
  -8   1   0   33.80    2.60
  -8   1   0   35.70    2.50
   8   1   0   32.50    2.50
   8   1   0   34.70    2.60
  -9  -1   0  117.79    6.00
   9  -1   0  127.09    6.20
   9  -1   0  116.89    6.50
   9  -1   0  112.89    6.50
  -9  -1   0  131.29    6.50
  -9  -1   0  126.59    6.30
   9  -1   0  127.89    6.50
   9  -1   0  105.69    6.10
  -9  -1   0  127.49    6.20
   9  -1   0  129.89    6.80
  -9  -1   0  127.99    5.60
  -9  -1   0  136.09    6.50
  -9  -1   0  121.89    6.00
   9  -1   0  121.29    6.70
   9  -1   0  116.09    6.20
   9  -1   0  112.59    6.00
  -9   1   0  110.39    6.40
  -9   1   0  113.79    6.00
   9   1   0  112.69    5.80
   9   1   0  118.79    5.60
  -9   1   0  111.29    5.70
  -9   1   0  121.09    6.40
   9   1   0  115.89    6.10
  -9   1   0  126.69    5.90
  -9   1   0  117.29    6.10
   9   1   0  110.39    5.50
  -9   1   0  119.39    6.70
  -9   1   0  120.99    6.70
  -9   1   0  115.89    6.20
   9   1   0  113.09    6.30
   9   1   0  111.99    6.20
   9   1   0  121.79    6.10
  10  -1   0  142.79    7.20
  10  -1   0  125.39    7.10
 -10  -1   0  144.49    7.70
  10  -1   0  135.19    7.40
 -10  -1   0  135.09    7.30
 -10  -1   0  147.49    7.30
 -10  -1   0  153.68    7.70
 -10  -1   0  148.29    7.20
  10  -1   0  143.99    7.20
 -10  -1   0  148.39    6.50
  10  -1   0  151.18    7.50
 -10   1   0  145.69    7.30
 -10   1   0  160.08    7.90
  10   1   0  137.69    7.20
  10   1   0  137.79    6.60
 -10   1   0  144.29    7.90
 -10   1   0  140.59    6.80
  10   1   0  135.69    7.20
 -10   1   0  149.09    7.60
  10   1   0  140.99    6.70
 -10   1   0  139.29    7.70
 -10   1   0  145.19    6.90
  11  -1   0  158.18    8.30
 -11  -1   0  175.68    8.60
  11  -1   0  156.08    8.10
  11  -1   0  171.48    8.20
 -11  -1   0  161.78    7.30
 -11  -1   0  163.08    8.30
 -11  -1   0  168.48    8.70
 -11  -1   0  162.48    8.20
  11  -1   0  153.78    8.00
  11  -1   0  178.78    8.60
 -11  -1   0  164.48    8.10
 -11   1   0  157.68    8.10
  11   1   0  156.78    8.10
 -11   1   0  167.98    8.80
  11   1   0  153.78    7.40
 -11   1   0  164.68    7.70
 -11   1   0  163.98    8.60
 -11   1   0  161.98    8.80
  11   1   0  154.48    7.50
  11   1   0  163.48    8.20
 -11   1   0  147.89    7.90
 -11   1   0  159.78    8.40
  12  -1   0    2.20    1.30
 -12  -1   0    4.00    1.30
  12  -1   0    2.70    1.40
 -12  -1   0    3.10    1.50
  12  -1   0    5.40    1.70
 -12  -1   0    6.30    1.90
 -12  -1   0    4.40    1.10
 -12  -1   0    3.00    1.60
  12  -1   0    2.90    1.40
 -12  -1   0    5.50    1.60
 -12   1   0    3.90    1.80
  12   1   0    2.30    1.10
  12   1   0    4.00    1.20
 -12   1   0    4.30    1.70
 -12   1   0    1.20    1.60
 -12   1   0    2.20    1.20
 -12   1   0    2.80    1.70
  12   1   0    2.40    1.30
 -13  -1   0    0.20    1.40
 -13  -1   0   -0.50    1.00
 -13  -1   0    0.40    0.80
 -13  -1   0   -1.10    1.30
 -13  -1   0    1.30    1.30
 -13  -1   0   -0.40    1.10
  13  -1   0   -1.70    1.00
  13  -1   0   -0.10    1.20
 -13   1   0    0.30    1.30
 -13   1   0    0.50    1.30
  13   1   0   -0.90    0.80
 -13   1   0    2.20    1.80
 -13   1   0   -0.90    1.40
 -13   1   0   -0.50    1.00
  13   1   0    0.30    0.90
  14  -1   0   46.70    3.90
 -14  -1   0   37.90    2.80
 -14  -1   0   42.70    3.70
  14  -1   0   52.19    4.40
 -14  -1   0   44.60    5.00
 -14  -1   0   41.10    4.80
 -14  -1   0   35.00    4.10
 -14  -1   0   40.90    3.80
 -14  -1   0   34.50    4.10
 -14  -1   0   43.00    4.30
  14   1   0   35.80    3.00
  14   1   0   36.00    3.00
 -14   1   0   39.00    4.00
 -14   1   0   40.70    3.80
 -14   1   0   43.70    4.30
 -14   1   0   35.90    4.60
 -14   1   0   43.90    5.10
  15  -1   0    3.10    1.80
 -15  -1   0    3.30    1.90
 -15  -1   0    4.90    2.30
 -15  -1   0    0.60    1.00
 -15  -1   0    2.30    1.60
 -15  -1   0    3.30    2.10
  15  -1   0   -0.30    1.20
 -15  -1   0    3.40    1.70
 -15  -1   0    1.40    1.80
 -15  -1   0    2.50    1.70
  15   1   0    1.90    1.30
 -15   1   0   -1.10    1.60
  15   1   0    1.90    1.20
 -15   1   0    1.40    1.80
 -15   1   0    4.30    2.00
 -15   1   0    1.40    1.20
 -15   1   0    1.00    1.70
  16  -1   0    5.40    2.20
 -16  -1   0    6.10    1.90
 -16  -1   0    5.90    2.30
 -16  -1   0    5.90    2.50
 -16  -1   0    4.80    1.30
 -16  -1   0    3.20    2.10
 -16  -1   0    7.20    2.20
 -16  -1   0    5.30    2.00
 -16  -1   0    6.40    2.50
 -16   1   0    7.20    2.30
 -16   1   0    5.50    2.00
  16   1   0    5.00    1.70
 -16   1   0    4.90    2.50
 -16   1   0    6.40    2.20
 -16   1   0    5.00    2.50
  16   1   0    3.60    1.50
 -16   1   0    4.90    2.30
 -17  -1   0   -0.50    1.90
 -17  -1   0    0.50    1.50
 -17  -1   0    0.70    1.50
 -17  -1   0    3.90    2.00
 -17  -1   0   -0.80    1.20
 -17  -1   0    3.10    2.20
 -17  -1   0    1.30    2.30
 -17   1   0    1.10    1.70
 -17   1   0   -0.70    2.00
 -17   1   0    0.20    1.60
 -17   1   0   -0.70    1.40
  17   1   0   -0.70    1.00
 -17   1   0    1.50    2.10
  17   1   0    0.30    1.10
 -17   1   0    0.10    1.50
 -18  -1   0   10.60    3.30
 -18  -1   0    3.40    2.10
 -18  -1   0    0.90    1.40
 -18  -1   0    5.80    2.70
 -18  -1   0    5.00    2.20
 -18  -1   0    6.40    2.70
 -18  -1   0    5.60    2.40
 -18   1   0    3.40    2.70
  18   1   0    6.90    1.60
  18   1   0    4.50    1.50
 -18   1   0    7.50    3.30
 -18   1   0    5.20    2.40
 -18   1   0    5.90    2.20
 -18   1   0    1.80    2.00
 -18   1   0    5.70    2.40
 -19  -1   0    0.50    1.50
 -19  -1   0   -0.10    2.00
 -19  -1   0    3.70    2.20
 -19  -1   0    0.60    1.80
 -19  -1   0    0.40    2.30
 -19  -1   0    2.00    2.40
 -19  -1   0    6.30    2.60
 -19   1   0    2.10    2.20
 -19   1   0    0.80    2.40
 -19   1   0    0.40    1.80
 -19   1   0    0.30    1.80
 -19   1   0    1.40    2.70
 -19   1   0   -1.00    1.90
 -19   1   0    2.40    2.40
 -19   1   0    0.20    2.60
 -20  -1   0   14.60    4.10
 -20  -1   0   26.60    4.20
 -20  -1   0   25.00    4.50
 -20  -1   0   16.20    3.80
 -20  -1   0   25.50    4.20
 -20  -1   0    9.20    2.90
 -20  -1   0   15.10    4.10
 -20   1   0   16.20    4.30
 -20   1   0   20.30    3.90
 -20   1   0   15.60    4.40
 -20   1   0   24.40    4.10
 -20   1   0   11.50    3.30
 -20   1   0   16.10    3.50
 -20   1   0   19.90    3.70
   0  -2   0    9.10    0.80
   0  -2   0    8.90    1.00
   0  -2   0    7.80    0.80
   0  -2   0    9.50    1.00
   0  -2   0   10.10    1.00
   0  -2   0    7.90    1.20
   0  -2   0    8.40    1.00
   0  -2   0    9.40    0.90
   0  -2   0    7.80    1.20
   0  -2   0    7.10    1.10
   0  -2   0    8.40    0.90
   0  -2   0    8.80    1.10
   0  -2   0    8.20    1.30
   0  -2   0    9.30    1.10
   0  -2   0    9.50    0.90
   0   2   0   10.00    1.70
   0   2   0    8.60    1.00
   0   2   0    8.40    1.00
   0   2   0    9.10    1.00
   0   2   0   13.70    1.60
   0   2   0    8.00    1.30
   0   2   0    7.80    0.70
   0   2   0    8.80    1.00
   0   2   0    6.20    1.00
   0   2   0    8.90    1.00
   0   2   0    9.20    0.80
   0   2   0   10.20    1.40
   1  -2   0   54.19    2.60
  -1  -2   0   50.09    2.90
   1  -2   0   52.99    2.80
   1  -2   0   52.29    2.90
  -1  -2   0   54.19    2.60
   1  -2   0   52.59    2.60
   1  -2   0   52.09    2.70
  -1  -2   0   50.79    2.90
  -1  -2   0   50.49    2.30
  -1  -2   0   47.20    2.90
  -1  -2   0   49.60    2.70
   1  -2   0   55.29    3.10
  -1  -2   0   51.59    3.00
   1  -2   0   50.19    3.10
   1  -2   0   51.39    2.50
   1  -2   0   51.69    2.80
  -1  -2   0   52.49    2.60
  -1  -2   0   52.99    2.80
   1  -2   0   52.19    3.00
  -1  -2   0   49.60    2.40
   1  -2   0   49.50    2.60
  -1   2   0   50.69    2.50
  -1   2   0   51.79    3.10
  -1   2   0   43.70    2.60
  -1   2   0   52.79    2.80
  -1   2   0   51.99    2.60
   1   2   0   48.90    2.30
  -1   2   0   49.50    2.90
   1   2   0   55.09    2.80
  -1   2   0   52.29    3.00
   1   2   0   49.30    2.50
   1   2   0   48.20    3.20
   1   2   0   52.99    2.50
  -1   2   0   52.49    3.50
   1   2   0   52.19    3.00
   1   2   0   44.30    2.80
  -1   2   0   53.49    2.30
  -1   2   0   50.09    2.40
  -1   2   0   53.19    2.30
  -1   2   0   51.29    2.60
   1   2   0   50.29    2.60
   1   2   0   49.99    2.30
  -1   2   0   57.09    2.90
  -1   2   0   49.60    3.20
   1   2   0   53.19    2.50
  -1   2   0   50.89    2.70
   2  -2   0  819.12   29.30
  -2  -2   0  749.03   29.40
  -2  -2   0  754.42   29.60
   2  -2   0  742.33   29.60
   2  -2   0  737.33   29.70
  -2  -2   0  750.22   29.00
   2  -2   0  727.63   29.10
   2  -2   0  819.62   30.00
   2  -2   0  754.92   29.50
   2  -2   0  754.82   29.70
   2  -2   0  775.12   29.30
  -2  -2   0  760.22   29.60
   2  -2   0  741.63   29.40
  -2  -2   0  748.63   29.20
   2  -2   0  730.83   30.00
  -2  -2   0  681.63   29.40
   2  -2   0  756.02   29.60
  -2  -2   0  761.02   30.00
  -2  -2   0  746.03   29.20
  -2  -2   0  721.33   29.10
  -2   2   0  735.33   29.50
   2   2   0  744.03   29.60
   2   2   0  745.03   29.40
  -2   2   0  727.93   29.60
   2   2   0  756.42   29.60
   2   2   0  696.83   29.00
  -2   2   0  737.73   29.40
  -2   2   0  751.12   29.20
  -2   2   0  749.73   29.80
  -2   2   0  715.93   30.00
  -2   2   0  737.93   29.40
  -2   2   0  748.13   29.30
   2   2   0  716.03   29.10
   2   2   0  724.93   29.00
  -2   2   0  762.52   29.20
  -2   2   0  760.32   30.40
  -2   2   0  761.42   29.50
  -2   2   0  756.12   29.50
  -2   2   0  699.63   29.70
   2   2   0  734.63   29.60
   2   2   0  736.93   29.90
   2   2   0  714.63   29.10
   3  -2   0  640.44   25.70
   3  -2   0  624.64   26.10
   3  -2   0  678.13   25.40
  -3  -2   0  657.93   25.40
   3  -2   0  630.44   25.90
  -3  -2   0  630.74   25.60
   3  -2   0  642.14   25.10
  -3  -2   0  624.24   25.20
  -3  -2   0  635.84   25.40
   3  -2   0  649.24   25.60
  -3  -2   0  593.94   25.00
  -3  -2   0  631.14   25.00
   3  -2   0  666.73   25.70
  -3  -2   0  627.24   25.80
   3  -2   0  650.93   25.70
   3  -2   0  637.04   25.50
  -3  -2   0  636.84   25.20
  -3  -2   0  653.43   25.50
   3  -2   0  628.34   25.10
  -3   2   0  632.54   25.10
   3   2   0  640.54   25.50
  -3   2   0  663.43   26.00
  -3   2   0  627.34   25.70
   3   2   0  675.03   25.80
   3   2   0  608.04   25.10
  -3   2   0  652.33   25.60
  -3   2   0  611.04   26.10
  -3   2   0  659.83   25.20
  -3   2   0  652.73   25.40
   3   2   0  609.74   25.40
  -3   2   0  619.24   25.60
  -3   2   0  650.83   25.60
   3   2   0  637.44   25.00
  -3   2   0  627.54   26.00
   3   2   0  621.94   25.10
   4  -2   0  520.25   20.50
   4  -2   0  502.55   19.90
   4  -2   0  491.55   20.40
  -4  -2   0  489.75   19.70
  -4  -2   0  467.75   19.50
  -4  -2   0  492.45   19.50
  -4  -2   0  483.95   19.70
   4  -2   0  483.55   20.50
   4  -2   0  514.75   20.30
  -4  -2   0  467.45   20.00
  -4  -2   0  488.15   20.10
   4  -2   0  501.45   19.40
  -4  -2   0  488.95   19.90
   4  -2   0  519.95   19.90
   4  -2   0  511.05   20.10
   4  -2   0  514.75   20.20
   4  -2   0  509.75   19.50
   4  -2   0  474.85   20.00
  -4   2   0  505.65   20.50
  -4   2   0  476.65   19.80
  -4   2   0  466.65   20.50
  -4   2   0  496.05   19.60
   4   2   0  479.45   19.90
   4   2   0  479.65   19.60
   4   2   0  487.25   19.40
   4   2   0  482.25   19.70
  -4   2   0  489.85   20.10
  -4   2   0  497.35   20.10
  -4   2   0  473.35   20.40
   4   2   0  475.55   19.50
  -4   2   0  477.55   20.10
  -4   2   0  481.85   19.50
  -4   2   0  501.15   19.90
   4   2   0  477.55   19.70
  -4   2   0  491.15   20.00
   5  -2   0   66.49    3.60
   5  -2   0   72.29    3.90
   5  -2   0   68.49    3.20
   5  -2   0   61.39    3.70
   5  -2   0   67.09    3.50
  -5  -2   0   64.99    3.90
  -5  -2   0   59.79    3.50
  -5  -2   0   63.09    3.30
  -5  -2   0   64.79    3.50
  -5  -2   0   64.19    3.60
  -5  -2   0   64.99    2.80
  -5  -2   0   64.09    3.20
   5  -2   0   63.79    3.10
  -5  -2   0   64.59    3.50
   5  -2   0   72.89    4.00
   5  -2   0   63.49    3.60
  -5  -2   0   60.09    3.10
   5  -2   0   68.19    4.10
   5  -2   0   63.49    4.00
   5  -2   0   65.69    4.00
   5   2   0   64.39    2.90
   5   2   0   64.39    3.30
  -5   2   0   64.49    3.70
  -5   2   0   63.79    3.20
  -5   2   0   64.99    3.60
   5   2   0   59.09    3.30
  -5   2   0   65.89    3.80
  -5   2   0   70.59    4.00
  -5   2   0   69.59    4.20
   5   2   0   61.19    2.80
   5   2   0   66.79    3.10
  -5   2   0   58.59    3.50
  -5   2   0   65.19    4.00
   5   2   0   60.09    3.30
   5   2   0   60.29    3.20
   5   2   0   61.09    3.40
  -5   2   0   60.99    3.10
  -5   2   0   69.19    4.10
  -5   2   0   63.29    3.50
   6  -2   0  186.28    8.50
  -6  -2   0  188.98    8.20
   6  -2   0  189.28    9.00
  -6  -2   0  183.68    8.30
  -6  -2   0  178.38    8.40
  -6  -2   0  200.98    8.60
   6  -2   0  195.08    9.20
   6  -2   0  194.18    8.90
  -6  -2   0  196.08    8.70
   6  -2   0  197.08    9.20
   6  -2   0  191.48    8.50
  -6  -2   0  204.08    8.60
   6  -2   0  186.38    8.90
   6  -2   0  197.78    8.70
  -6  -2   0  200.88    9.00
  -6  -2   0  193.48    7.80
   6  -2   0  180.98    9.00
   6   2   0  188.38    8.40
  -6   2   0  183.58    9.20
   6   2   0  184.18    8.10
  -6   2   0  187.78    8.80
   6   2   0  189.98    8.30
  -6   2   0  190.28    8.80
  -6   2   0  193.78    8.10
  -6   2   0  181.88    8.50
   6   2   0  184.38    7.80
  -6   2   0  205.88    8.30
  -6   2   0  183.28    8.60
  -6   2   0  194.28    8.70
   6   2   0  174.68    8.10
   6   2   0  183.98    7.90
  -6   2   0  194.08    9.00
   6   2   0  185.88    8.10
  -6   2   0  190.78    9.30
  -6   2   0  192.58    9.10
  -7  -2   0   29.70    2.60
   7  -2   0   25.60    2.60
  -7  -2   0   25.20    2.30
  -7  -2   0   26.40    1.70
  -7  -2   0   24.70    1.90
   7  -2   0   29.10    3.10
  -7  -2   0   25.00    2.00
  -7  -2   0   25.80    2.30
   7  -2   0   26.70    2.40
   7  -2   0   28.70    2.20
   7  -2   0   26.40    2.50
   7  -2   0   24.20    3.00
   7  -2   0   29.60    3.10
   7  -2   0   26.90    2.20
  -7  -2   0   24.40    2.10
  -7  -2   0   26.30    2.40
   7  -2   0   24.50    2.40
   7   2   0   24.70    1.70
  -7   2   0   23.80    2.20
  -7   2   0   24.20    2.80
  -7   2   0   23.30    2.30
   7   2   0   23.20    1.70
  -7   2   0   25.10    2.60
  -7   2   0   26.90    2.60
   7   2   0   25.00    2.10
  -7   2   0   22.30    1.80
  -7   2   0   28.10    2.80
  -7   2   0   28.20    2.70
  -7   2   0   22.50    2.10
   7   2   0   24.70    2.20
   7   2   0   24.80    1.80
   7   2   0   25.40    1.80
  -7   2   0   24.10    1.80
   7   2   0   24.00    1.80
  -7   2   0   25.90    2.40
  -8  -2   0   19.70    2.50
   8  -2   0   22.90    2.70
  -8  -2   0   15.20    1.90
  -8  -2   0   20.70    2.20
   8  -2   0   19.00    2.50
   8  -2   0   23.20    2.10
  -8  -2   0   21.80    1.80
   8  -2   0   19.20    2.60
   8  -2   0   17.20    2.20
   8  -2   0   22.60    2.90
   8  -2   0   17.10    3.10
  -8  -2   0   19.30    2.30
  -8  -2   0   17.70    1.60
  -8  -2   0   17.10    2.10
  -8  -2   0   16.70    2.20
  -8  -2   0   18.90    1.80
  -8  -2   0   17.30    2.20
   8  -2   0   25.30    3.20
   8  -2   0   16.40    1.90
  -8   2   0   16.00    2.20
  -8   2   0   15.80    2.40
  -8   2   0   17.80    1.70
  -8   2   0   19.10    2.50
   8   2   0   19.20    1.60
  -8   2   0   20.80    2.70
   8   2   0   19.80    1.80
   8   2   0   16.70    2.10
   8   2   0   18.20    1.60
  -8   2   0   18.70    1.60
  -8   2   0   23.20    2.80
   8   2   0   19.00    1.70
  -8   2   0   19.50    2.90
   8   2   0   18.40    2.10
  -8   2   0   18.30    2.20
   8   2   0   17.40    1.50
  -8   2   0   20.70    2.40
  -8   2   0   18.90    2.30
  -9  -2   0  198.68    9.50
  -9  -2   0  198.58    9.50
  -9  -2   0  201.28    9.90
   9  -2   0  199.58    9.80
   9  -2   0  189.28    9.80
  -9  -2   0  206.68    8.90
   9  -2   0  196.88    9.40
   9  -2   0  198.38    9.30
  -9  -2   0  203.98    9.60
  -9  -2   0  193.98    9.30
  -9  -2   0  191.78    8.80
   9  -2   0  209.28    9.60
  -9  -2   0  197.78    9.10
   9  -2   0  188.78    9.90
   9  -2   0  201.48   10.10
   9   2   0  200.88    9.00
  -9   2   0  201.08    8.90
  -9   2   0  200.38    9.60
  -9   2   0  203.78    8.80
  -9   2   0  199.58    9.90
  -9   2   0  203.18   10.30
  -9   2   0  192.48    9.80
   9   2   0  197.98    8.60
   9   2   0  203.58    8.60
  -9   2   0  218.38   10.20
   9   2   0  188.88    8.80
  -9   2   0  202.08    9.40
  -9   2   0  204.58    9.90
 -10  -2   0  342.57   14.80
 -10  -2   0  327.07   14.10
 -10  -2   0  300.67   14.90
 -10  -2   0  291.47   14.40
  10  -2   0  334.07   14.90
 -10  -2   0  344.57   15.00
 -10  -2   0  316.17   15.30
  10  -2   0  328.17   14.70
 -10  -2   0  358.36   15.20
 -10  -2   0  342.27   14.40
  10  -2   0  336.87   15.00
 -10   2   0  342.17   14.90
 -10   2   0  382.66   14.40
 -10   2   0  330.07   14.40
  10   2   0  324.47   14.40
  10   2   0  355.26   13.90
  10   2   0  339.77   14.00
 -10   2   0  355.06   15.30
 -10   2   0  318.57   15.70
  10   2   0  328.87   14.30
 -10   2   0  350.06   15.60
 -10   2   0  366.36   15.60
  11  -2   0  253.57   12.10
 -11  -2   0  301.47   12.60
  11  -2   0  264.47   12.10
 -11  -2   0  259.17   11.90
 -11  -2   0  277.87   12.60
 -11  -2   0  264.37   11.70
 -11  -2   0  267.87   12.40
 -11  -2   0  264.77   12.20
 -11  -2   0  248.38   11.20
  11  -2   0  272.17   12.40
 -11  -2   0  259.57   12.70
 -11   2   0  264.27   12.50
 -11   2   0  279.37   12.90
 -11   2   0  263.47   12.90
  11   2   0  269.97   11.10
  11   2   0  254.27   11.60
  11   2   0  247.48   11.00
 -11   2   0  248.28   11.60
  11   2   0  246.18   11.10
  11   2   0  259.67   11.00
  11   2   0  260.47   11.70
 -11   2   0  256.27   11.50
 -11   2   0  268.57   12.20
 -11   2   0  261.97   13.20
 -12  -2   0   82.09    4.70
 -12  -2   0   87.59    5.70
 -12  -2   0   76.99    5.10
 -12  -2   0   79.59    5.30
 -12  -2   0   75.89    4.90
  12  -2   0   84.49    5.20
 -12  -2   0   79.59    5.60
 -12  -2   0   72.99    4.10
  12  -2   0   84.49    5.40
 -12  -2   0   92.49    5.60
  12   2   0   73.99    4.10
  12   2   0   74.39    4.80
  12   2   0   79.59    4.10
 -12   2   0   78.29    5.80
 -12   2   0   80.59    5.50
  12   2   0   79.29    4.10
  12   2   0   71.69    4.00
 -12   2   0   77.79    5.70
 -12   2   0   86.19    6.10
  12   2   0   79.29    4.70
 -12   2   0   86.69    5.30
 -13  -2   0   54.99    4.70
 -13  -2   0   58.09    5.00
  13  -2   0   59.09    4.70
 -13  -2   0   60.09    4.90
 -13  -2   0   57.89    4.00
  13  -2   0   61.59    4.40
 -13  -2   0   51.59    3.20
 -13  -2   0   62.09    4.30
 -13  -2   0   60.49    4.50
 -13  -2   0   62.29    4.70
 -13   2   0   59.39    5.00
  13   2   0   56.09    3.30
 -13   2   0   61.49    5.30
 -13   2   0   66.09    4.90
  13   2   0   58.99    3.30
  13   2   0   59.99    3.40
 -13   2   0   58.89    5.10
 -13   2   0   66.59    4.60
  13   2   0   51.99    3.30
  13   2   0   54.19    3.90
 -14  -2   0   16.40    2.80
  14  -2   0   13.00    2.70
  14  -2   0   15.60    2.60
 -14  -2   0   14.80    2.40
 -14  -2   0   12.20    1.40
 -14  -2   0   16.00    3.10
 -14  -2   0   12.80    2.20
 -14  -2   0   17.30    3.20
 -14  -2   0   16.00    2.80
 -14  -2   0   14.20    3.00
 -14   2   0   12.80    3.10
 -14   2   0   16.30    2.70
  14   2   0   13.60    1.60
 -14   2   0   23.40    3.50
  14   2   0   15.80    1.70
 -14   2   0   12.60    3.00
  14   2   0   15.80    1.80
 -14   2   0   13.80    3.00
  14   2   0   13.60    1.70
 -15  -2   0    0.40    1.90
  15  -2   0    1.30    1.60
 -15  -2   0    1.80    1.50
 -15  -2   0    1.00    1.90
 -15  -2   0    1.10    1.80
  15  -2   0   -0.40    1.30
 -15  -2   0    3.50    1.60
 -15  -2   0    0.10    1.60
 -15  -2   0    2.30    1.50
 -15   2   0   -0.90    1.80
  15   2   0    0.60    0.90
 -15   2   0    3.00    2.10
  15   2   0    1.00    0.90
 -15   2   0    2.30    1.90
 -15   2   0    1.00    1.80
 -15   2   0    1.50    1.40
 -15   2   0    0.50    1.80
  15   2   0    0.60    0.90
  15   2   0    0.80    0.80
 -16  -2   0   34.30    4.70
 -16  -2   0   33.70    4.30
  16  -2   0   30.70    4.20
 -16  -2   0   30.60    4.60
 -16  -2   0   27.90    3.60
  16  -2   0   30.20    3.90
 -16  -2   0   36.10    5.00
 -16  -2   0   34.50    4.00
 -16  -2   0   31.20    4.10
 -16   2   0   34.00    4.70
 -16   2   0   29.20    4.10
  16   2   0   28.30    2.30
  16   2   0   32.30    2.30
 -16   2   0   31.00    4.40
 -16   2   0   29.20    4.60
  16   2   0   29.60    2.20
 -16   2   0   35.00    4.90
 -16   2   0   38.90    4.50
 -17  -2   0    2.20    2.20
 -17  -2   0    2.60    2.50
 -17  -2   0    2.30    1.60
 -17  -2   0    0.90    1.50
 -17  -2   0    0.80    1.90
  17  -2   0   -0.30    1.50
  17  -2   0    2.80    2.00
 -17  -2   0    1.50    2.30
 -17  -2   0    0.60    1.40
 -17   2   0    3.20    2.10
 -17   2   0    2.30    1.90
 -17   2   0    5.50    2.60
 -17   2   0    0.30    2.10
 -17   2   0    1.70    1.80
 -17   2   0    0.70    1.80
  18  -2   0    7.10    2.40
 -18  -2   0    7.60    3.00
 -18  -2   0   12.60    3.10
  18  -2   0   13.00    3.20
 -18  -2   0    7.80    2.40
 -18  -2   0    9.00    3.20
 -18  -2   0   12.10    3.40
 -18   2   0   11.30    3.20
 -18   2   0    2.60    2.10
 -18   2   0   11.20    3.60
 -18   2   0   11.40    3.60
 -18   2   0   11.10    2.80
 -19  -2   0    1.50    2.70
 -19  -2   0   -1.70    2.10
 -19  -2   0    0.40    1.50
 -19  -2   0   -0.30    1.40
 -19  -2   0    3.10    2.00
 -19  -2   0   -1.80    1.90
 -19  -2   0    0.30    2.30
 -19   2   0    0.00    2.00
 -19   2   0   -0.20    1.60
 -19   2   0    2.60    2.20
 -19   2   0    2.90    2.40
 -19   2   0    1.10    2.50
 -19   2   0    0.20    2.70
   0  -3   0   -0.70    0.50
   0  -3   0    0.20    0.50
   0  -3   0    0.00    0.40
   0  -3   0   -0.40    0.40
   0  -3   0   -0.80    0.60
   0  -3   0   -0.10    0.60
   0  -3   0    0.00    0.40
   0  -3   0    0.40    0.60
   0  -3   0   -0.10    0.70
   0  -3   0   -0.10    0.50
   0  -3   0   -0.30    0.80
   0  -3   0   -0.40    0.70
   0  -3   0   -0.50    0.40
   0   3   0   -0.40    0.60
   0   3   0   -0.40    0.50
   0   3   0    0.30    0.70
   0   3   0    0.40    1.00
   0   3   0   -0.50    0.60
   0   3   0   -0.40    0.30
   0   3   0   -0.30    0.50
   0   3   0   -0.70    0.70
   0   3   0    0.20    0.80
   0   3   0    0.10    0.20
   0   3   0    0.00    0.30
   0   3   0    0.60    0.60
   0   3   0   -0.20    0.60
   0   3   0    0.00    0.20
  -1  -3   0   37.50    2.80
   1  -3   0   44.30    3.10
  -1  -3   0   43.80    3.00
   1  -3   0   43.30    2.60
   1  -3   0   50.09    2.80
   1  -3   0   43.30    2.40
   1  -3   0   41.40    2.70
   1  -3   0   42.00    3.20
  -1  -3   0   39.30    2.30
   1  -3   0   43.10    3.00
  -1  -3   0   43.90    3.10
  -1  -3   0   40.30    2.50
   1  -3   0   41.90    2.50
   1  -3   0   47.10    2.70
  -1  -3   0   47.40    2.40
  -1  -3   0   46.10    2.70
  -1  -3   0   45.20    2.30
  -1  -3   0   43.20    2.70
   1  -3   0   41.30    2.90
   1  -3   0   41.10    2.40
  -1  -3   0   38.40    2.90
   1   3   0   42.20    2.10
  -1   3   0   43.10    2.90
  -1   3   0   39.90    3.40
   1   3   0   44.00    2.40
  -1   3   0   43.80    2.60
  -1   3   0   42.40    2.30
   1   3   0   43.60    2.40
   1   3   0   45.70    2.40
  -1   3   0   47.00    2.60
   1   3   0   43.70    2.60
   1   3   0   48.20    3.30
   1   3   0   49.10    3.60
  -1   3   0   44.60    2.50
  -1   3   0   41.50    2.60
  -1   3   0   43.60    3.20
  -1   3   0   41.30    2.70
   1   3   0   47.00    3.10
  -1   3   0   39.10    3.20
   1   3   0   44.40    2.10
  -1   3   0   42.00    2.40
  -1   3   0   40.60    2.50
  -1   3   0   45.60    2.80
  -1   3   0   42.20    3.10
   1   3   0   46.20    2.80
   2  -3   0  774.62   30.00
  -2  -3   0  735.63   30.10
  -2  -3   0  737.03   29.30
   2  -3   0  769.32   29.50
  -2  -3   0  734.13   29.90
  -2  -3   0  735.53   29.30
  -2  -3   0  759.52   29.90
  -2  -3   0  771.02   29.70
   2  -3   0  745.63   30.50
   2  -3   0  779.82   30.20
   2  -3   0  750.12   29.40
  -2  -3   0  746.63   29.40
   2  -3   0  734.93   29.60
   2  -3   0  766.92   29.80
  -2  -3   0  744.33   30.30
   2  -3   0  744.53   30.00
  -2  -3   0  747.63   30.10
   2  -3   0  776.82   30.40
   2  -3   0  779.72   29.50
   2  -3   0  769.72   29.90
   2   3   0  706.33   29.40
   2   3   0  706.93   29.20
  -2   3   0  716.03   29.70
  -2   3   0  727.13   29.70
  -2   3   0  732.43   29.60
  -2   3   0  765.02   29.00
  -2   3   0  753.42   29.00
  -2   3   0  730.83   29.50
  -2   3   0  686.63   30.30
  -2   3   0  743.73   30.30
   2   3   0  733.13   29.00
  -2   3   0  698.53   30.50
   2   3   0  745.93   30.10
   2   3   0  707.73   29.20
   2   3   0  795.72   30.70
  -2   3   0  732.43   30.00
   2   3   0  728.53   29.00
   2   3   0  738.93   29.10
   2   3   0  759.82   30.30
  -2   3   0  736.13   29.60
   2   3   0  746.33   29.70
  -2   3   0  720.33   29.30
   2   3   0  749.23   29.90
  -2   3   0  733.13   30.00
  -2   3   0  732.13   29.30
   2   3   0  717.73   29.40
  -2   3   0  746.03   29.50
  -2   3   0  726.23   31.00
  -3  -3   0  100.69    5.50
  -3  -3   0   97.19    4.30
   3  -3   0  105.29    4.70
   3  -3   0   93.69    5.00
  -3  -3   0   99.59    4.90
   3  -3   0   99.39    5.50
   3  -3   0  101.99    5.10
  -3  -3   0   94.79    5.00
   3  -3   0   94.89    4.50
  -3  -3   0  105.39    5.20
   3  -3   0   96.69    4.70
  -3  -3   0   97.69    4.50
  -3  -3   0   98.79    4.60
  -3  -3   0   92.89    4.90
  -3  -3   0   86.59    5.10
   3  -3   0  100.39    5.30
  -3  -3   0  100.69    4.70
   3  -3   0   93.49    4.90
   3  -3   0   98.09    5.10
   3  -3   0   93.89    5.60
   3  -3   0   96.79    5.20
  -3   3   0   96.39    4.50
  -3   3   0   90.99    4.90
  -3   3   0  102.39    5.60
  -3   3   0   98.69    4.50
  -3   3   0   96.69    4.70
  -3   3   0   99.39    4.80
   3   3   0   87.69    4.30
   3   3   0  102.69    5.50
  -3   3   0   97.19    4.90
  -3   3   0   99.59    5.00
  -3   3   0   99.79    5.10
   3   3   0   90.79    5.00
   3   3   0  104.49    5.30
   3   3   0   90.29    5.00
  -3   3   0   96.09    5.30
   3   3   0   95.89    4.20
   3   3   0   90.79    4.40
  -3   3   0  109.69    5.90
  -3   3   0  101.29    5.00
  -3   3   0   86.69    5.20
  -3   3   0  105.69    5.20
   3   3   0   94.39    4.20
  -3   3   0   91.69    6.00
   4  -3   0  152.08    7.40
  -4  -3   0  150.48    7.10
   4  -3   0  162.48    7.40
  -4  -3   0  155.28    6.80
  -4  -3   0  146.89    6.80
   4  -3   0  155.18    7.80
  -4  -3   0  149.99    6.60
   4  -3   0  155.58    6.60
   4  -3   0  150.18    7.90
  -4  -3   0  148.99    7.30
   4  -3   0  158.28    7.60
   4  -3   0  158.98    7.30
   4  -3   0  149.79    7.20
  -4  -3   0  147.99    6.50
   4  -3   0  134.39    6.60
   4  -3   0  153.18    7.40
  -4  -3   0  152.28    7.00
   4  -3   0  156.98    7.00
  -4  -3   0  146.19    6.90
  -4  -3   0  138.89    7.50
  -4   3   0  148.19    7.10
   4   3   0  150.08    7.20
  -4   3   0  152.38    7.00
  -4   3   0  151.58    7.30
  -4   3   0  150.98    8.40
  -4   3   0  154.78    7.70
  -4   3   0  158.58    6.80
  -4   3   0  151.88    7.00
   4   3   0  151.08    6.30
  -4   3   0  160.08    6.80
  -4   3   0  152.68    6.60
  -4   3   0  152.58    8.00
   4   3   0  143.99    7.00
   4   3   0  152.18    7.50
   4   3   0  142.29    6.50
  -4   3   0  150.48    7.30
  -4   3   0  148.79    7.20
  -4   3   0  156.18    7.60
  -4   3   0  147.29    7.70
   4   3   0  136.89    6.30
   4   3   0  147.49    6.50
  -5  -3   0  277.47   12.20
   5  -3   0  287.27   11.40
   5  -3   0  271.27   11.90
   5  -3   0  266.47   12.20
  -5  -3   0  261.57   11.30
  -5  -3   0  279.87   11.60
  -5  -3   0  256.87   11.50
  -5  -3   0  276.37   12.00
   5  -3   0  245.48   12.40
   5  -3   0  275.87   12.80
   5  -3   0  279.27   12.10
  -5  -3   0  282.47   11.60
   5  -3   0  276.77   11.80
  -5  -3   0  259.37   11.30
   5  -3   0  285.47   11.30
   5  -3   0  283.07   12.60
   5  -3   0  279.87   12.20
  -5  -3   0  258.37   11.60
  -5  -3   0  248.18   12.20
   5  -3   0  260.27   12.00
  -5   3   0  272.27   11.80
  -5   3   0  280.07   12.60
   5   3   0  274.47   11.80
  -5   3   0  277.17   11.70
  -5   3   0  270.27   11.50
  -5   3   0  276.87   12.10
   5   3   0  261.57   11.30
  -5   3   0  269.47   12.30
   5   3   0  261.97   11.30
  -5   3   0  294.77   13.00
  -5   3   0  270.57   12.60
  -5   3   0  276.07   12.10
   5   3   0  275.37   11.70
  -5   3   0  261.57   11.60
  -5   3   0  290.57   13.40
   5   3   0  267.27   12.00
  -5   3   0  269.87   12.00
  -5   3   0  263.07   12.00
  -5   3   0  271.07   11.30
   5   3   0  270.27   11.00
  -6  -3   0    8.40    1.50
  -6  -3   0    5.20    1.10
   6  -3   0    7.60    1.70
   6  -3   0    7.60    1.40
   6  -3   0    7.00    1.70
   6  -3   0    6.90    1.10
   6  -3   0    7.80    1.10
  -6  -3   0    6.90    1.10
  -6  -3   0    6.60    1.30
  -6  -3   0    9.20    1.30
   6  -3   0    9.40    1.80
  -6  -3   0    8.60    1.70
  -6  -3   0    5.70    1.50
   6  -3   0    4.60    1.40
  -6  -3   0    9.60    1.20
   6  -3   0    7.70    1.50
  -6  -3   0    7.60    1.70
   6  -3   0    6.10    1.40
  -6   3   0    6.40    1.40
   6   3   0    7.10    0.90
  -6   3   0    4.60    1.70
   6   3   0    6.50    1.10
  -6   3   0    8.00    1.70
  -6   3   0   10.40    2.10
  -6   3   0    7.10    1.50
  -6   3   0    7.90    1.70
  -6   3   0    8.30    1.20
  -6   3   0    6.70    1.20
  -6   3   0    7.80    1.90
   6   3   0    7.20    1.30
   6   3   0    7.30    1.30
   6   3   0    5.60    1.30
  -6   3   0    8.40    1.30
   6   3   0    5.90    1.20
  -6   3   0    6.70    1.70
  -6   3   0    7.90    1.40
  -7  -3   0   97.09    5.60
   7  -3   0  111.59    5.60
  -7  -3   0  106.89    5.20
   7  -3   0  103.49    5.70
   7  -3   0  100.19    5.90
   7  -3   0  105.09    6.10
  -7  -3   0   99.09    5.60
  -7  -3   0  103.29    6.00
  -7  -3   0  110.29    5.50
  -7  -3   0  101.19    5.20
   7  -3   0  103.49    5.50
  -7  -3   0  110.69    5.60
  -7   3   0   97.39    6.70
  -7   3   0   98.79    6.00
  -7   3   0   98.89    6.20
  -7   3   0  102.19    6.50
  -7   3   0  112.69    5.70
  -7   3   0  111.49    6.50
  -7   3   0  106.69    6.00
  -7   3   0  106.89    5.20
  -7   3   0  103.79    5.00
   7   3   0  102.09    5.20
   7   3   0  113.59    5.30
  -7   3   0  102.89    5.50
   7   3   0  103.29    5.30
   7   3   0  106.59    5.20
   7   3   0   95.69    5.10
  -8  -3   0  115.79    6.40
  -8  -3   0  118.59    6.70
  -8  -3   0  122.49    6.10
   8  -3   0  114.09    6.90
  -8  -3   0  139.19    6.70
  -8  -3   0  137.49    6.60
   8  -3   0  130.59    6.60
  -8  -3   0  126.79    6.20
  -8  -3   0  115.89    6.90
   8  -3   0  130.09    6.50
   8  -3   0  122.89    7.10
   8  -3   0  121.39    6.70
  -8   3   0  119.79    6.00
   8   3   0  117.59    6.00
  -8   3   0  133.79    6.50
  -8   3   0  129.09    5.90
   8   3   0  129.49    6.00
  -8   3   0  127.89    6.60
  -8   3   0  124.39    7.20
  -8   3   0  124.29    7.50
  -8   3   0  130.39    7.10
  -8   3   0  118.59    7.40
  -8   3   0  128.19    7.00
  -8   3   0  130.59    8.00
   9  -3   0  346.97   15.50
   9  -3   0  379.16   15.80
   9  -3   0  348.27   16.10
  -9  -3   0  328.77   15.10
   9  -3   0  383.16   15.60
  -9  -3   0  339.77   15.10
  -9  -3   0  327.77   15.90
  -9  -3   0  377.86   15.60
   9  -3   0  327.67   16.10
  -9  -3   0  345.27   15.70
  -9  -3   0  374.86   15.50
  -9  -3   0  340.17   15.00
  -9   3   0  317.27   16.30
  -9   3   0  337.87   16.00
  -9   3   0  342.17   14.90
  -9   3   0  342.17   15.90
   9   3   0  361.56   14.70
  -9   3   0  309.77   16.00
  -9   3   0  368.56   17.20
  -9   3   0  365.66   14.80
   9   3   0  372.56   14.70
  -9   3   0  361.86   16.70
  -9   3   0  371.66   15.70
  -9   3   0  364.86   15.50
  10  -3   0    8.80    1.90
 -10  -3   0    8.20    2.00
 -10  -3   0    7.90    1.60
  10  -3   0    7.00    1.70
 -10  -3   0    9.80    1.10
 -10  -3   0    5.80    1.80
 -10  -3   0    7.90    1.60
 -10  -3   0    7.60    1.90
 -10  -3   0   10.60    1.80
 -10  -3   0    6.00    1.90
  10  -3   0    4.50    1.60
 -10   3   0   11.60    1.70
 -10   3   0    8.50    1.40
 -10   3   0    7.00    2.30
 -10   3   0   10.60    2.60
 -10   3   0    6.50    2.00
 -10   3   0    9.20    2.00
  10   3   0    9.10    1.30
 -10   3   0    9.20    2.20
 -10   3   0    3.90    1.30
  10   3   0    8.90    1.30
 -10   3   0    9.20    2.30
 -10   3   0   13.00    2.70
 -11  -3   0  225.28   10.90
 -11  -3   0  216.48   10.40
 -11  -3   0  200.38    9.80
 -11  -3   0  226.48   10.40
  11  -3   0  211.78   10.50
  11  -3   0  215.48   10.70
 -11  -3   0  234.98   10.90
 -11  -3   0  221.28    9.30
 -11  -3   0  222.88   11.30
 -11  -3   0  224.68   10.90
  11  -3   0  198.68   10.50
 -11   3   0  229.78   10.90
 -11   3   0  215.98   11.40
 -11   3   0  214.38   12.00
 -11   3   0  227.38   10.10
  11   3   0  210.48    9.40
 -11   3   0  208.58    9.80
 -11   3   0  219.38   11.20
  11   3   0  210.48    9.30
 -11   3   0  238.98   12.10
 -11   3   0  221.68   10.70
 -12  -3   0  164.48    8.30
 -12  -3   0  152.68    8.50
 -12  -3   0  145.09    7.90
  12  -3   0  147.69    8.30
 -12  -3   0  137.99    7.20
 -12  -3   0  146.39    8.40
 -12  -3   0  163.18    9.10
  12  -3   0  161.58    8.30
 -12  -3   0  152.48    8.50
 -12  -3   0  152.38    7.10
  12  -3   0  152.98    8.50
  12   3   0  148.89    6.80
 -12   3   0  171.28    9.10
 -12   3   0  171.48    8.80
  12   3   0  149.88    6.90
 -12   3   0  163.98    9.20
 -12   3   0  158.88    9.50
 -12   3   0  169.68    9.90
 -12   3   0  151.28    8.30
  13  -3   0    0.20    1.10
  13  -3   0   -1.50    1.00
 -13  -3   0    0.60    1.00
 -13  -3   0    0.50    1.40
 -13  -3   0    0.60    1.60
 -13  -3   0   -1.00    1.20
 -13  -3   0    0.00    0.90
 -13  -3   0    0.40    1.50
 -13  -3   0    0.70    1.60
 -13   3   0    1.50    1.70
  13   3   0    1.30    0.70
 -13   3   0    0.20    1.50
 -13   3   0    1.20    1.80
 -13   3   0   -0.20    1.10
 -13   3   0   -0.20    1.80
 -13   3   0    1.80    1.60
  14  -3   0    3.70    1.90
 -14  -3   0    3.50    1.20
 -14  -3   0    1.40    1.30
 -14  -3   0    0.80    1.70
 -14  -3   0    1.00    1.80
 -14  -3   0    3.70    2.10
  14  -3   0    2.90    1.60
 -14  -3   0    2.80    1.70
 -14  -3   0    5.90    2.10
 -14   3   0    1.60    2.00
 -14   3   0    3.10    1.90
 -14   3   0    2.60    2.10
 -14   3   0    3.60    2.30
 -14   3   0    2.70    1.50
 -14   3   0    2.80    2.20
 -15  -3   0   30.40    4.30
 -15  -3   0   28.90    2.70
 -15  -3   0   24.50    3.60
 -15  -3   0   25.50    3.40
 -15  -3   0   26.10    4.00
 -15  -3   0   16.60    3.00
  15  -3   0   20.20    3.50
  15  -3   0   23.60    3.40
 -15  -3   0   22.80    3.90
 -15   3   0   16.50    3.60
 -15   3   0   27.20    4.60
 -15   3   0   23.30    3.50
 -15   3   0   32.00    4.60
 -15   3   0   22.70    3.60
 -15   3   0   27.00    4.40
 -16  -3   0   -0.30    2.00
 -16  -3   0    0.70    1.90
 -16  -3   0    0.50    1.30
  16  -3   0    3.00    1.80
 -16  -3   0   -0.60    1.10
 -16  -3   0   -0.30    1.70
 -16  -3   0   -1.50    1.40
 -16  -3   0    0.30    1.30
  16  -3   0    1.40    1.80
 -16   3   0    2.60    1.80
 -16   3   0   -1.10    1.90
 -16   3   0    1.70    2.10
 -16   3   0   -0.40    1.60
 -16   3   0    0.60    2.20
 -16   3   0   -0.80    1.50
  17  -3   0   20.10    3.70
  17  -3   0   21.10    3.50
 -17  -3   0   21.10    3.70
 -17  -3   0    8.90    2.60
 -17  -3   0   16.40    3.70
 -17  -3   0   16.20    2.90
 -17  -3   0   18.60    2.70
 -17  -3   0   16.20    3.60
 -17  -3   0   13.90    3.30
 -17   3   0   13.90    3.70
 -17   3   0   15.00    3.00
 -17   3   0   14.90    3.80
 -17   3   0   29.80    4.40
 -17   3   0   26.30    4.80
 -18  -3   0    0.50    1.40
  18  -3   0    1.90    1.80
 -18  -3   0    1.20    1.80
 -18  -3   0    1.10    2.00
 -18  -3   0    1.20    2.00
  18  -3   0    1.00    1.90
 -18  -3   0    0.10    1.40
 -18  -3   0    0.70    2.00
 -18   3   0    2.60    2.70
 -18   3   0    1.80    2.20
 -18   3   0    1.60    2.30
 -18   3   0    0.90    2.00
 -18   3   0    3.60    3.00
 -18   3   0    0.30    1.90
 -19  -3   0    0.00    2.10
  19  -3   0    0.90    2.00
 -19  -3   0   -0.60    2.00
 -19  -3   0   -0.30    1.70
  19  -3   0   -1.10    1.40
 -19  -3   0   -0.10    1.50
 -19  -3   0   -0.70    2.20
 -19  -3   0    0.30    2.00
 -19   3   0   -2.80    1.90
 -19   3   0   -3.40    2.70
 -19   3   0   -1.10    1.80
 -19   3   0   -0.40    2.20
 -19   3   0   -1.60    1.80
 -19   3   0   -1.90    2.60
   0  -4   0   14.10    1.40
   0  -4   0   13.50    2.00
   0  -4   0   15.70    2.30
   0  -4   0   16.00    1.90
   0  -4   0   16.90    2.50
   0  -4   0   18.40    2.40
   0  -4   0   16.90    2.00
   0   4   0   13.70    1.20
   0   4   0   13.30    1.60
   0   4   0   16.40    1.80
   0   4   0   16.00    1.80
   0   4   0   13.80    1.20
   0   4   0   16.40    1.90
   0   4   0   19.20    2.10
   0   4   0   13.90    2.50
   0   4   0   15.50    2.40
   0   4   0   13.90    2.60
   1  -4   0    6.70    1.80
   1  -4   0    8.20    1.30
  -1  -4   0    5.10    1.60
   1  -4   0    5.20    1.60
   1  -4   0    6.30    1.10
  -1  -4   0    5.40    1.50
  -1  -4   0    6.60    1.50
   1  -4   0    8.20    1.40
   1  -4   0    6.00    1.30
  -1  -4   0    6.60    1.00
   1  -4   0    5.90    1.30
   1  -4   0    9.00    1.80
  -1  -4   0    6.40    1.00
   1  -4   0    8.10    1.50
  -1  -4   0    7.70    1.50
  -1  -4   0    5.90    1.40
  -1  -4   0    7.40    1.30
  -1  -4   0    8.20    1.20
  -1   4   0    5.90    0.90
  -1   4   0    8.30    1.70
   1   4   0    7.00    1.50
  -1   4   0    6.10    1.30
   1   4   0    6.00    1.90
  -1   4   0    6.20    1.20
   1   4   0    6.90    1.40
   1   4   0    7.90    1.20
   1   4   0    6.30    1.70
  -1   4   0    9.40    2.20
   1   4   0    6.50    0.80
   1   4   0    5.90    1.00
   1   4   0    6.10    1.10
  -1   4   0    4.00    1.00
   1   4   0    6.80    1.20
  -1   4   0    3.60    1.30
  -1   4   0    6.00    2.00
  -1   4   0    8.40    1.60
  -1   4   0    5.70    1.20
   1   4   0    6.60    0.80
  -1   4   0    5.70    1.10
  -1   4   0    7.20    1.30
   1   4   0    6.50    1.10
  -1   4   0    6.80    1.90
  -1   4   0    5.60    1.20
   1   4   0    8.70    1.90
  -2  -4   0    8.90    1.20
  -2  -4   0    8.70    1.80
   2  -4   0    7.10    1.60
   2  -4   0    8.20    1.30
  -2  -4   0   11.20    1.90
   2  -4   0    9.30    1.40
  -2  -4   0    9.50    1.90
   2  -4   0    6.30    1.50
  -2  -4   0    5.80    1.50
   2  -4   0    5.20    1.30
  -2  -4   0    9.00    1.20
  -2  -4   0    7.40    1.70
   2  -4   0    5.60    1.40
  -2  -4   0    7.10    1.10
   2  -4   0    9.20    1.30
   2  -4   0   10.20    1.90
  -2  -4   0    7.80    1.40
  -2  -4   0    7.60    1.20
   2  -4   0    8.40    1.60
  -2   4   0    6.50    1.40
   2   4   0    5.70    1.90
  -2   4   0    6.20    1.90
  -2   4   0   10.70    1.90
   2   4   0    6.00    1.00
  -2   4   0    5.00    1.60
  -2   4   0    6.10    1.30
  -2   4   0    6.60    1.60
   2   4   0    7.20    1.70
   2   4   0    8.00    0.80
  -2   4   0   11.00    1.50
   2   4   0    7.30    1.10
   2   4   0    9.30    1.20
   2   4   0    6.60    1.50
   2   4   0    8.10    1.10
  -2   4   0   10.00    1.80
   2   4   0    7.80    1.10
  -2   4   0    8.40    1.10
   2   4   0    7.30    1.50
   2   4   0    7.10    0.70
  -2   4   0    8.20    1.30
  -2   4   0    7.80    1.30
  -2   4   0    5.70    1.30
  -2   4   0    8.90    2.50
   2   4   0    7.30    1.70
  -3  -4   0   55.89    4.10
  -3  -4   0   49.70    2.90
  -3  -4   0   54.09    3.00
   3  -4   0   45.70    3.60
   3  -4   0   51.79    3.60
   3  -4   0   53.39    3.00
  -3  -4   0   54.19    3.10
   3  -4   0   50.79    3.40
  -3  -4   0   44.70    3.50
   3  -4   0   56.19    3.60
   3  -4   0   50.69    3.60
   3  -4   0   53.89    3.70
  -3  -4   0   53.29    3.50
  -3  -4   0   47.10    3.50
   3  -4   0   50.49    3.10
   3  -4   0   56.69    3.30
  -3  -4   0   50.29    2.80
  -3  -4   0   53.19    3.80
  -3  -4   0   55.09    3.70
   3   4   0   52.09    2.40
  -3   4   0   52.19    3.40
  -3   4   0   52.29    3.40
   3   4   0   46.00    2.70
   3   4   0   49.70    2.80
  -3   4   0   54.99    3.50
  -3   4   0   53.49    3.00
   3   4   0   49.40    4.20
  -3   4   0   51.69    4.20
   3   4   0   50.59    2.40
  -3   4   0   51.99    3.60
   3   4   0   50.19    2.70
  -3   4   0   54.89    4.80
   3   4   0   53.19    3.90
  -3   4   0   51.79    3.00
   3   4   0   51.19    3.70
  -3   4   0   52.39    3.90
  -3   4   0   58.09    4.60
  -3   4   0   49.40    3.20
   4  -4   0   34.30    3.10
  -4  -4   0   29.90    2.80
  -4  -4   0   36.90    2.30
   4  -4   0   33.20    3.00
  -4  -4   0   36.00    3.40
  -4  -4   0   33.10    2.40
   4  -4   0   37.00    3.00
  -4  -4   0   36.50    3.10
  -4  -4   0   36.40    2.50
   4  -4   0   38.20    3.10
   4  -4   0   37.40    2.50
   4  -4   0   37.60    2.60
   4  -4   0   37.00    3.10
  -4  -4   0   32.70    2.80
   4  -4   0   37.00    3.00
  -4  -4   0   35.00    2.20
  -4  -4   0   37.30    2.90
   4  -4   0   38.30    2.40
  -4  -4   0   38.20    3.10
   4   4   0   37.10    1.90
   4   4   0   37.50    3.20
  -4   4   0   36.40    3.40
  -4   4   0   36.00    2.40
  -4   4   0   31.50    2.40
  -4   4   0   39.10    2.20
   4   4   0   30.10    2.10
   4   4   0   34.10    2.10
  -4   4   0   35.00    2.10
   4   4   0   35.50    3.00
   4   4   0   37.00    3.40
  -4   4   0   30.80    2.80
  -4   4   0   41.50    3.00
   4   4   0   35.30    1.80
  -4   4   0   32.40    4.30
  -4   4   0   38.00    3.60
  -4   4   0   34.70    2.50
   4   4   0   33.50    2.30
   4   4   0   30.50    2.20
  -4   4   0   38.60    3.80
   5  -4   0    0.30    0.60
  -5  -4   0   -1.10    0.60
  -5  -4   0    0.50    1.00
  -5  -4   0   -0.40    0.70
   5  -4   0   -0.50    0.90
  -5  -4   0    0.20    0.60
   5  -4   0   -0.20    0.70
   5  -4   0    0.30    1.00
   5  -4   0    0.10    0.70
   5  -4   0   -0.50    0.90
  -5  -4   0    0.30    0.80
  -5  -4   0   -1.10    0.80
  -5  -4   0    0.20    0.80
  -5  -4   0    0.00    0.50
   5  -4   0   -0.70    0.90
  -5  -4   0   -0.70    1.00
  -5  -4   0    0.50    1.00
   5  -4   0   -0.50    0.90
  -5   4   0   -0.30    1.00
   5   4   0    0.40    0.60
  -5   4   0   -1.40    0.90
  -5   4   0    2.00    1.50
  -5   4   0    0.10    1.20
  -5   4   0    0.30    0.70
   5   4   0   -0.10    0.40
  -5   4   0    0.10    0.80
  -5   4   0   -1.80    1.20
   5   4   0    0.30    1.00
   5   4   0   -1.00    0.80
   5   4   0   -0.80    0.60
  -5   4   0    1.10    0.80
   5   4   0   -0.80    0.80
   5   4   0    0.50    0.70
   5   4   0    1.50    0.70
  -5   4   0   -1.10    0.90
   6  -4   0   -0.20    1.00
   6  -4   0    0.10    0.70
   6  -4   0   -0.40    0.70
  -6  -4   0    0.30    0.80
  -6  -4   0   -0.30    0.80
   6  -4   0    0.60    1.10
  -6  -4   0    0.50    0.70
   6  -4   0    0.90    1.10
   6  -4   0    0.50    1.00
  -6  -4   0   -0.60    0.70
  -6  -4   0    1.40    1.00
  -6  -4   0    0.00    0.50
  -6  -4   0    0.60    1.10
   6  -4   0    1.20    0.70
  -6  -4   0    0.40    1.20
  -6   4   0   -0.20    0.70
  -6   4   0    0.00    0.80
   6   4   0    0.60    0.50
  -6   4   0   -0.90    1.40
   6   4   0    0.20    0.70
   6   4   0   -0.10    1.00
   6   4   0    0.40    0.90
  -6   4   0    2.50    1.40
  -6   4   0    0.10    0.60
   6   4   0    0.10    0.80
   6   4   0    0.50    0.80
  -6   4   0   -0.30    1.20
  -6   4   0    0.20    0.80
   6   4   0    1.20    1.10
   6   4   0    0.70    0.80
  -6   4   0   -1.60    1.00
  -6   4   0   -0.50    1.10
  -6   4   0    1.20    1.50
   7  -4   0   30.50    2.20
   7  -4   0   27.20    2.00
  -7  -4   0   29.60    2.30
   7  -4   0   26.10    3.30
   7  -4   0   33.20    3.70
   7  -4   0   28.80    2.70
  -7  -4   0   29.00    2.60
  -7  -4   0   31.90    3.20
  -7  -4   0   25.50    2.20
   7  -4   0   33.20    3.00
  -7  -4   0   28.50    2.30
  -7  -4   0   23.30    2.20
  -7  -4   0   33.50    3.50
   7  -4   0   27.10    2.50
  -7  -4   0   27.70    2.60
  -7   4   0   30.20    3.40
  -7   4   0   28.60    2.50
  -7   4   0   30.50    4.60
  -7   4   0   29.30    2.20
  -7   4   0   26.70    2.40
   7   4   0   30.20    2.90
  -7   4   0   32.20    4.10
  -7   4   0   25.30    3.80
  -7   4   0   31.00    3.30
  -7   4   0   29.60    2.40
   7   4   0   33.60    2.70
   7   4   0   24.70    2.60
   7   4   0   23.60    1.80
  -7   4   0   30.80    3.90
  -8  -4   0    2.50    1.50
   8  -4   0    3.00    1.20
  -8  -4   0    4.60    1.50
  -8  -4   0    1.60    1.20
   8  -4   0    6.70    1.60
  -8  -4   0    6.60    1.40
  -8  -4   0    4.30    1.00
   8  -4   0    4.20    1.60
   8  -4   0    3.80    1.70
   8  -4   0    2.20    1.50
  -8  -4   0    3.00    1.50
   8   4   0    4.30    1.30
  -8   4   0    8.20    2.40
  -8   4   0   11.70    2.80
  -8   4   0    5.50    1.50
   8   4   0    5.70    1.50
  -8   4   0    3.00    1.60
   8   4   0    5.60    1.30
  -8   4   0    4.10    1.20
  -8   4   0    3.20    1.90
  -8   4   0    3.90    1.90
  -8   4   0    4.60    1.20
  -8   4   0    4.70    1.30
  -8   4   0    4.80    1.70
   9  -4   0   15.20    2.40
   9  -4   0   12.20    2.50
  -9  -4   0   10.70    1.70
  -9  -4   0   13.80    2.20
  -9  -4   0   10.00    2.10
   9  -4   0    8.70    2.20
  -9  -4   0   12.50    2.00
  -9  -4   0   13.40    2.70
  -9  -4   0   10.00    2.30
   9  -4   0   16.70    2.40
   9  -4   0   13.00    2.10
  -9   4   0   11.40    1.60
  -9   4   0   12.10    2.10
  -9   4   0   13.20    2.60
   9   4   0   14.60    2.00
  -9   4   0   13.50    1.90
  -9   4   0   12.30    2.90
   9   4   0   14.50    1.90
  -9   4   0   11.10    1.90
  -9   4   0   20.60    3.90
  -9   4   0   10.50    2.50
  -9   4   0   12.60    2.40
  -9   4   0    7.90    2.50
 -10  -4   0    1.40    1.30
 -10  -4   0   -0.80    0.70
 -10  -4   0   -0.10    1.30
 -10  -4   0    0.00    1.10
 -10  -4   0    0.90    1.10
  10  -4   0    1.30    1.20
  10  -4   0    0.70    1.20
 -10  -4   0   -1.00    1.30
  10  -4   0    1.10    1.10
 -10   4   0    1.50    2.00
  10   4   0   -0.50    0.80
 -10   4   0    0.50    1.00
  10   4   0    0.00    0.80
 -10   4   0   -0.30    1.10
 -10   4   0   -1.10    1.30
 -10   4   0    0.70    1.60
 -10   4   0   -0.40    1.50
 -10   4   0    0.00    1.30
 -10   4   0   -1.10    0.90
 -10   4   0   -0.90    1.40
 -10   4   0    0.60    1.00
 -11  -4   0   18.70    2.60
 -11  -4   0   14.40    3.00
  11  -4   0   13.60    2.40
  11  -4   0   15.40    2.70
 -11  -4   0   16.00    2.30
 -11  -4   0   20.00    3.10
 -11  -4   0   12.00    2.40
  11  -4   0   13.70    2.40
 -11  -4   0   13.70    2.60
 -11   4   0   16.50    2.30
 -11   4   0   13.70    2.90
  11   4   0   12.40    1.70
 -11   4   0   16.50    2.60
 -11   4   0   13.20    3.40
 -11   4   0   16.40    3.50
 -11   4   0   11.90    2.20
 -11   4   0   15.00    3.30
  11   4   0   13.20    1.80
 -11   4   0   13.40    2.80
 -11   4   0   11.30    1.80
 -11   4   0   13.40    3.10
 -12  -4   0   41.00    3.60
 -12  -4   0   39.00    4.70
  12  -4   0   42.00    3.80
 -12  -4   0   33.60    3.20
 -12  -4   0   38.40    4.30
  12  -4   0   40.60    3.90
  12  -4   0   37.60    4.00
 -12  -4   0   34.70    4.10
 -12  -4   0   41.80    4.30
 -12   4   0   38.60    4.70
 -12   4   0   42.10    5.30
 -12   4   0   36.80    5.50
 -12   4   0   36.60    3.60
 -12   4   0   41.90    3.90
  12   4   0   34.20    2.50
 -12   4   0   37.00    4.50
  12   4   0   35.10    2.40
 -13  -4   0    2.40    2.00
 -13  -4   0    2.40    1.80
 -13  -4   0    2.50    1.50
 -13  -4   0    4.50    2.10
 -13  -4   0    5.60    2.10
 -13  -4   0    0.30    1.00
  13  -4   0    3.80    1.70
  13  -4   0    1.50    1.50
 -13   4   0    1.80    2.00
 -13   4   0    2.10    1.70
 -13   4   0    3.10    2.20
 -13   4   0   -1.80    1.80
 -13   4   0    3.50    1.70
 -13   4   0    1.40    2.10
 -14  -4   0    1.10    2.00
 -14  -4   0    1.10    1.40
  14  -4   0    0.80    1.30
 -14  -4   0    0.10    1.60
 -14  -4   0   -0.50    1.40
 -14  -4   0    1.60    1.40
 -14  -4   0    0.60    1.70
  14  -4   0    1.40    1.60
 -14   4   0    2.60    2.40
 -14   4   0    1.70    2.00
 -14   4   0    1.20    2.10
 -14   4   0    0.20    1.50
 -14   4   0    4.60    1.90
 -14   4   0    2.10    2.30
 -15  -4   0    1.10    1.70
 -15  -4   0    0.10    1.70
 -15  -4   0   -1.40    1.10
  15  -4   0   -0.30    1.30
 -15  -4   0    0.60    1.30
 -15  -4   0    0.80    2.10
 -15  -4   0   -2.40    1.50
  15  -4   0    0.80    1.40
 -15   4   0   -1.00    1.50
 -15   4   0   -0.10    2.10
 -15   4   0   -0.60    1.60
 -15   4   0   -0.90    1.90
 -15   4   0    0.50    1.80
 -15   4   0   -1.30    1.70
 -16  -4   0    1.40    2.00
 -16  -4   0    1.70    2.00
 -16  -4   0    0.30    1.70
  16  -4   0    1.40    1.60
 -16  -4   0   -0.60    1.10
 -16  -4   0    1.10    1.50
 -16  -4   0   -1.00    1.50
  16  -4   0    1.10    1.60
 -16   4   0   -0.90    2.00
 -16   4   0   -0.40    2.50
 -16   4   0    0.40    1.80
 -16   4   0    0.40    1.80
 -16   4   0    0.20    2.40
 -16   4   0   -1.50    1.50
 -17  -4   0    0.30    2.00
 -17  -4   0    2.30    2.00
  17  -4   0   -0.10    1.40
 -17  -4   0    0.70    1.40
 -17  -4   0    0.00    1.30
 -17  -4   0    0.70    1.90
 -17  -4   0    3.00    2.10
  17  -4   0    0.60    1.40
 -17   4   0    2.50    2.50
 -17   4   0    3.20    2.90
 -17   4   0    2.30    2.50
 -17   4   0    0.70    1.90
 -17   4   0    0.50    2.00
 -17   4   0    1.20    2.30
 -18  -4   0    1.10    1.80
 -18   4   0    0.50    2.50
 -18   4   0    4.50    2.60
   0  -5   0   -0.50    1.00
   0  -5   0    1.30    1.00
   0  -5   0    2.10    1.40
   0  -5   0   -0.30    0.80
   0   5   0    0.10    0.70
   0   5   0   -1.30    0.90
   0   5   0    0.10    1.50
   0   5   0   -0.10    0.80
   0   5   0   -0.80    1.00
   0   5   0    0.50    0.50
   0   5   0   -0.20    1.10
   0   5   0    0.10    1.30
   0   5   0   -0.10    0.80
   0   5   0   -0.80    1.10
   0   5   0   -0.80    0.80
   1  -5   0  108.79    5.90
  -1  -5   0  114.49    5.90
  -1  -5   0  116.79    6.60
   1  -5   0  112.59    6.80
   1  -5   0  120.69    6.60
  -1  -5   0  107.69    6.00
   1  -5   0  103.19    5.60
   1  -5   0  112.19    5.60
   1  -5   0  109.49    5.90
  -1  -5   0  112.89    6.80
   1   5   0  107.69    4.70
   1   5   0  120.89    7.60
  -1   5   0  109.89    5.70
  -1   5   0  119.29    7.80
   1   5   0  113.59    5.50
   1   5   0  117.59    7.10
  -1   5   0  111.59    7.00
   1   5   0  109.69    5.30
  -1   5   0  109.89    6.10
   1   5   0  106.69    5.30
  -1   5   0  106.19    7.20
  -1   5   0  109.19    5.10
   1   5   0  114.49    6.90
  -1   5   0  108.49    5.90
   1   5   0  105.29    5.20
   1   5   0  109.79    5.20
  -2  -5   0   64.09    4.60
  -2  -5   0   69.49    4.40
   2  -5   0   68.09    4.80
   2  -5   0   63.39    3.90
   2  -5   0   70.29    3.80
   2  -5   0   64.69    4.10
  -2  -5   0   70.49    5.00
   2  -5   0   67.09    3.90
   2  -5   0   65.79    4.30
  -2  -5   0   65.19    4.10
   2  -5   0   71.09    4.70
   2   5   0   66.09    5.10
  -2   5   0   63.19    3.80
  -2   5   0   62.69    3.80
  -2   5   0   60.49    3.90
   2   5   0   69.59    5.50
   2   5   0   57.19    3.30
   2   5   0   61.59    3.40
  -2   5   0   62.49    5.30
   2   5   0   57.79    3.20
  -2   5   0   62.39    5.60
  -2   5   0   70.09    5.20
   2   5   0   60.69    3.30
  -2   5   0   62.69    3.40
  -2   5   0   61.49    3.90
   2   5   0   62.89    3.40
   2   5   0   71.29    4.90
  -2   5   0   63.49    4.40
   3  -5   0   22.10    2.80
   3  -5   0   18.30    2.50
  -3  -5   0   19.20    2.60
  -3  -5   0   22.10    3.20
  -3  -5   0   24.40    2.70
   3  -5   0   21.40    2.00
   3  -5   0   22.40    2.10
   3  -5   0   22.80    3.00
  -3  -5   0   20.00    1.80
   3  -5   0   23.70    2.20
  -3  -5   0   17.90    1.70
  -3  -5   0   22.90    1.70
  -3  -5   0   23.50    3.10
   3  -5   0   21.50    2.80
  -3  -5   0   21.70    1.80
   3   5   0   19.90    1.60
  -3   5   0   18.60    3.10
   3   5   0   19.80    3.30
  -3   5   0   19.70    2.30
   3   5   0   17.70    1.50
  -3   5   0   17.10    1.70
  -3   5   0   22.90    3.10
   3   5   0   23.10    3.30
   3   5   0   15.60    1.50
   3   5   0   18.60    2.90
   3   5   0   18.80    1.60
  -3   5   0   17.50    3.60
  -3   5   0   21.90    2.50
  -3   5   0   18.90    3.40
  -3   5   0   21.90    2.40
  -3   5   0   20.90    2.20
  -4  -5   0   13.00    1.50
   4  -5   0   14.40    1.70
   4  -5   0   11.60    2.20
  -4  -5   0   15.60    2.50
   4  -5   0   12.90    1.80
  -4  -5   0   17.40    2.90
  -4  -5   0   16.10    2.50
   4  -5   0   17.70    2.60
   4  -5   0   16.50    2.60
  -4  -5   0   14.60    1.70
  -4  -5   0   14.90    1.70
  -4  -5   0   14.00    1.60
  -4  -5   0   14.60    2.20
   4  -5   0   13.40    2.30
   4  -5   0   13.80    1.90
  -4   5   0   12.60    1.80
  -4   5   0   11.80    1.60
   4   5   0   16.30    2.70
  -4   5   0   17.90    2.40
  -4   5   0   13.20    1.70
   4   5   0   10.30    1.20
  -4   5   0   13.60    2.00
  -4   5   0   11.70    2.70
   4   5   0   11.00    1.30
  -4   5   0    8.70    2.70
  -4   5   0   11.30    2.90
   4   5   0   12.30    2.30
   4   5   0   12.40    1.30
  -4   5   0   14.30    2.70
   4   5   0    9.70    1.20
   4   5   0   14.20    2.70
  -5  -5   0    1.00    1.30
  -5  -5   0    0.90    0.80
   5  -5   0    1.70    1.30
   5  -5   0    1.50    0.80
  -5  -5   0    1.00    0.90
  -5  -5   0    2.20    1.30
   5  -5   0    1.20    0.90
   5  -5   0   -0.70    1.00
  -5  -5   0    1.90    1.30
  -5  -5   0    0.70    0.60
  -5  -5   0    1.30    0.80
  -5  -5   0   -0.50    1.10
   5  -5   0    0.60    0.80
   5  -5   0    0.50    1.20
   5  -5   0   -0.20    1.10
   5   5   0    0.90    0.70
  -5   5   0    0.30    1.60
   5   5   0    0.30    0.70
  -5   5   0    1.10    1.60
   5   5   0    1.80    1.50
   5   5   0    0.40    1.20
  -5   5   0   -1.30    1.00
   5   5   0    0.40    0.70
  -5   5   0    1.30    1.00
   5   5   0    0.20    0.60
  -5   5   0   -1.10    1.20
  -5   5   0    0.30    1.00
  -5   5   0    1.90    2.00
  -5   5   0    0.50    0.80
  -5   5   0    0.40    0.90
   5   5   0    2.00    1.20
  -6  -5   0   74.89    5.20
   6  -5   0   72.29    4.60
   6  -5   0   67.49    5.00
  -6  -5   0   72.09    4.10
   6  -5   0   70.29    3.80
  -6  -5   0   78.29    5.70
  -6  -5   0   67.49    5.10
  -6  -5   0   68.29    4.90
  -6  -5   0   74.09    4.90
   6  -5   0   73.29    5.10
   6  -5   0   71.49    4.80
   6  -5   0   69.79    4.00
  -6  -5   0   73.69    4.00
  -6  -5   0   68.09    4.00
  -6  -5   0   69.59    4.00
  -6  -5   0   58.19    4.40
   6  -5   0   65.09    5.00
   6   5   0   71.39    5.00
   6   5   0   71.39    5.30
  -6   5   0   60.99    4.60
  -6   5   0   74.89    5.50
  -6   5   0   74.19    4.20
  -6   5   0   65.09    4.80
   6   5   0   67.09    3.70
  -6   5   0   64.99    5.80
  -6   5   0   77.89    6.60
  -6   5   0   71.29    4.00
  -6   5   0   70.19    5.70
   6   5   0   79.59    4.90
   6   5   0   75.49    4.30
  -6   5   0   70.59    3.60
  -6   5   0   74.09    3.70
  -6   5   0   65.59    4.20
   6   5   0   68.29    3.60
   7  -5   0    6.70    1.60
  -7  -5   0    8.30    1.40
   7  -5   0   11.00    1.50
  -7  -5   0   12.30    1.90
   7  -5   0    7.70    2.20
  -7  -5   0    9.10    2.00
  -7  -5   0    6.90    1.50
  -7  -5   0    9.00    1.90
  -7  -5   0    8.70    1.60
  -7  -5   0    9.10    2.20
   7  -5   0   10.00    2.10
  -7  -5   0    4.70    1.40
   7  -5   0    7.20    2.10
  -7  -5   0    8.40    2.30
   7  -5   0    8.50    1.50
   7  -5   0    8.70    2.10
  -7  -5   0    7.80    2.30
  -7   5   0    8.50    2.10
  -7   5   0    8.40    1.60
   7   5   0    6.90    1.70
   7   5   0    8.80    2.00
   7   5   0    7.60    1.30
  -7   5   0    5.60    2.80
   7   5   0    8.70    1.40
  -7   5   0    8.60    2.70
   7   5   0    7.00    2.20
  -7   5   0    9.80    1.60
  -7   5   0    6.00    2.20
  -7   5   0    9.50    1.50
  -7   5   0    7.40    2.00
  -7   5   0    9.30    2.60
  -8  -5   0   -0.40    0.90
  -8  -5   0   -0.30    0.90
   8  -5   0    0.90    1.10
  -8  -5   0    0.20    1.40
  -8  -5   0    0.30    0.70
   8  -5   0    0.60    1.30
  -8  -5   0   -0.80    1.30
   8  -5   0   -1.10    1.20
  -8  -5   0   -0.90    1.10
  -8  -5   0   -0.40    1.30
   8  -5   0   -0.10    1.10
   8  -5   0   -0.70    1.30
  -8  -5   0    0.60    1.00
  -8  -5   0    0.30    1.00
  -8  -5   0   -0.50    0.90
  -8   5   0   -0.90    0.70
  -8   5   0   -0.30    1.90
   8   5   0    1.10    1.30
  -8   5   0   -1.10    1.50
  -8   5   0    0.40    1.50
   8   5   0    0.70    0.90
   8   5   0    0.00    1.20
  -8   5   0   -0.10    1.40
  -8   5   0    1.60    2.00
  -8   5   0   -0.50    0.90
   8   5   0    0.30    0.90
  -8   5   0    1.40    1.00
   8   5   0    1.80    1.30
  -8   5   0    0.60    1.00
  -8   5   0    0.80    1.60
  -9  -5   0   47.00    3.40
  -9  -5   0   54.79    4.70
   9  -5   0   41.40    5.10
   9  -5   0   46.80    3.90
  -9  -5   0   49.99    5.10
   9  -5   0   47.50    3.90
  -9  -5   0   56.89    3.80
  -9  -5   0   49.20    4.40
   9  -5   0   42.50    4.90
  -9  -5   0   44.40    4.50
  -9  -5   0   49.10    3.40
   9  -5   0   52.89    4.30
  -9  -5   0   45.70    3.70
   9   5   0   41.40    3.20
  -9   5   0   47.30    3.80
  -9   5   0   48.80    3.50
   9   5   0   42.80    3.70
  -9   5   0   52.29    5.00
  -9   5   0   47.80    4.40
   9   5   0   41.10    3.40
  -9   5   0   52.59    5.30
   9   5   0   41.50    3.20
  -9   5   0   36.50    5.50
  -9   5   0   42.10    3.30
  -9   5   0   46.10    4.50
   9   5   0   46.10    3.70
  -9   5   0   45.40    3.20
  -9   5   0   47.30    5.90
  10  -5   0    3.40    1.60
 -10  -5   0    3.50    1.30
 -10  -5   0    2.70    1.40
 -10  -5   0    2.90    1.50
  10  -5   0    1.70    1.50
 -10  -5   0    3.50    1.90
 -10  -5   0    3.70    1.90
 -10  -5   0    3.50    1.60
  10  -5   0    3.50    1.60
  10   5   0    3.00    1.30
 -10   5   0    2.00    1.20
 -10   5   0    2.20    2.00
 -10   5   0   -0.60    2.00
 -10   5   0    1.70    1.30
 -10   5   0    3.20    2.10
 -10   5   0    1.90    1.30
 -10   5   0    4.00    2.10
 -10   5   0    0.90    1.20
  10   5   0    2.00    1.30
 -10   5   0    1.40    1.90
 -10   5   0   -0.40    1.60
 -11  -5   0    8.60    2.80
 -11  -5   0    5.90    1.90
 -11  -5   0    6.40    1.90
 -11  -5   0    7.20    1.90
 -11  -5   0    7.00    2.30
 -11  -5   0   10.00    1.80
  11  -5   0    8.90    2.20
  11  -5   0    8.50    2.30
 -11   5   0    9.40    3.40
 -11   5   0    9.30    2.00
 -11   5   0   10.90    3.10
 -11   5   0   11.60    2.80
 -11   5   0    6.90    1.70
 -11   5   0    7.00    1.80
  11   5   0    9.50    1.70
 -11   5   0   10.20    3.10
  11   5   0    9.80    1.80
 -11   5   0    5.40    2.30
 -11   5   0    7.10    2.60
 -11   5   0    6.50    1.90
 -12  -5   0   10.80    2.40
 -12  -5   0   21.00    3.00
  12  -5   0   21.80    3.20
 -12  -5   0   21.80    3.60
  12  -5   0   18.10    3.10
 -12  -5   0   22.70    2.80
 -12  -5   0   19.10    3.70
 -12   5   0   19.90    3.70
 -12   5   0   22.70    4.20
 -12   5   0   18.10    3.50
  12   5   0   18.00    2.10
 -12   5   0   21.60    3.00
  12   5   0   19.60    2.00
 -12   5   0   20.20    3.00
 -12   5   0   16.80    4.00
 -13  -5   0   -0.10    1.90
  13  -5   0    1.00    1.40
 -13  -5   0    0.60    1.50
 -13  -5   0    2.50    1.40
 -13  -5   0    0.50    1.30
 -13  -5   0    1.00    1.30
 -13  -5   0   -0.50    1.70
  13  -5   0    0.00    1.20
 -13   5   0    2.60    1.70
 -13   5   0    3.40    2.50
 -13   5   0    1.60    2.20
 -13   5   0    2.80    2.50
 -13   5   0    1.00    2.10
 -13   5   0   -0.40    1.30
  14  -5   0    1.20    1.50
 -14  -5   0    0.00    1.40
 -14  -5   0   -0.60    1.20
 -14  -5   0    0.40    1.40
  14  -5   0    0.90    1.40
 -14  -5   0    1.60    2.20
 -14  -5   0   -0.70    1.10
 -14  -5   0    0.80    2.10
 -14   5   0    0.80    1.80
 -14   5   0   -0.70    1.30
 -14   5   0   -0.80    1.90
 -14   5   0   -0.40    2.10
 -14   5   0   -0.20    1.70
 -14   5   0   -0.60    2.10
 -15  -5   0   10.30    3.00
  15  -5   0    7.90    2.20
 -15  -5   0    1.40    1.80
  15  -5   0    5.20    2.10
 -15  -5   0    2.80    1.80
 -15  -5   0   14.60    3.70
 -15  -5   0    8.30    2.10
 -15  -5   0    3.00    2.10
 -15   5   0   13.20    3.70
 -15   5   0   14.80    3.00
 -15   5   0    6.10    2.80
 -15   5   0    1.80    2.40
 -15   5   0   14.70    3.80
 -16  -5   0   -0.30    1.70
 -16  -5   0    0.30    1.50
 -16  -5   0   -0.20    1.70
 -16  -5   0   -0.80    1.20
 -16  -5   0    0.90    1.90
 -16  -5   0    0.00    1.90
  16  -5   0   -0.50    1.40
  16  -5   0   -0.50    1.40
 -16   5   0   -1.80    2.40
 -16   5   0   -1.80    2.40
 -16   5   0   -0.70    1.90
 -16   5   0    2.00    2.10
 -16   5   0    0.70    2.40
   0  -6   0    3.70    1.80
   0  -6   0   -0.80    1.20
   0  -6   0    1.70    1.30
   0  -6   0   -0.50    1.00
   0   6   0    1.50    0.90
   0   6   0    0.10    0.80
   0   6   0    1.40    1.90
   0   6   0    0.10    1.00
   0   6   0    1.30    1.60
   0   6   0    1.10    1.90
  -1  -6   0    4.20    1.90
  -1  -6   0    0.40    1.40
   1  -6   0    1.20    1.20
  -1  -6   0    1.60    1.20
  -1  -6   0    1.70    1.20
   1  -6   0    0.90    1.30
   1  -6   0    0.70    1.30
   1  -6   0    2.10    1.20
  -1   6   0    0.20    1.00
   1   6   0    0.80    1.00
   1   6   0    1.60    0.80
   1   6   0    4.20    2.10
   1   6   0    3.40    2.20
   1   6   0    0.90    0.80
  -1   6   0    1.20    1.00
  -1   6   0    0.70    1.20
  -1   6   0   -0.70    1.70
   1   6   0    3.10    1.90
  -1   6   0    0.50    0.60
  -1   6   0    1.50    1.80
  -1   6   0    2.30    1.70
  -2  -6   0  328.37   14.80
  -2  -6   0  312.47   15.20
   2  -6   0  320.07   14.10
   2  -6   0  319.87   14.00
   2  -6   0  311.47   14.20
  -2  -6   0  320.77   15.70
  -2  -6   0  320.17   14.40
   2  -6   0  318.17   15.40
   2  -6   0  337.77   15.30
  -2   6   0  323.87   14.80
   2   6   0  334.77   16.70
  -2   6   0  317.67   17.10
   2   6   0  322.17   13.20
  -2   6   0  323.87   16.10
   2   6   0  319.87   15.90
   2   6   0  300.77   15.40
  -2   6   0  325.47   16.50
  -2   6   0  305.67   13.20
   3  -6   0   63.39    4.10
   3  -6   0   61.49    4.10
  -3  -6   0   64.09    4.50
   3  -6   0   65.39    4.90
   3  -6   0   58.29    4.60
  -3  -6   0   54.89    5.20
   3  -6   0   55.59    4.50
   3  -6   0   65.49    4.00
  -3  -6   0   66.49    5.10
   3  -6   0   71.79    5.30
  -3  -6   0   59.39    4.60
  -3   6   0   68.69    5.00
  -3   6   0   66.09    6.00
  -3   6   0   59.59    3.50
   3   6   0   75.19    5.70
  -3   6   0   59.29    4.00
  -3   6   0   64.29    6.50
   3   6   0   59.79    5.10
  -3   6   0   56.79    4.10
   3   6   0   64.29    5.90
  -3   6   0   65.79    5.80
   4  -6   0    2.80    1.50
   4  -6   0    5.00    1.40
  -4  -6   0    6.20    2.20
   4  -6   0    6.70    2.10
  -4  -6   0    3.70    1.80
   4  -6   0    4.00    1.70
   4  -6   0    5.10    1.30
  -4  -6   0    8.60    2.00
   4  -6   0    6.20    1.60
   4  -6   0    5.90    1.90
  -4  -6   0    2.90    1.60
  -4   6   0    4.60    1.50
  -4   6   0    2.40    2.00
  -4   6   0    4.30    2.70
  -4   6   0    7.40    1.80
   4   6   0    9.10    2.40
  -4   6   0    3.70    1.10
  -4   6   0    6.10    2.40
   4   6   0    7.20    2.30
   4   6   0    5.40    2.50
  -4   6   0    5.60    2.00
   5  -6   0   36.00    2.70
  -5  -6   0   41.10    4.90
  -5  -6   0   37.60    2.80
   5  -6   0   39.50    4.30
   5  -6   0   34.00    2.90
   5  -6   0   43.10    3.80
   5  -6   0   33.10    4.10
  -5  -6   0   40.70    4.00
  -5  -6   0   39.40    2.60
  -5  -6   0   50.09    4.40
   5  -6   0   39.10    3.40
   5  -6   0   41.60    4.60
  -5  -6   0   49.80    3.90
  -5   6   0   31.90    3.90
  -5   6   0   35.80    2.90
  -5   6   0   51.39    5.20
  -5   6   0   35.50    3.50
  -5   6   0   36.20    3.50
   5   6   0   41.40    4.10
  -5   6   0   42.30    4.90
  -5   6   0   40.10    4.60
  -5   6   0   41.40    6.10
   5   6   0   41.00    4.90
  -5   6   0   41.50    5.60
   5   6   0   44.20    4.30
  -6  -6   0   16.60    1.80
   6  -6   0   11.20    1.80
   6  -6   0   12.50    2.70
   6  -6   0   12.40    2.90
  -6  -6   0   17.20    1.70
  -6  -6   0   14.80    1.70
   6  -6   0   11.50    2.10
  -6  -6   0   14.20    2.80
  -6  -6   0   13.80    3.20
   6  -6   0   11.60    2.50
  -6  -6   0   12.90    2.00
   6  -6   0   15.80    2.60
  -6  -6   0   12.50    2.70
   6  -6   0   15.10    1.90
  -6  -6   0   13.90    2.60
  -6   6   0   13.80    3.80
  -6   6   0   10.90    2.30
  -6   6   0    9.20    1.90
  -6   6   0   11.70    2.30
  -6   6   0   11.50    1.90
  -6   6   0   11.80    3.00
  -6   6   0   14.30    2.00
  -6   6   0   11.90    3.20
   6   6   0   17.50    3.20
   6   6   0   10.20    2.50
   6   6   0   16.80    2.90
  -6   6   0   12.50    3.40
   7  -6   0   -1.00    1.10
  -7  -6   0   -0.90    0.60
   7  -6   0   -0.60    0.80
   7  -6   0   -0.10    0.90
   7  -6   0    1.70    3.10
  -7  -6   0    0.00    0.80
   7  -6   0   -0.10    1.00
  -7  -6   0    0.00    0.80
  -7  -6   0    0.20    1.40
  -7  -6   0    0.90    1.50
  -7  -6   0   -1.50    1.40
   7  -6   0   -0.90    1.20
  -7  -6   0   -0.60    0.90
  -7  -6   0   -1.50    1.30
  -7   6   0    0.50    1.10
  -7   6   0   -0.30    1.00
   7   6   0   -0.20    1.40
   7   6   0   -0.90    1.40
  -7   6   0    0.90    2.10
  -7   6   0   -0.90    2.10
  -7   6   0    1.30    1.80
   7   6   0   -1.10    1.70
  -7   6   0   -0.30    1.80
  -7   6   0   -0.80    1.40
  -7   6   0   -1.00    1.40
  -7   6   0    1.00    1.20
  -8  -6   0   65.39    5.60
  -8  -6   0   56.79    3.60
   8  -6   0   63.79    5.10
  -8  -6   0   60.99    4.10
  -8  -6   0   62.69    5.10
  -8  -6   0   65.49    3.80
  -8  -6   0   66.89    5.50
   8  -6   0   60.29    4.90
   8  -6   0   65.69    6.30
  -8  -6   0   58.39    5.80
  -8   6   0   73.59    5.30
   8   6   0   62.29    4.80
  -8   6   0   60.79    4.40
  -8   6   0   65.69    7.90
  -8   6   0   59.49    6.30
  -8   6   0   67.89    5.90
  -8   6   0   68.29    5.40
   8   6   0   63.09    5.00
   8   6   0   62.39    5.30
  -8   6   0   69.99    6.30
  -9  -6   0    1.50    1.10
  -9  -6   0    1.90    1.60
  -9  -6   0    3.20    1.00
   9  -6   0    0.80    1.40
   9  -6   0    2.70    1.50
  -9  -6   0    0.70    1.60
  -9  -6   0    4.40    2.00
  -9  -6   0    1.10    1.50
  -9  -6   0    1.70    1.10
  -9  -6   0    2.70    1.40
  -9   6   0    3.30    2.80
  -9   6   0    4.50    2.10
  -9   6   0    5.20    3.10
  -9   6   0    1.40    2.30
  -9   6   0    4.40    2.50
   9   6   0    3.20    2.00
  -9   6   0    1.60    1.90
   9   6   0    3.10    1.60
  -9   6   0    3.90    1.10
   9   6   0    4.20    1.90
 -10  -6   0   29.60    3.10
 -10  -6   0   33.70    4.80
  10  -6   0   36.90    4.20
 -10  -6   0   32.00    4.10
  10  -6   0   31.60    4.10
 -10  -6   0   35.20    5.30
 -10  -6   0   38.90    3.00
 -10  -6   0   28.50    4.30
 -10   6   0   44.90    6.10
 -10   6   0   40.00    3.00
 -10   6   0   35.40    4.50
 -10   6   0   32.90    4.40
  10   6   0   41.80    3.70
 -10   6   0   36.00    5.20
 -10   6   0   51.69    7.10
  10   6   0   42.10    3.50
 -10   6   0   40.30    5.70
 -11  -6   0    2.30    1.50
 -11  -6   0    1.30    1.10
  11  -6   0    0.40    1.20
 -11  -6   0    1.70    1.80
 -11  -6   0    1.60    1.70
  11  -6   0    1.00    1.30
 -11  -6   0    0.60    1.70
 -11  -6   0    1.00    1.10
 -11  -6   0    1.40    2.10
 -11  -6   0    0.60    0.80
 -11   6   0    1.90    2.60
 -11   6   0    0.90    2.30
 -11   6   0    2.40    2.30
 -11   6   0    1.80    1.30
  11   6   0    1.90    1.40
 -11   6   0    0.20    2.10
 -11   6   0    3.10    2.40
 -11   6   0    0.30    2.10
  11   6   0    1.70    1.50
  12  -6   0    3.00    1.70
 -12  -6   0    5.40    2.20
 -12  -6   0    3.30    1.60
 -12  -6   0    5.20    2.50
 -12  -6   0    9.30    3.20
 -12  -6   0    8.00    2.80
  12  -6   0    2.80    1.60
 -12  -6   0    5.30    1.50
 -12  -6   0    2.50    1.50
 -12  -6   0    1.50    1.30
 -12   6   0    9.90    2.00
 -12   6   0    7.40    3.30
 -12   6   0   13.30    3.70
 -12   6   0    9.70    3.10
 -12   6   0    8.50    3.00
  13  -6   0   -0.30    1.30
 -13  -6   0    0.30    0.90
 -13  -6   0   -0.60    1.50
 -13  -6   0   -0.50    1.20
 -13  -6   0   -0.20    1.80
 -13  -6   0    0.50    1.60
  13  -6   0   -0.40    1.10
 -13  -6   0    0.30    1.30
 -13  -6   0   -0.60    1.70
 -13  -6   0    0.10    1.30
 -13   6   0    1.80    2.60
 -13   6   0    0.30    2.30
 -13   6   0    0.10    2.50
 -13   6   0   -0.30    2.30
 -13   6   0    0.90    1.60
 -14  -6   0    1.10    2.10
 -14  -6   0    1.60    2.20
 -14  -6   0    0.60    1.40
  14  -6   0    1.00    1.70
  14  -6   0    1.00    1.70
 -14  -6   0    0.20    1.50
 -14  -6   0   -0.30    1.50
 -14  -6   0    2.10    1.40
 -14  -6   0    4.40    2.30
 -14  -6   0    3.10    2.70
 -14   6   0    4.20    3.10
 -14   6   0    1.40    2.40
 -14   6   0    4.00    3.00
 -14   6   0    0.60    2.20
 -14   6   0    2.30    2.00
   0  -7   0    0.30    1.20
   0  -7   0    0.20    1.10
   0  -7   0    0.30    1.40
   0  -7   0    0.20    1.00
   0   7   0   -1.70    1.70
   0   7   0    0.10    1.90
   0   7   0    0.90    1.20
   0   7   0    1.50    2.30
   1  -7   0    0.10    1.10
  -1  -7   0    1.20    1.30
  -1  -7   0   -0.10    1.30
   1  -7   0    2.30    1.60
  -1  -7   0    0.00    1.20
   1  -7   0    1.10    1.10
   1  -7   0    1.60    1.50
  -1  -7   0    1.00    1.30
  -1   7   0   -1.20    1.90
  -1   7   0    1.30    2.40
   1   7   0    1.50    2.20
   1   7   0   -0.80    2.10
  -1   7   0   -0.60    1.90
  -1   7   0    0.80    1.30
   1   7   0    2.00    1.10
   1   7   0    0.60    2.00
   2  -7   0    4.80    1.50
   2  -7   0    5.20    1.50
  -2  -7   0    3.90    1.50
  -2  -7   0    5.70    1.80
  -2  -7   0    4.10    1.90
   2  -7   0    5.30    1.90
  -2  -7   0    5.10    2.20
   2  -7   0    3.00    1.60
  -2   7   0    8.70    3.00
  -2   7   0    4.10    2.80
   2   7   0    9.60    3.50
  -2   7   0   11.80    3.50
   2   7   0    9.00    2.80
  -2   7   0    6.50    2.10
   2   7   0    7.00    2.80
   3  -7   0    1.00    1.00
   3  -7   0    0.90    1.40
  -3  -7   0    0.60    1.30
  -3  -7   0    0.00    1.40
   3  -7   0    2.60    1.60
  -3  -7   0    0.90    1.20
  -3  -7   0    0.30    1.40
   3  -7   0    1.00    1.00
   3   7   0    3.30    2.50
  -3   7   0    1.20    2.60
  -3   7   0   -1.40    2.10
   3   7   0    3.30    2.10
  -3   7   0    3.70    2.40
  -3   7   0    0.30    1.60
   3   7   0    1.00    2.00
   4  -7   0    0.40    1.10
  -4  -7   0    0.30    1.10
   4  -7   0    1.10    1.50
  -4  -7   0    0.10    1.00
   4  -7   0    0.70    1.00
   4  -7   0    0.50    1.10
   4  -7   0    0.00    1.30
  -4  -7   0    1.10    1.50
  -4  -7   0    0.70    1.50
   4   7   0    0.00    2.10
   4   7   0    0.10    1.70
   4   7   0   -0.60    1.70
  -4   7   0   -0.90    2.00
  -4   7   0    1.30    1.70
  -4   7   0    0.90    2.40
  -4   7   0    1.80    2.20
   5  -7   0   -0.20    1.00
  -5  -7   0   -1.70    1.30
  -5  -7   0   -1.20    1.10
  -5  -7   0    1.00    1.20
   5  -7   0    0.80    1.00
  -5  -7   0   -0.30    1.00
   5  -7   0   -0.70    1.20
   5  -7   0   -0.10    1.10
   5   7   0    2.50    2.40
  -5   7   0    0.50    1.80
  -5   7   0   -0.40    2.10
   5   7   0   -1.80    1.60
  -5   7   0   -2.40    2.00
   5   7   0   -0.40    1.70
  -5   7   0    0.10    2.20
   6  -7   0    0.50    1.00
   6  -7   0    1.40    1.60
  -6  -7   0   -0.90    1.10
   6  -7   0   -0.60    1.10
  -6  -7   0   -0.20    1.20
  -6  -7   0   -0.20    1.40
  -6  -7   0    0.40    1.30
   6  -7   0    0.50    1.10
  -6   7   0    0.80    2.00
  -6   7   0    1.40    2.30
   6   7   0   -1.70    1.70
  -6   7   0    2.60    2.60
   6   7   0    0.20    2.10
  -6   7   0    0.50    2.40
   6   7   0   -0.70    1.60
   7  -7   0    0.80    1.10
  -7  -7   0   -0.10    1.30
  -7  -7   0    0.40    1.20
  -7  -7   0   -0.40    1.30
   7  -7   0    0.50    1.10
  -7  -7   0    0.60    1.20
   7  -7   0    0.50    1.10
  -7  -7   0    1.50    1.40
   7  -7   0   -0.40    1.10
   7   7   0    1.60    2.00
  -7   7   0    0.90    2.30
   7   7   0    1.50    2.30
  -7   7   0   -0.70    2.00
  -7   7   0    2.10    2.10
  -7   7   0   -0.40    2.60
   7   7   0    1.20    1.90
  -8  -7   0    3.70    1.90
  -8  -7   0    5.90    1.80
  -8  -7   0    3.80    1.90
  -8  -7   0    1.00    1.80
  -8  -7   0    2.40    0.80
   8  -7   0    1.00    1.30
  -8  -7   0    3.60    1.90
   8  -7   0    1.20    1.30
   8   7   0    4.60    2.50
  -8   7   0   11.10    3.20
  -8   7   0   10.20    4.00
   8   7   0    3.90    2.20
  -8   7   0    5.00    2.60
  -8   7   0    4.40    2.80
   8   7   0    7.70    2.60
   9  -7   0    1.80    1.60
  -9  -7   0    2.40    1.50
  -9  -7   0    0.20    1.60
  -9  -7   0    0.90    1.60
  -9  -7   0    2.90    1.60
  -9  -7   0    0.00    1.50
   9  -7   0    0.40    1.30
  -9  -7   0    1.50    0.70
   9   7   0    5.30    2.30
  -9   7   0    2.70    2.50
   9   7   0    4.10    2.10
  -9   7   0    1.70    3.10
   9   7   0    3.90    2.40
  -9   7   0    2.20    2.50
  -9   7   0    8.60    3.20
  10  -7   0    1.80    1.60
 -10  -7   0    2.10    1.80
 -10  -7   0    2.30    1.90
 -10  -7   0    2.80    2.00
 -10  -7   0    2.30    0.90
 -10  -7   0    2.70    2.10
  10  -7   0    1.70    1.60
 -10   7   0    3.10    2.60
 -10   7   0    4.60    3.20
 -10   7   0    3.90    2.90
 -10   7   0    5.00    2.80
 -11  -7   0    0.30    2.10
  11  -7   0    0.10    1.50
 -11  -7   0   -0.60    1.90
 -11   7   0    0.80    2.80
   0  -8   0   12.40    2.50
   0  -8   0    8.90    2.50
   0  -8   0    9.90    2.80
   0  -8   0    8.80    2.10
   0   8   0   25.50    5.40
   0   8   0   22.30    4.40
   0   8   0   25.60    5.00
  -1  -8   0    5.10    1.90
  -1  -8   0    6.30    1.90
   1  -8   0    3.60    1.90
  -1  -8   0    4.70    2.20
   1  -8   0    4.00    1.70
   1  -8   0    7.90    1.90
  -1  -8   0    6.40    2.50
   1  -8   0    6.40    2.40
   1   8   0    8.50    3.20
   1   8   0   12.10    3.70
  -1   8   0   13.50    4.00
   1   8   0   11.60    3.80
  -1   8   0   14.90    3.80
  -1   8   0   11.40    4.10
  -2  -8   0    1.60    1.80
   2  -8   0    0.00    1.30
  -2  -8   0    0.30    1.50
   2  -8   0   -0.90    1.40
   2  -8   0   -0.30    1.40
  -2  -8   0    0.80    1.40
  -2  -8   0    0.90    1.30
   2  -8   0    0.30    1.20
  -2   8   0    0.60    2.00
  -2   8   0    0.70    2.80
   2   8   0    0.10    2.60
   2   8   0   -0.10    2.60
  -2   8   0    1.90    2.60
  -2   8   0    2.10    2.80
   2   8   0    0.00    2.30
  -3  -8   0    1.80    1.70
  -3  -8   0    0.30    1.30
   3  -8   0    1.50    1.70
  -3  -8   0    0.70    1.60
   3  -8   0    0.10    1.60
  -3  -8   0    0.60    1.70
   3  -8   0    2.80    1.90
  -3   8   0    3.80    2.20
  -3   8   0    6.60    3.50
   3   8   0    6.70    3.00
  -3   8   0    4.80    3.20
  -3   8   0    0.60    2.60
   3   8   0    1.40    2.70
   3   8   0    3.80    2.70
  -4  -8   0    6.40    2.10
   4  -8   0   11.70    3.00
  -4  -8   0    9.80    2.80
  -4  -8   0    7.60    2.30
   4  -8   0   15.60    3.10
  -4  -8   0    6.00    2.50
   4   8   0   23.10    4.50
  -4   8   0   19.10    4.70
  -4   8   0   22.10    4.60
   4   8   0   22.30    4.10
   4   8   0   21.70    4.90
  -4   8   0   13.10    4.30
  -5  -8   0    5.70    2.10
  -5  -8   0    5.90    2.50
   5  -8   0    5.70    2.20
  -5  -8   0    6.00    2.30
  -5  -8   0    6.20    2.70
   5  -8   0    9.20    2.50
   5   8   0   20.10    4.70
  -5   8   0   18.70    3.70
   5   8   0   16.40    3.70
  -5   8   0   16.70    4.50
   5   8   0   14.90    4.00
  -5   8   0   11.30    3.70
  -5   8   0   12.50    4.80
 -20   0   1   -0.30    1.90
 -20   0   1   -0.30    2.40
 -20   0   1    1.20    2.20
 -20   0   1   -1.40    2.20
 -20   0   1   -0.80    2.30
 -20   0   1   -0.60    2.10
 -20   0   1    0.60    1.80
 -19   0   1    1.30    1.90
 -19   0   1    1.00    2.20
 -19   0   1   -0.20    2.00
 -19   0   1    0.70    2.00
 -19   0   1    0.90    2.00
 -19   0   1    0.30    1.40
 -19   0   1    0.30    2.20
 -18   0   1    0.60    2.30
 -18   0   1    1.00    1.50
 -18   0   1   -0.60    2.20
 -18   0   1    0.90    1.90
 -18   0   1    0.30    1.60
 -17   0   1   -0.60    1.50
 -17   0   1    0.80    1.50
 -17   0   1   -1.40    1.80
 -17   0   1    0.50    1.40
 -17   0   1   -0.10    2.10
 -16   0   1    1.20    1.80
  16   0  -1    0.50    1.40
 -16   0   1   -0.30    1.40
 -16   0   1    0.50    1.80
 -16   0   1   -1.60    1.20
  16   0  -1   -0.20    1.40
 -16   0   1   -2.00    1.10
 -15   0   1    1.30    1.90
 -15   0   1   -1.60    1.40
 -15   0   1    0.10    1.20
  15   0  -1   -0.40    1.10
 -15   0   1   -1.40    1.20
  15   0  -1   -1.60    1.00
 -15   0   1    1.70    1.70
 -14   0   1   -0.90    1.60
 -14   0   1   -1.00    1.00
 -14   0   1   -0.70    1.20
  14   0  -1    0.40    1.10
 -14   0   1   -2.00    1.30
  14   0  -1    0.00    1.00
 -14   0   1   -1.20    1.10
 -13   0   1    1.30    1.20
  13   0  -1    0.50    1.00
 -13   0   1    1.30    1.50
 -13   0   1   -0.20    1.10
 -13   0   1    1.40    1.50
  13   0  -1   -0.20    1.00
 -13   0   1    1.00    1.20
 -12   0   1   -0.70    1.30
 -12   0   1   -0.50    0.90
 -12   0   1   -0.10    1.10
  12   0  -1   -0.60    0.90
  12   0  -1    0.80    1.20
  12   0  -1    0.10    0.80
  12   0  -1    0.60    1.10
 -12   0   1   -1.40    1.10
 -12   0   1    1.30    1.20
 -11   0   1   -0.70    0.90
  11   0  -1    0.30    1.10
 -11   0   1    0.60    1.20
  11   0  -1   -1.10    0.90
  11   0  -1    0.50    0.80
 -11   0   1   -0.20    0.90
 -11   0   1   -0.30    1.10
  11   0  -1   -1.40    0.60
  11   0  -1    0.20    1.10
 -11   0   1   -1.30    0.80
  10   0  -1   -1.20    0.80
  10   0  -1   -0.20    0.70
 -10   0   1    0.40    0.90
  10   0  -1   -0.50    0.90
  10   0  -1    0.30    0.80
  10   0  -1   -0.90    0.90
  10   0  -1   -0.60    0.70
 -10   0   1   -0.80    1.00
 -10   0   1    0.90    1.10
  10   0  -1   -0.10    1.00
 -10   0   1    0.10    0.90
 -10   0   1   -0.10    1.00
   9   0  -1    0.10    0.90
   9   0  -1    0.20    0.90
   9   0  -1   -0.30    0.60
   9   0  -1    1.00    1.00
  -9   0   1    1.10    0.80
   9   0  -1   -0.40    0.80
   9   0  -1    0.90    0.70
   9   0  -1    0.10    0.60
  -9   0   1   -0.90    0.60
  -9   0   1   -1.20    0.70
   9   0  -1    0.20    0.80
  -9   0   1    0.00    0.70
  -9   0   1   -0.20    0.90
  -9   0   1   -1.00    0.90
   9   0  -1   -0.50    0.70
  -9   0   1   -1.20    0.90
   8   0  -1   -0.50    0.60
   8   0  -1    0.70    0.90
   8   0  -1    0.50    0.80
   8   0  -1    0.20    0.60
  -8   0   1   -0.80    0.60
  -8   0   1   -0.10    0.80
   8   0  -1   -0.10    0.80
  -8   0   1   -0.50    0.90
  -8   0   1    0.10    0.70
  -8   0   1   -0.20    0.80
   8   0  -1    1.30    0.90
  -8   0   1    0.40    0.70
   8   0  -1   -0.50    0.50
   8   0  -1    0.20    0.80
   8   0  -1    0.20    0.50
  -8   0   1   -0.10    0.60
  -7   0   1   -0.50    0.80
   7   0  -1    0.10    0.70
   7   0  -1   -0.60    0.70
  -7   0   1   -1.50    0.70
  -7   0   1   -0.20    0.60
  -7   0   1    0.50    0.70
   7   0  -1    0.30    0.70
   7   0  -1   -0.40    0.50
   7   0  -1   -0.10    0.50
  -7   0   1    1.00    0.80
   7   0  -1    0.00    0.50
  -7   0   1    0.10    0.60
   7   0  -1   -0.30    0.80
   7   0  -1   -0.50    0.80
   7   0  -1   -1.30    0.60
  -7   0   1   -1.20    0.50
   6   0  -1    1.00    0.60
   6   0  -1   -0.20    0.40
   6   0  -1   -0.30    0.60
   6   0  -1   -0.80    0.40
   6   0  -1    0.10    0.60
  -6   0   1    0.20    0.60
  -6   0   1   -0.60    0.60
   6   0  -1    0.60    0.70
   6   0  -1    0.80    0.70
   6   0  -1   -1.10    0.60
  -6   0   1   -0.30    0.50
  -6   0   1   -0.60    0.80
  -6   0   1    0.20    0.50
   6   0  -1   -0.30    0.70
  -6   0   1    0.30    0.60
  -5   0   1    0.30    0.50
   5   0  -1    0.40    0.60
  -5   0   1    0.10    0.60
  -5   0   1   -0.40    0.50
  -5   0   1   -0.20    0.60
  -5   0   1   -0.10    0.60
   5   0  -1   -0.20    0.40
   5   0  -1   -0.70    0.50
   5   0  -1    0.20    0.40
  -5   0   1    1.10    0.60
   5   0  -1    0.20    0.70
  -5   0   1    0.20    0.60
   5   0  -1   -0.30    0.50
   5   0  -1    0.00    0.60
   5   0  -1    0.10    0.70
   5   0  -1    0.10    0.40
   4   0  -1    0.20    0.60
  -4   0   1   -0.90    0.60
   4   0  -1   -0.30    0.40
  -4   0   1   -0.20    0.50
   4   0  -1   -0.60    0.50
  -4   0   1   -0.70    0.40
  -4   0   1    0.20    0.40
  -4   0   1    0.60    0.60
   4   0  -1   -0.60    0.60
  -4   0   1   -0.40    0.50
  -4   0   1   -0.10    0.60
   4   0  -1    0.00    0.70
  -4   0   1    0.10    0.60
  -4   0   1    0.40    0.40
   4   0  -1   -0.40    0.40
   4   0  -1    0.10    0.60
   4   0  -1    0.10    0.50
   4   0  -1    0.00    0.50
   3   0  -1   -0.50    0.40
   3   0  -1   -0.20    0.30
  -3   0   1    0.30    0.40
   3   0  -1   -0.30    0.50
  -3   0   1   -0.10    0.50
   3   0  -1    0.20    0.40
   3   0  -1    0.30    0.50
  -3   0   1    0.60    0.50
  -3   0   1   -0.30    0.50
   3   0  -1    0.80    0.60
   3   0  -1    0.00    0.50
  -3   0   1    0.10    0.30
  -3   0   1    0.20    0.40
   3   0  -1    0.40    0.40
  -3   0   1    0.80    0.60
  -3   0   1    0.10    0.50
   3   0  -1    0.00    0.30
  -3   0   1    0.20    0.30
   2   0  -1    0.10    0.20
   2   0  -1    0.00    0.20
  -2   0   1   -0.40    0.40
   2   0  -1    0.10    0.30
  -2   0   1   -0.20    0.40
  -2   0   1    0.30    0.40
  -2   0   1   -0.10    0.40
  -2   0   1   -0.20    0.20
   2   0  -1   -0.20    0.30
  -2   0   1   -0.20    0.30
   2   0  -1    0.30    0.40
   2   0  -1    0.40    0.30
  -2   0   1    0.00    0.30
   2   0  -1   -0.20    0.40
   2   0  -1    0.10    0.40
  -2   0   1    0.00    0.30
  -2   0   1    0.00    0.40
   1   0   1    0.00    0.20
  -1   0  -1    0.30    0.20
   1   0   1   -0.30    0.40
  -1   0  -1    0.00    0.20
   1   0   1   -0.10    0.20
  -1   0  -1   -0.10    0.10
  -1   0  -1    0.10    0.10
  -1   0  -1    0.00    0.10
  -1   0  -1   -0.20    0.10
  -1   0  -1   -0.10    0.10
   1   0   1    0.00    0.20
  -1   0  -1    0.20    0.20
  -1   0  -1    0.00    0.10
   1   0   1   -0.20    0.20
   1   0   1    0.10    0.20
   1   0   1    0.30    0.50
   1   0   1    0.40    0.30
  -1   0  -1    0.10    0.10
  -2   0  -1    0.30    0.40
  -2   0  -1    0.20    0.40
  -2   0  -1    0.20    0.30
   2   0   1   -0.20    0.40
  -2   0  -1   -0.10    0.40
  -2   0  -1    0.50    0.30
   2   0   1    0.30    0.50
   2   0   1   -0.70    0.40
  -2   0  -1   -0.30    0.40
   2   0   1    0.30    0.40
   2   0   1   -0.10    0.30
  -2   0  -1   -0.10    0.40
   2   0   1    0.70    0.40
   2   0   1    0.70    0.30
  -2   0  -1    0.50    0.40
  -3   0  -1    0.20    0.50
   3   0   1   -0.60    0.40
   3   0   1    0.30    0.50
   3   0   1   -0.60    0.50
   3   0   1   -0.20    0.50
  -3   0  -1   -0.20    0.40
  -3   0  -1   -0.60    0.50
  -3   0  -1    0.40    0.40
  -3   0  -1    0.10    0.60
  -3   0  -1   -0.40    0.50
  -3   0  -1   -0.70    0.40
   3   0   1    0.40    0.60
   3   0   1   -0.20    0.50
   3   0   1   -0.20    0.40
  -4   0  -1    0.30    0.60
  -4   0  -1    0.30    0.50
   4   0   1    1.00    0.50
   4   0   1   -0.30    0.60
  -4   0  -1   -0.40    0.50
   4   0   1    0.00    0.70
  -4   0  -1   -0.20    0.50
  -4   0  -1    0.70    0.70
   4   0   1   -0.50    0.60
  -4   0  -1   -0.70    0.60
  -4   0  -1    1.00    0.60
   4   0   1   -1.20    0.50
   4   0   1    0.20    0.60
   4   0   1   -0.40    0.50
   5   0   1   -0.30    0.50
   5   0   1    0.10    0.60
  -5   0  -1   -0.70    0.50
  -5   0  -1    0.30    0.70
  -5   0  -1    1.00    0.60
   5   0   1    0.20    0.60
   5   0   1   -0.10    0.40
  -5   0  -1   -0.30    0.50
  -5   0  -1   -0.10    0.60
   5   0   1    0.30    0.60
   5   0   1   -0.40    0.70
  -5   0  -1    0.40    0.50
  -5   0  -1    0.00    0.60
   5   0   1    0.40    0.60
  -6   0  -1    0.20    0.50
  -6   0  -1   -0.80    0.50
  -6   0  -1   -0.40    0.80
  -6   0  -1    0.20    0.70
   6   0   1    0.60    0.70
  -6   0  -1   -0.80    0.70
   6   0   1    1.30    0.80
   6   0   1    0.30    0.50
  -6   0  -1   -0.10    0.50
   6   0   1   -1.00    0.60
  -6   0  -1    0.00    0.60
   6   0   1   -0.80    0.50
   6   0   1    0.40    0.50
   6   0   1   -0.30    0.70
   6   0   1   -0.20    0.60
   6   0   1   -0.70    0.60
   7   0   1   -0.60    0.50
   7   0   1   -1.20    0.60
   7   0   1    0.30    0.80
   7   0   1    0.30    0.80
  -7   0  -1    1.00    0.90
   7   0   1   -0.90    0.60
   7   0   1    0.90    0.90
  -7   0  -1   -0.50    0.80
  -7   0  -1    0.10    0.90
   7   0   1   -0.20    0.70
  -7   0  -1   -0.20    0.60
  -7   0  -1    0.50    0.60
   7   0   1    0.80    0.80
  -7   0  -1   -0.60    0.70
  -7   0  -1   -0.30    0.60
   7   0   1   -0.30    0.50
   8   0   1    0.10    0.80
  -8   0  -1   -0.20    0.60
  -8   0  -1   -0.50    0.60
   8   0   1   -0.50    0.80
  -8   0  -1   -0.60    0.80
  -8   0  -1    0.00    0.80
  -8   0  -1   -0.70    0.80
   8   0   1    0.70    0.60
   8   0   1    0.20    0.70
  -8   0  -1   -0.30    0.60
   8   0   1   -0.30    0.80
  -8   0  -1    1.50    0.90
   8   0   1   -0.40    0.80
   8   0   1    0.30    0.70
   8   0   1   -0.60    0.80
   8   0   1    0.30    0.70
  -9   0  -1    0.50    1.10
   9   0   1    0.30    0.80
   9   0   1    0.20    0.70
   9   0   1   -0.40    0.70
  -9   0  -1    0.20    0.70
  -9   0  -1   -0.20    0.90
  -9   0  -1   -0.10    0.70
   9   0   1    0.60    0.90
  -9   0  -1   -0.90    0.90
   9   0   1   -0.50    0.60
   9   0   1   -0.10    0.90
   9   0   1    0.10    1.10
   9   0   1   -0.20    0.90
   9   0   1    0.80    1.10
  -9   0  -1   -0.20    0.70
  -9   0  -1    0.90    0.90
  10   0   1   -0.40    0.90
  10   0   1   -0.50    0.70
 -10   0  -1   -0.20    0.90
  10   0   1    0.10    0.90
  10   0   1    0.70    1.10
  10   0   1   -0.40    0.70
 -10   0  -1    0.60    1.10
 -10   0  -1    0.80    0.80
 -10   0  -1   -0.90    1.00
 -10   0  -1    2.30    1.30
 -11   0  -1    2.00    1.10
  11   0   1   -0.50    0.80
 -11   0  -1    1.00    1.30
 -11   0  -1   -1.60    1.10
  11   0   1   -1.40    0.80
 -11   0  -1    0.00    1.00
 -11   0  -1    0.30    1.00
  12   0   1   -0.60    0.90
 -12   0  -1   -0.50    1.20
  12   0   1   -0.30    0.90
 -12   0  -1    1.40    1.50
 -12   0  -1    0.10    1.10
 -12   0  -1   -0.30    1.10
 -12   0  -1    0.30    1.00
 -13   0  -1    1.00    1.30
 -13   0  -1    0.60    1.60
  13   0   1   -0.70    1.00
  13   0   1   -0.30    1.10
 -13   0  -1    1.40    1.20
 -13   0  -1    1.00    1.30
 -13   0  -1    0.20    1.40
 -14   0  -1   -0.50    1.20
 -14   0  -1    0.20    1.30
 -14   0  -1    0.10    1.60
 -14   0  -1    1.30    1.70
 -14   0  -1    1.70    1.60
  14   0   1   -0.50    1.30
 -15   0  -1    1.50    1.90
 -15   0  -1    0.00    1.10
 -15   0  -1    2.50    1.70
 -15   0  -1    1.50    2.00
 -15   0  -1   -0.80    1.20
 -15   0  -1    1.10    1.50
 -15   0  -1    0.90    1.60
 -15   0  -1    0.20    1.40
 -16   0  -1    0.10    1.70
 -16   0  -1   -0.40    1.10
 -16   0  -1   -1.10    1.20
 -16   0  -1    0.70    1.60
 -16   0  -1   -0.90    1.30
 -16   0  -1    1.90    1.70
 -16   0  -1    1.20    2.00
 -16   0  -1    0.10    1.90
 -17   0  -1   -0.70    1.50
 -17   0  -1   -1.20    1.70
 -17   0  -1   -2.70    1.30
 -17   0  -1   -3.70    1.70
 -17   0  -1    0.60    1.20
 -17   0  -1    0.00    1.60
 -17   0  -1    0.00    1.40
 -17   0  -1   -1.60    1.80
 -18   0  -1   -0.50    1.60
 -18   0  -1    0.30    1.70
 -18   0  -1    0.40    1.90
 -18   0  -1   -1.80    2.00
 -18   0  -1   -1.10    2.20
 -18   0  -1    0.30    1.40
 -18   0  -1    1.00    1.80
 -19   0  -1    0.80    1.90
 -19   0  -1    1.50    2.50
 -19   0  -1   -1.30    1.90
 -19   0  -1    0.80    2.10
 -19   0  -1    3.20    2.30
 -19   0  -1    1.70    2.40
 -19   0  -1   -0.30    1.50
 -20   0  -1   -1.40    2.30
 -20   0  -1    3.90    3.00
 -20   0  -1    0.70    2.10
 -20   0  -1   -0.30    1.80
 -20   0  -1    2.20    2.20
 -20   0  -1   -1.10    1.50
 -20   0  -1   -0.60    2.20
 -20  -1   1    7.80    2.90
 -20  -1   1    1.50    2.50
 -20  -1   1    3.50    2.60
 -20  -1   1    3.80    2.80
 -20  -1   1    1.00    2.00
 -20  -1   1    4.00    2.80
 -20  -1   1    1.00    1.90
 -20   1   1    3.20    2.70
 -20   1   1    3.50    2.30
 -20   1   1    1.60    2.00
 -20   1   1    1.40    2.50
 -20   1   1    4.10    2.80
 -19  -1   1   11.30    3.10
 -19  -1   1   15.80    4.00
 -19  -1   1   16.50    3.70
 -19  -1   1   20.50    3.60
 -19  -1   1   22.30    3.90
 -19  -1   1   12.30    3.80
 -19   1   1   20.80    4.70
 -19   1   1   12.40    3.40
 -19   1   1   19.10    3.60
 -19   1   1   23.50    4.60
 -19   1   1   16.60    3.60
 -19   1   1   15.20    3.30
 -18  -1   1    6.40    2.80
 -18  -1   1    9.60    3.10
 -18  -1   1    1.30    1.50
 -18  -1   1    5.00    2.40
 -18  -1   1    5.80    2.60
 -18  -1   1    7.20    2.40
 -18  -1   1    6.00    2.70
 -18   1   1    2.00    1.90
 -18   1   1    4.10    2.10
 -18   1   1    7.50    2.90
 -18   1   1    6.50    2.50
 -18   1   1    4.70    2.80
 -18   1   1    4.20    2.30
 -17  -1   1    0.40    1.40
 -17  -1   1    0.80    2.00
 -17  -1   1    3.30    1.80
 -17  -1   1    0.80    2.00
 -17  -1   1   -1.20    1.80
 -17  -1   1   -1.20    1.90
 -17  -1   1    2.80    1.70
 -17   1   1    3.30    2.40
  17   1  -1    2.30    1.10
 -17   1   1    5.50    2.70
 -17   1   1    0.70    1.40
 -17   1   1    0.10    1.70
  17   1  -1    2.20    1.10
 -17   1   1    0.70    1.50
  16  -1  -1    1.70    1.50
 -16  -1   1    2.20    1.80
  16  -1  -1    4.00    2.00
 -16  -1   1    1.90    1.50
 -16  -1   1    2.80    1.80
 -16  -1   1    2.10    2.10
 -16  -1   1    1.40    1.30
 -16  -1   1   -1.10    1.80
  16   1  -1    1.10    1.20
 -16   1   1    1.20    1.80
 -16   1   1    4.40    2.00
 -16   1   1    3.60    2.40
 -16   1   1    1.60    1.70
  16   1  -1    1.90    1.20
 -16   1   1    2.50    1.60
  15  -1  -1    2.20    1.80
 -15  -1   1    1.70    1.20
 -15  -1   1    4.20    2.10
 -15  -1   1    1.80    1.20
 -15  -1   1   -0.40    1.40
 -15  -1   1   -0.40    1.20
 -15  -1   1    3.60    2.10
  15  -1  -1   -0.80    1.20
 -15   1   1    5.50    2.40
 -15   1   1    0.50    1.80
 -15   1   1    0.40    1.50
 -15   1   1    2.00    1.40
  15   1  -1    1.30    1.00
  15   1  -1    1.00    1.10
 -15   1   1    3.70    1.90
 -14  -1   1   -0.40    1.10
 -14  -1   1    1.60    1.70
 -14  -1   1   -0.20    0.90
 -14  -1   1    0.90    1.50
 -14  -1   1    0.70    1.20
  14  -1  -1   -0.80    1.10
 -14  -1   1    0.00    1.20
  14  -1  -1    0.50    1.30
  14   1  -1   -0.50    0.80
 -14   1   1    0.00    1.40
 -14   1   1    1.50    1.80
 -14   1   1    0.60    1.60
 -14   1   1    0.30    1.30
  14   1  -1    0.10    0.90
 -14   1   1    0.10    1.00
  13  -1  -1    5.50    1.80
 -13  -1   1    5.50    2.00
 -13  -1   1    3.20    1.20
 -13  -1   1    5.40    1.60
 -13  -1   1    5.30    1.70
 -13  -1   1    3.10    1.50
  13  -1  -1    6.30    1.70
 -13  -1   1    4.00    1.80
 -13   1   1    4.90    2.00
 -13   1   1    5.80    1.90
 -13   1   1    6.30    2.20
  13   1  -1    3.90    1.10
 -13   1   1    7.60    2.20
 -13   1   1    6.20    1.60
  13   1  -1    4.50    1.10
  12  -1  -1   53.19    3.90
  12  -1  -1   45.80    3.90
  12  -1  -1   53.59    4.20
 -12  -1   1   55.99    3.80
  12  -1  -1   45.70    3.80
 -12  -1   1   56.09    4.00
 -12  -1   1   46.90    3.90
 -12  -1   1   49.90    4.10
 -12  -1   1   51.29    4.30
 -12   1   1   59.39    4.70
 -12   1   1   48.90    4.40
 -12   1   1   49.00    3.90
  12   1  -1   48.50    3.10
  12   1  -1   50.09    3.80
 -12   1   1   55.79    4.50
  12   1  -1   48.90    3.80
 -12   1   1   56.79    4.30
  12   1  -1   46.50    3.00
  11  -1  -1   -0.20    1.10
 -11  -1   1   -0.20    1.00
 -11  -1   1   -1.60    1.20
 -11  -1   1    0.20    0.90
 -11  -1   1   -1.50    1.10
  11  -1  -1   -0.20    0.90
  11  -1  -1    0.20    0.90
  11  -1  -1    0.10    0.80
  11  -1  -1    0.00    1.00
 -11  -1   1   -0.90    0.80
  11   1  -1    0.00    0.60
 -11   1   1   -0.10    1.30
  11   1  -1   -1.00    0.80
 -11   1   1   -0.10    1.10
 -11   1   1    0.00    1.10
  11   1  -1    0.00    0.90
 -11   1   1    1.10    1.40
 -11   1   1   -1.10    0.80
  11   1  -1    0.20    0.70
 -10  -1   1   54.29    3.90
  10  -1  -1   49.80    3.40
  10  -1  -1   49.40    3.50
  10  -1  -1   50.39    3.60
  10  -1  -1   49.60    3.60
 -10  -1   1   45.20    3.20
 -10  -1   1   48.10    3.70
 -10  -1   1   47.40    3.40
  10  -1  -1   42.40    3.30
 -10  -1   1   50.19    3.60
 -10   1   1   42.30    3.80
 -10   1   1   46.20    3.10
 -10   1   1   45.30    3.80
 -10   1   1   47.30    3.40
  10   1  -1   46.20    2.80
 -10   1   1   47.80    3.70
  10   1  -1   46.90    3.40
  10   1  -1   44.50    3.30
  10   1  -1   45.60    2.70
 -10   1   1   52.49    3.30
 -10   1   1   52.89    4.00
   9  -1  -1   43.00    3.20
  -9  -1   1   39.40    3.10
  -9  -1   1   41.30    2.90
  -9  -1   1   37.70    3.20
   9  -1  -1   41.20    3.40
  -9  -1   1   40.10    3.20
   9  -1  -1   45.50    3.40
   9  -1  -1   37.70    3.00
   9  -1  -1   43.20    3.60
   9  -1  -1   40.50    3.00
   9  -1  -1   40.10    3.00
  -9  -1   1   39.40    3.00
   9  -1  -1   39.50    2.90
  -9  -1   1   42.80    3.00
   9  -1  -1   41.90    3.40
  -9  -1   1   43.70    2.90
  -9   1   1   45.90    3.10
  -9   1   1   42.00    3.50
   9   1  -1   42.30    2.80
  -9   1   1   44.50    2.80
   9   1  -1   41.60    2.40
   9   1  -1   39.70    3.10
   9   1  -1   43.00    3.00
   9   1  -1   44.50    3.10
  -9   1   1   38.90    2.80
   9   1  -1   42.10    2.40
  -9   1   1   43.30    3.00
  -9   1   1   44.50    3.60
  -9   1   1   38.40    3.00
  -9   1   1   47.90    3.40
  -9   1   1   48.00    3.60
   9   1  -1   40.80    3.20
  -8  -1   1  171.08    8.10
  -8  -1   1  153.58    7.80
   8  -1  -1  172.48    8.30
   8  -1  -1  185.88    8.70
   8  -1  -1  187.78    8.30
   8  -1  -1  179.08    8.60
  -8  -1   1  179.68    8.30
  -8  -1   1  180.28    8.20
  -8  -1   1  173.78    7.90
   8  -1  -1  182.28    8.20
  -8  -1   1  187.78    8.40
   8  -1  -1  168.78    8.20
   8  -1  -1  178.28    8.10
   8  -1  -1  180.98    8.50
   8  -1  -1  176.08    8.70
  -8  -1   1  167.58    8.00
   8   1  -1  172.58    8.20
   8   1  -1  163.18    8.00
  -8   1   1  162.88    8.60
  -8   1   1  176.28    8.10
  -8   1   1  172.28    8.50
  -8   1   1  172.88    8.20
  -8   1   1  185.98    8.70
   8   1  -1  171.38    7.40
   8   1  -1  169.78    8.00
  -8   1   1  184.58    7.80
   8   1  -1  165.78    8.20
  -8   1   1  173.28    8.40
  -8   1   1  180.68    8.30
   8   1  -1  173.78    7.80
  -8   1   1  175.58    8.10
  -8   1   1  175.78    8.40
   8   1  -1  176.98    7.50
  -8   1   1  173.58    7.90
  -7  -1   1  118.49    5.70
   7  -1  -1  117.69    5.90
  -7  -1   1  108.39    5.80
   7  -1  -1  117.09    6.10
  -7  -1   1  124.29    5.90
   7  -1  -1  117.79    6.00
   7  -1  -1  124.29    6.30
   7  -1  -1  112.99    6.20
   7  -1  -1  120.09    6.20
   7  -1  -1  120.59    5.70
  -7  -1   1  118.59    5.60
  -7  -1   1  128.79    6.00
  -7  -1   1  113.19    5.80
   7  -1  -1  118.49    5.80
   7  -1  -1  129.89    6.00
  -7   1   1  113.59    5.90
  -7   1   1  120.49    5.80
  -7   1   1  118.99    6.10
  -7   1   1  128.49    6.20
   7   1  -1  114.59    5.70
  -7   1   1  116.69    5.50
  -7   1   1  123.19    5.60
   7   1  -1  118.59    5.80
  -7   1   1  122.59    6.40
   7   1  -1  116.09    5.50
   7   1  -1  113.59    5.90
  -7   1   1  124.59    5.80
  -7   1   1  118.49    5.90
   7   1  -1  117.99    5.70
   7   1  -1  116.49    5.10
  -7   1   1  126.99    6.10
  -7   1   1  121.59    6.30
   7   1  -1  117.59    5.20
   6  -1  -1  331.17   13.20
   6  -1  -1  300.17   13.40
  -6  -1   1  308.17   13.10
   6  -1  -1  315.87   13.60
  -6  -1   1  284.97   12.90
  -6  -1   1  309.47   13.00
   6  -1  -1  308.47   13.30
  -6  -1   1  302.37   13.10
   6  -1  -1  313.27   13.50
  -6  -1   1  296.57   13.20
  -6  -1   1  314.07   13.20
   6  -1  -1  322.57   13.30
   6  -1  -1  314.37   13.70
   6  -1  -1  333.67   13.50
  -6  -1   1  311.47   13.20
   6  -1  -1  315.47   13.10
  -6  -1   1  314.17   13.00
  -6   1   1  314.77   13.50
  -6   1   1  319.47   12.90
  -6   1   1  326.17   13.20
  -6   1   1  324.07   13.50
  -6   1   1  324.27   13.50
  -6   1   1  312.47   13.30
   6   1  -1  314.97   13.00
  -6   1   1  331.27   13.40
  -6   1   1  326.57   13.60
   6   1  -1  306.07   13.10
   6   1  -1  298.87   13.20
  -6   1   1  331.67   13.80
  -6   1   1  331.27   13.10
  -6   1   1  322.37   13.20
   6   1  -1  297.37   12.90
   6   1  -1  309.77   13.00
  -5  -1   1    0.10    0.40
   5  -1  -1    0.60    0.60
   5  -1  -1   -0.20    0.70
  -5  -1   1    0.10    0.60
  -5  -1   1    0.10    0.50
   5  -1  -1   -0.50    0.60
   5  -1  -1    0.00    0.50
  -5  -1   1   -0.40    0.60
   5  -1  -1   -0.30    0.40
   5  -1  -1    0.60    0.70
   5  -1  -1    1.00    0.60
  -5  -1   1    0.20    0.60
  -5  -1   1    0.70    0.60
  -5  -1   1    0.10    0.40
  -5  -1   1    0.60    0.60
   5  -1  -1   -0.10    0.50
   5  -1  -1    0.10    0.60
  -5   1   1   -0.10    0.50
  -5   1   1   -0.70    0.40
  -5   1   1   -0.10    0.40
   5   1  -1    0.00    0.40
   5   1  -1    0.20    0.50
  -5   1   1   -0.10    0.60
  -5   1   1    0.20    0.60
   5   1  -1    0.00    0.30
   5   1  -1   -0.20    0.30
  -5   1   1    0.30    0.70
   5   1  -1    0.10    0.40
  -5   1   1    0.40    0.60
   5   1  -1   -0.40    0.50
   5   1  -1    0.00    0.30
  -5   1   1    0.30    0.70
  -5   1   1    0.20    0.50
  -5   1   1    0.70    0.80
  -5   1   1   -0.40    0.70
   4  -1  -1   36.30    2.20
   4  -1  -1   37.00    2.20
  -4  -1   1   38.30    2.20
  -4  -1   1   38.30    2.00
   4  -1  -1   39.10    2.50
  -4  -1   1   33.40    2.00
   4  -1  -1   37.40    2.20
   4  -1  -1   35.50    2.00
  -4  -1   1   36.50    1.90
  -4  -1   1   39.50    2.20
   4  -1  -1   34.40    2.40
   4  -1  -1   34.20    2.00
  -4  -1   1   36.50    2.20
   4  -1  -1   37.40    2.50
   4  -1  -1   38.30    2.40
   4  -1  -1   37.80    2.50
   4  -1  -1   38.00    2.40
   4   1  -1   34.70    2.10
  -4   1   1   32.60    2.30
   4   1  -1   36.40    2.10
  -4   1   1   37.40    2.50
  -4   1   1   38.10    2.20
  -4   1   1   35.20    2.40
  -4   1   1   37.00    2.30
  -4   1   1   33.10    2.00
  -4   1   1   37.10    2.00
  -4   1   1   38.00    2.40
   4   1  -1   33.90    1.90
  -4   1   1   37.70    2.50
  -4   1   1   34.70    2.10
  -4   1   1   36.70    2.30
   3  -1  -1   -0.10    0.50
  -3  -1   1   -0.10    0.30
  -3  -1   1    0.40    0.60
   3  -1  -1    0.80    0.70
  -3  -1   1   -0.40    0.50
   3  -1  -1    0.50    0.60
  -3  -1   1   -0.20    0.30
   3  -1  -1   -0.30    0.40
   3  -1  -1    0.30    0.70
  -3  -1   1   -0.10    0.40
   3  -1  -1   -1.20    0.50
   3  -1  -1    0.40    0.50
   3  -1  -1   -0.30    0.40
   3  -1  -1    0.80    0.60
   3  -1  -1    0.10    0.50
  -3  -1   1    0.10    0.30
   3  -1  -1    0.00    0.60
  -3  -1   1    0.30    0.30
  -3  -1   1   -0.10    0.50
  -3   1   1    0.30    0.50
   3   1  -1    0.00    0.20
   3   1  -1    0.40    0.60
  -3   1   1   -0.60    0.50
   3   1  -1    0.00    0.30
  -3   1   1    0.00    0.40
  -3   1   1    0.90    0.70
   3   1  -1    0.10    0.20
  -3   1   1    0.50    0.70
  -3   1   1    1.40    0.60
  -3   1   1   -0.70    0.40
   3   1  -1    0.20    0.40
  -3   1   1    0.60    0.50
  -3   1   1   -0.30    0.70
  -3   1   1   -0.60    0.60
   3   1  -1    0.20    0.50
  -3   1   1    0.80    0.70
   2  -1  -1   91.89    3.70
   2  -1  -1   86.59    3.80
  -2  -1   1   87.99    3.40
   2  -1  -1   87.19    4.00
   2  -1  -1   83.79    3.90
  -2  -1   1   83.49    3.50
  -2  -1   1   83.79    4.00
   2  -1  -1   83.19    3.80
  -2  -1   1   84.39    3.60
   2  -1  -1   85.89    3.90
   2  -1  -1   93.79    3.70
  -2  -1   1   83.49    3.50
  -2  -1   1   78.79    3.50
   2  -1  -1   83.59    3.90
   2  -1  -1   83.29    4.00
   2  -1  -1   84.19    4.00
   2  -1  -1   81.39    3.90
  -2   1   1   79.39    4.00
   2   1  -1   77.29    3.50
   2   1  -1   77.49    3.50
  -2   1   1   86.09    4.00
  -2   1   1   86.89    3.70
   2   1  -1   83.09    3.60
   2   1  -1   78.59    3.40
  -2   1   1   80.29    3.60
  -2   1   1   84.39    3.80
   2   1  -1   78.39    3.50
  -2   1   1   81.49    3.90
  -2   1   1   81.59    4.00
   2   1  -1   88.89    3.90
  -2   1   1   81.79    3.80
  -2   1   1   80.39    4.10
  -2   1   1   86.29    3.90
  -2   1   1   71.89    3.70
  -2   1   1   87.69    3.90
  -2   1   1   85.19    3.90
   1  -1  -1 1031.30   40.90
   1  -1  -1  974.30   40.80
   1  -1  -1 1112.79   41.10
  -1  -1   1 1001.90   40.80
   1  -1  -1 1038.00   41.00
   1  -1  -1 1104.19   40.80
   1  -1  -1 1035.40   41.00
  -1  -1   1 1047.40   40.60
  -1  -1   1 1016.70   40.90
   1  -1  -1 1038.10   40.90
   1  -1  -1 1000.60   41.00
   1  -1  -1 1088.49   41.00
  -1  -1   1 1041.20   41.20
  -1  -1   1 1069.39   40.90
  -1  -1   1 1019.20   40.80
   1   1  -1 1151.98   41.20
  -1   1   1 1051.49   40.90
  -1   1   1 1027.90   41.10
  -1   1   1 1083.99   40.80
  -1   1   1 1039.20   41.00
  -1   1   1 1072.49   40.90
   1   1  -1 1076.49   40.90
  -1   1   1 1059.39   40.90
  -1   1   1 1018.60   41.00
   1   1  -1 1066.09   40.90
  -1   1   1 1046.50   41.00
  -1   1   1 1051.99   41.00
   0  -1   1  818.32   31.40
   0  -1  -1  826.72   31.30
   0  -1  -1  871.51   31.30
   0  -1  -1  819.42   31.10
   0  -1   1  824.22   31.00
   0  -1   1  791.22   31.10
   0  -1   1  773.92   31.00
   0  -1   1  773.82   31.30
   0  -1  -1  789.12   31.20
   0  -1   1  792.62   31.00
   0  -1  -1  815.32   31.50
   0  -1  -1  802.22   31.20
   0  -1  -1  818.02   31.30
   0  -1  -1  811.22   31.40
   0  -1  -1  734.93   31.40
   0  -1   1  782.22   31.20
   0  -1   1  773.22   31.00
   0  -1  -1  891.21   31.40
   0  -1   1  827.72   31.20
   0  -1  -1  704.73   31.30
   0  -1   1  765.62   31.20
   0  -1   1  797.32   31.60
   0  -1  -1  744.13   31.20
   0  -1  -1  782.92   31.30
   0   1  -1  787.72   31.30
   0   1   1  819.22   31.20
   0   1   1  857.21   31.30
   0   1  -1  825.22   31.40
   0   1   1  814.72   31.20
   0   1   1  791.52   31.30
   0   1  -1  802.82   31.30
   0   1  -1  816.62   31.00
   0   1  -1  772.42   31.20
   0   1   1  834.62   31.50
   0   1  -1  781.82   30.90
   0   1  -1  793.12   31.20
   0   1   1  803.52   31.30
   0   1   1  746.53   31.30
   0   1   1  830.02   31.10
   0   1  -1  821.32   31.10
   0   1   1  845.22   31.30
   0   1   1  740.13   31.20
   1  -1   1   65.99    2.80
  -1  -1  -1   70.49    3.20
   1  -1   1   67.69    3.00
  -1  -1  -1   66.89    3.20
   1  -1   1   70.49    3.30
   1  -1   1   70.69    3.30
  -1  -1  -1   65.69    3.00
  -1  -1  -1   66.79    3.20
  -1  -1  -1   68.59    3.00
   1  -1   1   66.99    3.10
   1  -1   1   69.39    2.90
   1  -1   1   65.39    3.00
   1  -1   1   69.79    3.10
   1  -1   1   74.59    2.80
  -1  -1  -1   71.89    3.20
   1  -1   1   64.29    3.50
  -1  -1  -1   66.69    3.20
   1  -1   1   68.39    2.90
  -1  -1  -1   64.09    3.10
   1   1   1   68.69    3.20
   1   1   1   64.79    3.10
  -1   1  -1   71.79    3.60
  -1   1  -1   67.19    3.40
  -1   1  -1   66.29    2.80
   1   1   1   68.59    3.10
   1   1   1   69.69    2.90
   1   1   1   63.49    3.20
  -1   1  -1   71.19    3.20
  -1   1  -1   65.49    3.10
   1   1   1   66.99    3.10
  -1   1  -1   70.09    2.80
  -1   1  -1   69.29    2.90
  -1   1  -1   63.79    3.00
   1   1   1   67.89    3.00
  -1   1  -1   66.79    3.20
   1   1   1   65.59    3.10
  -2  -1  -1   63.29    3.00
   2  -1   1   65.79    3.00
  -2  -1  -1   68.09    3.20
  -2  -1  -1   65.29    3.10
  -2  -1  -1   70.99    3.10
  -2  -1  -1   64.59    2.90
   2  -1   1   66.49    3.00
   2  -1   1   62.09    3.10
  -2  -1  -1   57.79    3.00
  -2  -1  -1   66.09    3.10
   2  -1   1   65.59    2.90
   2  -1   1   65.09    2.70
   2  -1   1   55.99    3.30
  -2  -1  -1   67.99    2.90
   2  -1   1   62.59    2.60
   2  -1   1   63.99    3.20
   2  -1   1   65.59    3.10
   2  -1   1   64.09    3.00
  -2   1  -1   63.49    3.50
  -2   1  -1   63.49    3.00
   2   1   1   63.59    3.00
   2   1   1   64.59    2.90
   2   1   1   55.49    2.80
   2   1   1   63.79    3.00
  -2   1  -1   61.99    3.00
  -2   1  -1   64.29    3.30
  -2   1  -1   66.29    3.30
   2   1   1   65.19    3.10
   2   1   1   56.09    3.00
  -2   1  -1   64.39    2.70
  -2   1  -1   65.79    3.10
   2   1   1   65.89    2.80
   2   1   1   66.59    3.00
  -2   1  -1   63.69    2.70
   2   1   1   62.99    3.10
   2   1   1   55.19    3.10
  -2   1  -1   66.89    3.10
  -2   1  -1   64.09    3.00
  -3  -1  -1  466.35   19.50
  -3  -1  -1  473.45   19.40
   3  -1   1  487.55   19.30
   3  -1   1  500.15   19.50
   3  -1   1  486.35   19.40
  -3  -1  -1  495.15   19.10
  -3  -1  -1  475.25   19.10
   3  -1   1  505.55   19.80
   3  -1   1  493.75   19.40
   3  -1   1  521.35   19.40
  -3  -1  -1  461.75   19.40
  -3  -1  -1  484.45   19.40
  -3  -1  -1  479.75   19.30
  -3  -1  -1  502.65   19.30
   3  -1   1  495.85   19.60
  -3   1  -1  466.45   19.00
  -3   1  -1  497.15   19.70
  -3   1  -1  496.15   19.40
  -3   1  -1  498.85   19.80
   3   1   1  478.75   19.10
  -3   1  -1  491.85   19.50
  -3   1  -1  461.55   19.00
  -3   1  -1  492.35   19.50
  -3   1  -1  485.55   19.70
   3   1   1  485.85   19.10
   3   1   1  476.45   19.30
   3   1   1  472.45   19.40
   3   1   1  506.85   19.20
   3   1   1  487.15   19.20
  -3   1  -1  490.15   19.30
  -3   1  -1  443.86   19.80
  -3   1  -1  489.45   19.30
  -3   1  -1  484.25   19.40
   4  -1   1  338.77   14.30
   4  -1   1  333.87   13.80
   4  -1   1  347.27   14.20
  -4  -1  -1  330.07   13.90
  -4  -1  -1  343.97   13.80
  -4  -1  -1  361.56   13.70
  -4  -1  -1  340.27   14.00
  -4  -1  -1  327.37   13.70
   4  -1   1  327.57   13.90
  -4  -1  -1  334.77   13.90
  -4  -1  -1  338.77   13.40
   4  -1   1  335.37   14.00
  -4  -1  -1  329.27   14.00
   4  -1   1  342.67   14.30
   4  -1   1  341.07   13.70
   4  -1   1  333.17   14.10
   4  -1   1  366.46   13.90
  -4   1  -1  341.47   14.00
   4   1   1  342.17   13.70
   4   1   1  331.27   13.60
  -4   1  -1  321.27   13.70
  -4   1  -1  339.07   13.80
   4   1   1  344.97   13.90
  -4   1  -1  343.47   14.20
   4   1   1  339.97   13.70
  -4   1  -1  322.57   13.90
  -4   1  -1  337.17   13.40
   4   1   1  344.57   13.70
   4   1   1  352.16   13.90
  -4   1  -1  334.87   13.50
  -4   1  -1  321.27   13.80
  -4   1  -1  337.97   14.10
   4   1   1  335.67   13.70
  -4   1  -1  345.67   14.30
  -4   1  -1  343.37   14.10
  -5  -1  -1  122.19    5.70
  -5  -1  -1  117.59    5.40
   5  -1   1  113.99    5.70
  -5  -1  -1  114.39    5.50
   5  -1   1  119.39    5.40
   5  -1   1  119.49    5.70
   5  -1   1  117.19    5.90
  -5  -1  -1  119.09    5.00
   5  -1   1  121.39    5.80
  -5  -1  -1  122.39    5.60
   5  -1   1  118.69    5.50
   5  -1   1  122.79    5.90
  -5  -1  -1  120.09    5.70
   5  -1   1  121.39    5.80
  -5  -1  -1  119.59    5.70
  -5  -1  -1  111.49    5.40
   5  -1   1  107.59    5.40
  -5   1  -1  116.09    5.70
   5   1   1  126.69    5.40
  -5   1  -1  122.49    5.60
  -5   1  -1  118.79    5.60
  -5   1  -1  112.99    5.90
   5   1   1  121.59    5.40
  -5   1  -1  118.39    5.40
  -5   1  -1  121.49    5.50
   5   1   1  115.99    5.60
   5   1   1  122.69    5.50
   5   1   1  117.09    5.50
  -5   1  -1  120.29    5.80
  -6  -1  -1    0.60    0.70
   6  -1   1    0.20    0.70
   6  -1   1    0.90    0.80
   6  -1   1    0.60    0.80
   6  -1   1    0.40    0.50
   6  -1   1    0.30    0.70
  -6  -1  -1    0.40    0.80
  -6  -1  -1    0.80    0.60
   6  -1   1    0.00    0.60
  -6  -1  -1    0.60    0.50
  -6  -1  -1   -0.10    0.60
  -6  -1  -1    1.40    0.70
   6  -1   1    1.00    0.60
   6  -1   1   -0.20    0.70
  -6  -1  -1    0.40    0.40
   6  -1   1    0.40    0.70
  -6  -1  -1    0.60    0.70
  -6  -1  -1    1.60    0.90
  -6   1  -1   -1.30    0.80
  -6   1  -1    0.10    0.60
  -6   1  -1    1.00    0.90
  -6   1  -1   -0.70    0.40
   6   1   1    0.80    0.60
  -6   1  -1    1.10    0.70
   6   1   1    0.30    0.70
   6   1   1    0.70    0.50
  -6   1  -1    0.80    0.70
  -6   1  -1    1.00    0.90
   6   1   1    0.40    0.60
   6   1   1    0.90    0.70
  -7  -1  -1    0.20    0.70
   7  -1   1   -0.20    0.80
   7  -1   1    0.70    0.80
  -7  -1  -1    1.00    0.90
  -7  -1  -1    0.00    0.40
  -7  -1  -1    0.60    0.70
   7  -1   1    0.40    0.80
  -7  -1  -1    1.50    0.70
  -7  -1  -1    0.50    0.80
  -7  -1  -1    0.40    0.70
   7  -1   1   -0.20    0.80
  -7  -1  -1    0.10    0.70
   7  -1   1   -0.40    0.50
   7  -1   1   -0.90    0.60
   7  -1   1    0.10    0.80
  -7  -1  -1    1.00    0.80
   7  -1   1   -0.30    0.60
   7  -1   1   -0.70    0.70
  -7  -1  -1    0.50    0.80
   7   1   1    1.00    0.70
   7   1   1    0.40    0.60
  -7   1  -1    0.40    0.70
  -7   1  -1   -0.50    0.60
   7   1   1    0.60    0.80
   7   1   1    0.40    0.70
  -7   1  -1    0.20    1.00
  -7   1  -1    0.20    0.80
   7   1   1    0.60    0.80
  -7   1  -1   -1.20    0.60
  -7   1  -1   -0.30    0.60
  -7   1  -1   -0.70    0.80
  -8  -1  -1  280.57   12.20
  -8  -1  -1  293.87   12.50
   8  -1   1  284.67   12.70
  -8  -1  -1  273.17   12.00
   8  -1   1  266.07   12.20
   8  -1   1  269.17   12.30
   8  -1   1  280.17   12.50
  -8  -1  -1  282.37   11.20
   8  -1   1  285.67   12.00
   8  -1   1  286.67   12.60
  -8  -1  -1  269.57   12.40
   8  -1   1  298.47   12.30
  -8  -1  -1  281.57   12.20
  -8  -1  -1  253.27   12.00
  -8  -1  -1  277.77   12.00
  -8  -1  -1  287.67   12.40
   8  -1   1  276.97   12.00
  -8  -1  -1  268.47   11.90
   8  -1   1  276.07   12.40
  -8   1  -1  282.47   12.50
  -8   1  -1  275.87   12.40
   8   1   1  262.37   12.20
  -8   1  -1  276.87   12.10
  -8   1  -1  281.27   12.30
   8   1   1  257.37   12.10
   8   1   1  276.47   12.10
  -8   1  -1  273.47   12.70
  -8   1  -1  269.77   11.90
  -8   1  -1  261.47   12.00
   8   1   1  271.87   11.80
   8   1   1  267.87   12.00
   9  -1   1  156.58    7.90
   9  -1   1  141.89    7.40
  -9  -1  -1  156.28    6.70
  -9  -1  -1  164.78    8.00
  -9  -1  -1  163.58    7.80
   9  -1   1  153.88    8.00
  -9  -1  -1  156.78    7.50
  -9  -1  -1  159.98    8.00
   9  -1   1  133.79    7.50
   9  -1   1  161.58    7.60
  -9  -1  -1  161.08    7.60
   9  -1   1  152.38    8.10
  -9  -1  -1  168.78    7.80
   9  -1   1  146.79    8.00
  -9  -1  -1  156.58    7.90
   9  -1   1  151.58    7.70
   9   1   1  153.48    7.30
  -9   1  -1  155.38    7.80
  -9   1  -1  161.68    8.30
  -9   1  -1  151.68    7.60
   9   1   1  157.18    7.60
   9   1   1  156.98    7.60
  -9   1  -1  162.18    7.60
  -9   1  -1  153.18    8.00
  -9   1  -1  155.08    7.40
  -9   1  -1  152.18    8.10
 -10  -1  -1    3.70    1.30
  10  -1   1    4.50    1.50
  10  -1   1    4.80    1.50
 -10  -1  -1    6.00    1.70
 -10  -1  -1    4.10    1.40
 -10  -1  -1    4.90    0.90
 -10  -1  -1    6.70    1.60
 -10  -1  -1    5.10    1.70
 -10  -1  -1    4.80    1.50
  10  -1   1    4.00    1.50
 -10  -1  -1    4.00    1.60
  10  -1   1    1.40    1.10
  10  -1   1    3.80    1.20
 -10   1  -1    5.80    1.70
 -10   1  -1    4.10    1.60
  10   1   1    4.80    1.20
  10   1   1    4.20    1.10
  10   1   1    3.50    1.30
 -10   1  -1    4.30    1.20
  10   1   1    5.50    1.50
 -10   1  -1    4.20    1.70
 -10   1  -1    4.50    1.40
 -11  -1  -1  183.88    9.10
  11  -1   1  178.48    8.80
  11  -1   1  172.28    8.60
  11  -1   1  161.98    8.80
  11  -1   1  172.88    8.90
 -11  -1  -1  178.08    9.10
 -11  -1  -1  171.68    7.50
 -11  -1  -1  168.08    8.60
 -11  -1  -1  168.18    8.70
 -11  -1  -1  172.58    9.10
  11  -1   1  177.28    8.60
 -11  -1  -1  184.18    8.70
 -11  -1  -1  169.68    8.80
 -11   1  -1  167.48    8.60
 -11   1  -1  180.08    9.40
 -11   1  -1  195.88    9.60
 -11   1  -1  168.48    8.90
  11   1   1  165.98    8.00
  11   1   1  172.48    8.20
  11   1   1  175.98    8.70
  11   1   1  167.28    8.70
 -11   1  -1  186.28    9.30
  12  -1   1    0.40    1.10
 -12  -1  -1    0.60    1.00
 -12  -1  -1    2.60    1.70
 -12  -1  -1    0.90    1.40
 -12  -1  -1    1.30    0.70
 -12  -1  -1    1.50    1.40
 -12  -1  -1    3.40    1.50
 -12  -1  -1    2.10    1.70
 -12  -1  -1    1.90    1.20
  12  -1   1    1.30    1.30
 -12   1  -1    1.30    1.50
 -12   1  -1    1.30    1.40
  12   1   1   -0.50    1.10
 -12   1  -1    1.80    1.40
  12   1   1    1.50    1.00
 -12   1  -1    2.00    1.40
  12   1   1    1.20    1.10
 -12   1  -1   -1.00    1.30
 -13  -1  -1  108.49    5.10
 -13  -1  -1  114.79    6.60
 -13  -1  -1  120.39    6.70
 -13  -1  -1  118.09    7.10
  13  -1   1  106.09    6.50
 -13  -1  -1  106.39    7.00
 -13  -1  -1  107.69    6.50
  13  -1   1  111.89    6.90
 -13  -1  -1  101.49    6.80
 -13  -1  -1  119.99    6.90
 -13   1  -1  105.29    7.20
 -13   1  -1  107.89    7.20
  13   1   1  106.09    6.00
 -13   1  -1  127.69    7.50
  13   1   1  107.69    5.90
 -13   1  -1  116.99    6.70
 -13   1  -1  114.79    6.90
  14  -1   1    1.90    1.70
 -14  -1  -1    4.50    2.20
 -14  -1  -1   -0.30    1.30
  14  -1   1    1.70    1.50
 -14  -1  -1   -0.80    1.50
 -14  -1  -1    1.20    1.60
 -14  -1  -1    1.90    1.30
 -14  -1  -1    1.50    1.50
 -14  -1  -1    3.80    1.70
 -14   1  -1    1.00    1.30
  14   1   1    2.20    1.30
 -14   1  -1    3.60    2.00
 -14   1  -1    3.40    1.70
 -14   1  -1    0.50    1.50
  14   1   1   -0.10    1.00
 -14   1  -1    0.70    1.40
 -14   1  -1    2.00    2.00
 -15  -1  -1   -0.30    1.70
 -15  -1  -1    2.40    1.80
 -15  -1  -1    0.20    1.30
 -15  -1  -1   -1.20    1.50
 -15  -1  -1    0.30    1.40
 -15  -1  -1    0.40    1.30
 -15  -1  -1    0.90    1.40
  15  -1   1   -0.10    1.50
  15  -1   1    1.00    1.50
 -15   1  -1   -1.00    1.20
 -15   1  -1   -0.10    1.50
 -15   1  -1   -0.50    1.80
 -15   1  -1    1.70    1.40
 -15   1  -1    0.40    1.30
  15   1   1    0.90    1.30
  15   1   1    0.30    1.30
 -15   1  -1    0.00    1.80
 -16  -1  -1   -1.30    1.40
 -16  -1  -1   -0.40    1.30
 -16  -1  -1   -1.20    2.00
 -16  -1  -1    1.10    1.40
 -16  -1  -1    0.80    1.90
 -16  -1  -1   -0.30    1.60
 -16  -1  -1    0.00    1.90
 -16   1  -1   -1.30    1.40
 -16   1  -1    0.20    1.40
  16   1   1   -1.00    1.30
 -16   1  -1    0.50    1.40
 -16   1  -1    1.40    1.90
 -16   1  -1   -0.50    1.90
 -16   1  -1    1.10    2.10
  16   1   1   -0.50    1.30
 -17  -1  -1    6.50    2.90
 -17  -1  -1    7.00    2.20
 -17  -1  -1    6.70    2.40
 -17  -1  -1    8.60    2.30
 -17  -1  -1    8.70    3.00
 -17  -1  -1    9.40    2.70
 -17  -1  -1   12.50    3.10
 -17   1  -1    9.90    2.80
 -17   1  -1   11.80    2.60
 -17   1  -1   11.90    2.60
 -17   1  -1    9.10    2.40
 -17   1  -1    6.90    3.00
  17   1   1    7.50    1.80
 -17   1  -1    8.10    2.90
 -17   1  -1    9.50    2.80
 -18  -1  -1    0.80    1.40
 -18  -1  -1    0.80    2.50
 -18  -1  -1    7.80    2.60
 -18  -1  -1    5.70    2.30
 -18  -1  -1    2.80    1.90
 -18  -1  -1    3.50    2.80
 -18  -1  -1    5.70    2.50
 -18   1  -1    3.90    2.30
 -18   1  -1    8.40    3.40
 -18   1  -1    5.20    2.20
  18   1   1    4.10    1.70
 -18   1  -1    5.40    2.40
 -18   1  -1    0.90    1.80
 -18   1  -1    4.10    3.00
 -18   1  -1    4.50    1.90
 -18   1  -1    2.60    2.10
  18   1   1    5.10    1.80
 -19  -1  -1    0.90    1.80
 -19  -1  -1   -1.20    2.10
 -19  -1  -1    0.70    1.60
 -19  -1  -1    1.00    1.90
 -19  -1  -1    1.00    2.20
 -19  -1  -1   -0.30    2.20
 -19  -1  -1    0.60    2.00
 -19   1  -1    1.80    2.20
 -19   1  -1    0.80    1.70
 -19   1  -1    0.10    1.80
 -19   1  -1   -1.40    2.50
 -19   1  -1    0.40    1.90
 -19   1  -1    1.90    2.70
 -19   1  -1    3.50    2.10
 -20  -1  -1    6.10    3.40
 -20  -1  -1   13.70    3.40
 -20  -1  -1    3.30    2.10
 -20  -1  -1    8.80    3.70
 -20  -1  -1   14.00    3.60
 -20  -1  -1    5.80    2.70
 -20  -1  -1   18.90    3.70
 -20   1  -1   10.60    3.20
 -20   1  -1    8.00    2.90
 -20   1  -1   18.90    3.60
 -20   1  -1    2.90    2.40
 -20   1  -1   12.90    3.40
 -20   1  -1   12.90    3.80
 -20   1  -1    4.10    3.00
 -20  -2   1    2.50    2.30
 -19  -2   1    2.00    1.90
  19  -2  -1    5.70    2.70
 -19  -2   1    3.90    2.80
 -19  -2   1    3.90    2.80
 -19  -2   1    2.00    1.70
  19  -2  -1    7.90    2.70
 -19  -2   1    4.00    2.60
 -19  -2   1    1.90    1.60
 -19  -2   1    4.00    3.00
 -19   2   1    0.90    2.00
 -19   2   1    3.00    2.30
 -19   2   1    5.00    3.10
 -19   2   1    4.30    2.50
 -19   2   1    2.70    3.00
 -19   2   1    4.30    2.40
 -18  -2   1    0.70    2.30
 -18  -2   1    0.60    1.50
 -18  -2   1    1.10    2.10
  18  -2  -1    0.20    1.90
 -18  -2   1    1.90    2.50
 -18  -2   1    0.30    1.50
 -18  -2   1    0.30    2.30
  18  -2  -1   -1.10    1.50
 -18  -2   1    0.50    1.40
 -18   2   1   -0.50    1.80
 -18   2   1    0.80    2.00
 -18   2   1    3.50    2.90
 -18   2   1    0.30    1.70
 -18   2   1    2.60    2.80
 -18   2   1    0.00    1.50
 -17  -2   1   11.40    2.80
  17  -2  -1    9.50    2.70
 -17  -2   1    8.40    2.90
 -17  -2   1    4.10    1.70
 -17  -2   1    9.00    2.40
 -17  -2   1   13.40    3.30
 -17  -2   1   20.20    4.00
 -17  -2   1   12.50    2.90
  17  -2  -1    8.30    2.40
 -17   2   1   10.60    3.10
 -17   2   1    5.60    2.40
 -17   2   1   11.70    3.50
 -17   2   1    9.10    2.80
 -17   2   1    7.50    2.40
 -17   2   1   12.70    3.60
  16  -2  -1    4.00    2.00
 -16  -2   1    4.70    2.40
 -16  -2   1    4.90    1.80
 -16  -2   1    3.40    1.90
 -16  -2   1    6.20    2.60
 -16  -2   1    5.20    2.20
  16  -2  -1    8.30    2.30
 -16  -2   1    6.30    2.00
 -16  -2   1    5.40    2.40
 -16   2   1    3.70    2.20
 -16   2   1    6.40    2.60
 -16   2   1    3.50    2.50
 -16   2   1    9.30    3.00
 -16   2   1    4.90    1.90
 -15  -2   1    7.00    1.60
 -15  -2   1    9.40    2.70
 -15  -2   1    5.80    2.30
 -15  -2   1    9.10    2.40
 -15  -2   1    7.20    2.30
  15  -2  -1   12.10    2.70
 -15  -2   1    9.20    2.10
  15  -2  -1    8.50    2.20
 -15  -2   1   11.30    2.20
 -15  -2   1    6.10    2.50
 -15   2   1    8.00    2.30
 -15   2   1    4.90    2.40
 -15   2   1   13.00    3.20
 -15   2   1    7.40    2.10
 -15   2   1    8.70    3.00
 -14  -2   1   -0.30    1.50
 -14  -2   1   -0.60    1.50
 -14  -2   1    0.00    1.30
 -14  -2   1    0.10    1.50
 -14  -2   1   -0.60    0.90
 -14  -2   1   -1.10    1.00
  14  -2  -1   -0.20    1.40
 -14  -2   1    0.00    1.10
  14  -2  -1    0.10    1.30
 -14  -2   1   -1.50    1.50
 -14   2   1    2.70    1.80
 -14   2   1   -0.10    1.60
 -14   2   1    0.90    1.80
 -14   2   1   -0.10    1.10
 -14   2   1   -0.80    1.50
 -13  -2   1   18.70    3.00
 -13  -2   1   15.30    2.10
 -13  -2   1   22.00    3.50
 -13  -2   1   21.50    3.10
  13  -2  -1   16.70    2.50
 -13  -2   1   19.00    3.10
  13  -2  -1   18.40    3.00
 -13  -2   1   17.90    2.60
 -13  -2   1   20.70    3.20
 -13  -2   1   16.20    2.40
 -13   2   1   15.50    2.40
 -13   2   1   21.20    3.30
 -13   2   1   13.60    2.90
 -13   2   1   14.40    3.10
 -13   2   1   19.10    3.30
 -12  -2   1    1.40    1.50
  12  -2  -1    2.10    1.30
 -12  -2   1    1.90    1.50
 -12  -2   1    3.00    1.30
 -12  -2   1    0.60    1.40
 -12  -2   1    1.50    1.00
 -12  -2   1   -1.20    1.30
 -12  -2   1    2.20    1.10
 -12  -2   1    2.80    1.30
  12  -2  -1    2.10    1.50
  12   2  -1    1.90    0.70
 -12   2   1    2.20    1.50
  12   2  -1    3.30    0.70
 -12   2   1    1.10    1.60
 -12   2   1    6.00    2.10
 -12   2   1    2.60    1.70
 -12   2   1    0.80    1.20
  11  -2  -1   52.89    4.00
 -11  -2   1   54.49    4.00
 -11  -2   1   56.29    3.60
 -11  -2   1   57.49    4.20
 -11  -2   1   59.39    4.30
 -11  -2   1   47.10    3.40
  11  -2  -1   60.19    4.10
  11  -2  -1   53.09    3.90
 -11  -2   1   57.29    3.80
 -11  -2   1   59.59    4.70
 -11   2   1   56.99    4.80
 -11   2   1   56.29    4.70
  11   2  -1   54.89    2.70
 -11   2   1   60.39    3.70
 -11   2   1   57.69    4.60
  11   2  -1   51.09    2.80
  11   2  -1   50.89    2.70
 -11   2   1   48.50    4.20
 -11   2   1   59.59    3.90
  11   2  -1   55.59    2.80
 -11   2   1   56.89    4.10
 -10  -2   1   22.90    2.90
 -10  -2   1   23.10    2.70
  10  -2  -1   23.70    2.70
 -10  -2   1   22.50    2.60
  10  -2  -1   27.20    2.90
 -10  -2   1   23.60    2.20
 -10  -2   1   25.30    2.20
 -10  -2   1   22.30    2.20
  10  -2  -1   26.00    2.70
  10   2  -1   22.70    1.60
 -10   2   1   31.20    3.10
 -10   2   1   30.20    3.70
 -10   2   1   24.60    3.30
 -10   2   1   24.20    2.30
  10   2  -1   23.50    1.50
 -10   2   1   24.20    2.60
  10   2  -1   22.10    1.60
 -10   2   1   25.90    3.20
 -10   2   1   28.70    3.70
 -10   2   1   23.10    2.90
  10   2  -1   23.20    1.60
 -10   2   1   25.60    2.20
   9  -2  -1   -0.30    1.10
   9  -2  -1    0.00    1.00
  -9  -2   1    0.40    0.80
  -9  -2   1    0.80    1.00
   9  -2  -1    1.60    1.00
   9  -2  -1    0.70    1.10
   9  -2  -1    0.00    1.10
  -9  -2   1   -0.20    0.70
  -9  -2   1    0.90    0.90
   9  -2  -1    1.20    0.90
  -9  -2   1    0.40    0.70
   9  -2  -1   -0.30    0.70
  -9  -2   1    1.10    1.10
  -9   2   1   -0.10    1.10
  -9   2   1    1.00    1.00
  -9   2   1    0.90    1.20
  -9   2   1   -1.00    0.80
  -9   2   1    0.80    0.80
  -9   2   1   -0.20    1.10
   9   2  -1    0.80    0.50
  -9   2   1    1.80    1.40
  -9   2   1    0.90    0.90
   9   2  -1    0.50    0.50
  -9   2   1   -0.10    1.20
  -8  -2   1  211.28    9.30
  -8  -2   1  197.38    9.30
   8  -2  -1  208.68   10.00
   8  -2  -1  208.18    9.90
  -8  -2   1  204.08    8.80
   8  -2  -1  217.18   10.20
   8  -2  -1  221.08    9.60
   8  -2  -1  206.38   10.50
  -8  -2   1  207.88    9.10
   8  -2  -1  199.38   10.00
   8  -2  -1  180.28    9.30
   8  -2  -1  209.08   10.10
  -8  -2   1  188.08    9.50
   8  -2  -1  184.68    9.50
  -8  -2   1  215.38    9.50
  -8  -2   1  209.98    9.30
  -8  -2   1  198.58    9.40
  -8   2   1  210.68    9.90
  -8   2   1  211.98    9.00
   8   2  -1  201.08    9.30
  -8   2   1  219.18   10.10
   8   2  -1  207.68    8.50
  -8   2   1  205.48    9.10
  -8   2   1  209.38   10.00
  -8   2   1  210.88    9.50
  -8   2   1  204.08    9.80
  -8   2   1  207.08    9.60
   8   2  -1  216.68    8.50
  -8   2   1  211.58   10.20
  -8   2   1  218.18    9.80
   8   2  -1  199.88    8.90
   8   2  -1  198.38    9.30
   7  -2  -1   12.80    2.10
   7  -2  -1   19.90    2.20
   7  -2  -1   11.80    2.00
  -7  -2   1   14.80    1.80
   7  -2  -1   15.90    1.80
  -7  -2   1   11.70    1.70
   7  -2  -1   16.30    2.40
  -7  -2   1   13.20    1.20
  -7  -2   1   12.30    1.90
   7  -2  -1   17.00    2.20
   7  -2  -1   21.20    2.60
  -7  -2   1   11.50    1.70
  -7  -2   1   14.80    1.80
  -7  -2   1   12.60    1.40
   7  -2  -1   17.80    2.50
  -7  -2   1   16.00    1.60
   7  -2  -1   16.80    1.90
  -7   2   1   15.40    2.30
   7   2  -1   14.80    1.10
   7   2  -1   15.50    1.20
  -7   2   1   14.90    2.00
  -7   2   1   12.10    1.60
  -7   2   1   15.30    1.50
  -7   2   1   15.30    1.60
  -7   2   1   14.70    2.20
   7   2  -1   14.60    1.30
   7   2  -1   13.50    1.70
  -7   2   1   14.40    2.10
   7   2  -1   13.20    1.60
  -7   2   1   12.70    1.70
  -7   2   1   11.00    1.90
  -7   2   1   15.90    2.00
  -7   2   1   14.30    2.10
   6  -2  -1   89.49    5.30
   6  -2  -1  100.09    4.80
   6  -2  -1   95.39    4.90
  -6  -2   1   94.39    4.50
   6  -2  -1   97.69    5.40
  -6  -2   1   94.39    4.00
   6  -2  -1  101.19    4.80
   6  -2  -1   93.69    5.20
  -6  -2   1   91.59    4.90
  -6  -2   1   88.29    4.40
   6  -2  -1   98.39    5.20
   6  -2  -1   96.79    5.30
   6  -2  -1   93.69    4.50
  -6  -2   1   87.79    4.80
  -6  -2   1   98.19    4.70
  -6  -2   1   90.39    5.10
   6  -2  -1   92.79    4.40
  -6  -2   1   97.69    4.70
   6  -2  -1   93.79    5.20
  -6   2   1   99.19    5.10
  -6   2   1   94.99    4.90
  -6   2   1   96.39    5.30
  -6   2   1   95.59    5.50
  -6   2   1  101.39    5.30
  -6   2   1   86.89    5.30
   6   2  -1   88.09    4.50
  -6   2   1   92.19    5.10
  -6   2   1   95.89    4.80
   6   2  -1   91.59    4.30
  -6   2   1   88.69    4.50
   6   2  -1   89.29    4.20
   6   2  -1   86.09    4.50
   6   2  -1   83.09    4.10
  -6   2   1   93.09    5.00
  -6   2   1   90.89    4.40
   5  -2  -1   52.89    2.80
  -5  -2   1   53.79    2.90
   5  -2  -1   57.79    3.30
  -5  -2   1   51.39    2.50
   5  -2  -1   52.79    3.30
  -5  -2   1   54.59    3.40
   5  -2  -1   46.20    3.30
   5  -2  -1   49.10    2.70
  -5  -2   1   53.79    3.20
  -5  -2   1   52.89    2.70
   5  -2  -1   47.70    3.40
   5  -2  -1   56.69    3.10
  -5  -2   1   50.19    2.60
   5  -2  -1   54.29    3.60
  -5  -2   1   52.59    2.70
   5  -2  -1   56.29    3.20
  -5  -2   1   52.19    3.20
  -5  -2   1   54.39    2.90
   5  -2  -1   52.69    3.40
   5  -2  -1   54.59    3.40
  -5   2   1   53.69    2.80
  -5   2   1   57.19    3.60
  -5   2   1   49.60    3.20
   5   2  -1   49.00    2.70
  -5   2   1   50.89    3.20
  -5   2   1   53.89    3.40
   5   2  -1   43.20    2.50
   5   2  -1   50.69    2.80
  -5   2   1   53.39    3.00
  -5   2   1   55.39    3.60
  -5   2   1   56.69    2.90
   5   2  -1   53.79    3.10
  -5   2   1   55.49    3.30
  -5   2   1   50.79    3.60
   5   2  -1   49.70    2.50
  -5   2   1   48.90    3.40
   4  -2  -1   92.49    4.70
   4  -2  -1   88.69    4.70
  -4  -2   1   84.89    3.90
   4  -2  -1   94.69    4.90
  -4  -2   1   84.69    4.50
  -4  -2   1   79.49    3.90
   4  -2  -1   84.29    4.40
   4  -2  -1   84.49    4.40
   4  -2  -1   81.19    4.30
  -4  -2   1   84.19    3.90
   4  -2  -1   89.29    4.00
  -4  -2   1   85.89    4.30
  -4  -2   1   83.09    3.90
   4  -2  -1   92.99    4.10
  -4  -2   1   85.09    3.80
   4  -2  -1   90.59    4.60
   4  -2  -1   88.99    4.30
   4  -2  -1   83.49    4.60
  -4  -2   1   83.39    4.50
  -4  -2   1   85.19    3.80
  -4   2   1   81.79    4.00
   4   2  -1   79.09    3.80
   4   2  -1   79.79    3.90
  -4   2   1   87.69    4.40
  -4   2   1   76.69    4.60
  -4   2   1   88.69    4.30
  -4   2   1   82.99    4.80
  -4   2   1   76.89    4.00
  -4   2   1   87.89    4.40
  -4   2   1   84.79    4.50
   4   2  -1   81.59    4.40
  -4   2   1   81.19    4.50
  -4   2   1   89.49    4.80
   4   2  -1   87.59    4.10
   4   2  -1   80.49    3.80
  -4   2   1   95.69    4.60
  -4   2   1   88.39    4.50
  -4   2   1   90.29    4.20
   4   2  -1   84.29    3.70
   3  -2  -1  445.76   17.70
   3  -2  -1  475.55   17.90
  -3  -2   1  443.26   17.90
  -3  -2   1  439.16   17.80
  -3  -2   1  438.06   17.50
  -3  -2   1  471.55   17.90
   3  -2  -1  462.45   18.30
  -3  -2   1  449.06   17.30
  -3  -2   1  444.36   17.50
   3  -2  -1  421.46   18.10
   3  -2  -1  462.05   18.30
  -3  -2   1  431.26   17.40
   3  -2  -1  464.55   18.30
  -3  -2   1  405.86   18.30
   3  -2  -1  437.76   18.30
  -3  -2   1  454.25   18.10
   3  -2  -1  454.15   18.60
   3  -2  -1  456.95   18.50
   3  -2  -1  449.95   18.10
   3  -2  -1  463.85   17.90
   3   2  -1  451.75   17.80
  -3   2   1  460.05   18.50
  -3   2   1  457.95   18.10
  -3   2   1  439.66   18.00
  -3   2   1  419.86   18.50
  -3   2   1  441.26   18.10
  -3   2   1  428.06   18.10
  -3   2   1  436.86   17.80
   3   2  -1  443.66   18.30
   3   2  -1  415.36   17.90
  -3   2   1  438.46   18.20
   3   2  -1  422.86   17.30
  -3   2   1  456.15   18.40
   3   2  -1  434.86   17.40
   3   2  -1  427.36   17.40
  -3   2   1  444.66   17.90
  -3   2   1  448.06   18.00
  -3   2   1  427.16   18.40
  -3   2   1  441.26   18.20
  -3   2   1  423.56   17.70
   2  -2  -1  111.49    5.30
   2  -2  -1  111.79    5.00
   2  -2  -1  115.39    5.30
   2  -2  -1  109.29    5.30
  -2  -2   1  112.69    5.00
  -2  -2   1  111.39    5.10
   2  -2  -1  106.99    4.90
   2  -2  -1  115.29    5.30
   2  -2  -1  117.49    5.00
   2  -2  -1  109.29    5.60
   2  -2  -1  115.69    5.50
  -2  -2   1  107.89    5.10
  -2  -2   1  114.29    4.70
  -2  -2   1  112.39    5.60
  -2  -2   1  108.99    4.50
   2  -2  -1  109.99    5.10
   2  -2  -1  112.09    5.40
  -2  -2   1  110.49    4.60
  -2  -2   1  108.69    4.60
  -2  -2   1  109.29    5.10
  -2   2   1  111.99    4.90
   2   2  -1  109.59    4.50
  -2   2   1  110.89    5.70
   2   2  -1  107.39    4.60
   2   2  -1  115.39    5.10
  -2   2   1  105.99    5.30
  -2   2   1  116.69    5.20
  -2   2   1  112.29    5.10
  -2   2   1  105.39    5.40
   2   2  -1  105.09    4.50
  -2   2   1  111.59    5.30
  -2   2   1  112.89    5.40
   2   2  -1  107.99    5.50
   2   2  -1  112.59    5.20
  -2   2   1  108.09    5.30
  -2   2   1  105.89    5.00
  -2   2   1  117.29    5.60
  -2   2   1  110.69    5.20
   2   2  -1  111.19    4.50
  -2   2   1  114.29    5.00
   1  -2  -1   40.50    2.10
   1  -2  -1   40.80    2.30
   1  -2  -1   35.50    2.50
  -1  -2   1   38.60    2.30
   1  -2  -1   39.70    2.50
   1  -2  -1   37.50    2.20
  -1  -2   1   37.20    1.70
   1  -2  -1   37.30    2.40
  -1  -2   1   37.20    2.30
  -1  -2   1   34.20    1.90
  -1  -2   1   34.10    1.70
  -1  -2   1   33.40    1.80
   1  -2  -1   36.80    2.20
  -1  -2   1   35.90    2.30
   1  -2  -1   36.10    2.10
   1  -2  -1   39.00    2.30
  -1  -2   1   33.80    1.70
  -1  -2   1   35.80    2.10
   1  -2  -1   41.20    2.60
  -1  -2   1   39.20    2.70
  -1  -2   1   37.30    2.40
   1  -2  -1   38.20    2.10
   1  -2  -1   38.70    2.40
  -1  -2   1   35.80    2.00
  -1   2   1   36.70    2.00
   1   2  -1   38.10    2.20
   1   2  -1   41.30    2.80
   1   2  -1   36.40    1.70
  -1   2   1   36.30    2.20
   1   2  -1   35.60    1.70
   1   2  -1   41.00    2.50
  -1   2   1   35.50    2.50
   1   2  -1   37.30    2.10
  -1   2   1   36.20    2.30
  -1   2   1   38.60    2.20
  -1   2   1   35.90    2.20
  -1   2   1   33.50    2.30
   1   2  -1   39.30    2.40
   1   2  -1   34.80    1.90
  -1   2   1   39.50    2.10
  -1   2   1   38.90    1.90
  -1   2   1   35.10    2.60
   1   2  -1   34.70    1.70
  -1   2   1   38.70    2.20
  -1   2   1   33.40    2.00
  -1   2   1   38.00    2.30
   1   2  -1   38.70    1.70
  -1   2   1   35.90    2.50
   0  -2   1   -0.70    0.40
   0  -2   1   -0.20    0.30
   0  -2  -1    0.40    0.60
   0  -2   1   -0.20    0.40
   0  -2   1    0.20    0.60
   0  -2  -1    0.20    0.70
   0  -2   1    0.40    0.40
   0  -2  -1   -0.50    0.30
   0  -2   1    0.10    0.40
   0  -2  -1    0.20    0.50
   0  -2  -1    0.20    0.70
   0  -2  -1   -0.40    0.30
   0  -2  -1   -0.10    0.60
   0  -2   1    0.30    0.30
   0  -2  -1   -0.10    0.50
   0  -2  -1   -0.30    0.40
   0  -2   1   -0.50    0.50
   0  -2  -1    0.10    0.60
   0  -2   1    0.40    0.40
   0  -2   1    0.40    0.50
   0  -2  -1    0.00    0.50
   0  -2  -1   -0.20    0.50
   0  -2  -1    0.50    0.60
   0  -2   1   -0.90    0.60
   0  -2   1   -0.40    0.50
   0   2   1    0.10    0.30
   0   2  -1   -0.30    0.50
   0   2   1    0.30    0.50
   0   2   1   -0.40    0.70
   0   2   1   -0.20    0.50
   0   2   1    0.40    0.60
   0   2   1   -0.10    0.40
   0   2  -1    0.30    0.50
   0   2  -1   -0.10    0.60
   0   2   1   -0.70    0.60
   0   2  -1    0.70    0.40
   0   2  -1   -0.20    0.20
   0   2  -1    0.20    0.60
   0   2   1   -0.10    0.50
   0   2  -1    0.00    0.60
   0   2  -1    0.00    0.40
   0   2  -1   -0.20    0.40
   0   2   1   -0.30    0.70
   0   2   1    0.00    0.40
   0   2  -1    0.00    0.50
   0   2  -1    0.20    0.20
   0   2   1    0.00    0.60
   0   2   1    0.00    0.30
   0   2  -1    0.50    0.80
   0   2   1   -0.20    0.60
   0   2   1   -0.60    0.40
   0   2   1    0.50    0.30
   0   2   1    0.80    0.60
  -1  -2  -1   41.40    2.40
  -1  -2  -1   43.80    2.10
   1  -2   1   40.50    2.00
   1  -2   1   33.50    1.90
   1  -2   1   43.00    2.70
  -1  -2  -1   38.70    2.60
   1  -2   1   36.80    2.00
   1  -2   1   34.30    2.30
   1  -2   1   42.10    2.60
  -1  -2  -1   40.60    2.40
   1  -2   1   41.10    2.40
  -1  -2  -1   37.30    2.40
  -1  -2  -1   41.60    2.30
  -1  -2  -1   38.10    2.30
  -1  -2  -1   35.70    2.40
   1  -2   1   39.90    2.20
   1  -2   1   39.00    2.20
  -1  -2  -1   38.20    2.10
  -1  -2  -1   38.20    2.50
   1  -2   1   42.00    2.40
   1  -2   1   41.50    2.00
  -1   2  -1   41.60    3.00
   1   2   1   40.60    2.30
   1   2   1   41.00    2.60
  -1   2  -1   37.70    2.00
  -1   2  -1   39.00    2.40
  -1   2  -1   40.60    2.70
  -1   2  -1   36.70    2.00
   1   2   1   38.50    1.80
  -1   2  -1   37.90    2.30
  -1   2  -1   41.70    2.10
   1   2   1   37.10    2.50
   1   2   1   39.30    2.10
   1   2   1   42.60    2.30
   1   2   1   43.90    2.80
   1   2   1   37.60    1.80
  -1   2  -1   36.80    2.50
   1   2   1   40.30    2.30
  -1   2  -1   40.20    1.90
  -1   2  -1   40.20    2.10
   1   2   1   42.50    2.10
   1   2   1   42.20    2.40
  -1   2  -1   35.60    2.40
   1   2   1   37.90    2.00
  -1   2  -1   39.50    2.00
   2  -2   1  342.57   13.40
  -2  -2  -1  314.97   12.70
   2  -2   1  316.07   12.60
  -2  -2  -1  314.57   12.80
  -2  -2  -1  316.47   12.50
  -2  -2  -1  310.97   12.90
   2  -2   1  305.57   12.30
   2  -2   1  296.07   13.20
   2  -2   1  321.57   12.60
  -2  -2  -1  308.77   12.90
   2  -2   1  321.17   12.80
  -2  -2  -1  309.97   13.00
   2  -2   1  335.27   12.90
   2  -2   1  306.17   12.90
  -2  -2  -1  300.27   12.60
   2  -2   1  315.17   13.10
   2  -2   1  306.37   12.40
   2  -2   1  302.97   12.80
  -2  -2  -1  315.87   12.80
  -2  -2  -1  301.07   12.90
   2   2   1  297.87   12.90
  -2   2  -1  320.57   12.40
  -2   2  -1  293.17   12.80
   2   2   1  293.17   12.40
  -2   2  -1  311.17   12.30
   2   2   1  307.37   12.20
   2   2   1  315.47   13.20
  -2   2  -1  312.67   12.70
   2   2   1  313.17   12.80
  -2   2  -1  312.37   12.50
  -2   2  -1  308.77   13.30
  -2   2  -1  315.87   13.20
   2   2   1  309.97   13.00
  -2   2  -1  314.87   13.10
   2   2   1  296.27   12.60
  -2   2  -1  316.07   13.70
  -2   2  -1  286.17   12.90
   2   2   1  299.57   12.60
  -2   2  -1  310.07   12.70
   2   2   1  320.27   13.10
  -2   2  -1  299.67   12.40
   2   2   1  298.47   12.40
  -3  -2  -1  235.18   10.10
   3  -2   1  252.87   10.50
   3  -2   1  241.08   10.30
  -3  -2  -1  244.88   10.00
   3  -2   1  255.77   10.50
   3  -2   1  264.27   10.50
   3  -2   1  233.68   10.70
   3  -2   1  256.77   10.20
  -3  -2  -1  237.68   10.30
  -3  -2  -1  243.88   10.40
  -3  -2  -1  247.98   10.60
   3  -2   1  238.18   10.90
  -3  -2  -1  248.58   10.30
   3  -2   1  255.27    9.80
   3  -2   1  252.67   10.40
  -3  -2  -1  246.48   10.30
  -3  -2  -1  244.78   10.30
   3  -2   1  240.78    9.90
   3  -2   1  231.28   10.70
   3   2   1  238.08    9.70
  -3   2  -1  230.78   10.90
   3   2   1  238.48   10.10
  -3   2  -1  245.08    9.90
  -3   2  -1  229.28   10.30
   3   2   1  241.98   10.00
   3   2   1  240.88   10.50
   3   2   1  241.08   10.50
  -3   2  -1  242.78    9.80
  -3   2  -1  272.07   10.40
   3   2   1  247.38    9.80
  -3   2  -1  240.88   10.80
   3   2   1  252.77   10.40
  -3   2  -1  236.48   10.40
  -3   2  -1  237.28   10.80
  -3   2  -1  246.28   10.50
   3   2   1  239.08   10.40
  -3   2  -1  250.37   10.10
  -3   2  -1  238.98   11.20
   3   2   1  246.68   10.60
   3   2   1  240.38   10.10
   4  -2   1  199.38    8.30
   4  -2   1  197.68    8.60
  -4  -2  -1  183.18    8.30
  -4  -2  -1  188.88    8.30
   4  -2   1  196.08    7.80
  -4  -2  -1  182.38    8.20
  -4  -2  -1  192.18    8.30
  -4  -2  -1  188.18    8.40
   4  -2   1  191.98    8.80
   4  -2   1  187.38    8.40
  -4  -2  -1  199.18    8.60
  -4  -2  -1  192.38    8.10
   4  -2   1  192.98    8.60
   4  -2   1  202.38    7.80
  -4  -2  -1  184.48    8.10
   4  -2   1  195.18    8.30
   4  -2   1  184.58    8.80
   4  -2   1  181.78    8.90
  -4  -2  -1  183.98    8.10
   4  -2   1  195.78    8.40
  -4   2  -1  179.68    8.80
  -4   2  -1  174.68    9.10
   4   2   1  191.48    8.30
   4   2   1  190.38    8.20
  -4   2  -1  178.08    7.80
  -4   2  -1  191.28    8.40
  -4   2  -1  186.68    8.50
   4   2   1  183.68    8.30
   4   2   1  182.98    7.80
   4   2   1  190.38    8.30
   4   2   1  194.68    7.70
   4   2   1  189.38    7.90
  -4   2  -1  199.68    8.90
  -4   2  -1  187.78    8.20
  -4   2  -1  186.38    8.50
   4   2   1  189.58    8.20
  -4   2  -1  185.98    7.80
  -4   2  -1  187.58    8.30
  -4   2  -1  200.88    8.30
  -5  -2  -1    3.90    0.80
   5  -2   1    4.50    1.30
  -5  -2  -1    5.40    1.40
   5  -2   1    4.40    1.10
  -5  -2  -1    4.60    1.10
  -5  -2  -1    6.30    1.10
  -5  -2  -1    4.60    1.00
   5  -2   1    5.80    1.40
  -5  -2  -1    4.80    0.90
  -5  -2  -1    4.70    1.10
   5  -2   1    5.40    1.00
   5  -2   1    6.30    1.40
   5  -2   1    6.40    1.40
   5  -2   1    7.30    1.60
   5  -2   1    7.00    1.20
   5   2   1    4.70    1.00
  -5   2  -1    3.80    1.20
   5   2   1    4.70    1.00
   5   2   1    5.20    0.80
   5   2   1    5.30    0.70
  -5   2  -1    6.80    1.60
  -5   2  -1    4.00    0.70
   5   2   1    6.70    1.10
  -5   2  -1    4.80    1.00
  -5   2  -1    5.30    1.10
   5   2   1    6.30    1.00
  -5   2  -1    4.80    1.10
  -5   2  -1    5.40    1.30
   5   2   1    4.70    0.80
  -5   2  -1    7.70    0.90
   5   2   1    3.50    0.90
  -5   2  -1    4.20    1.30
  -5   2  -1    7.80    1.40
  -5   2  -1    3.10    1.30
  -6  -2  -1  309.47   13.20
  -6  -2  -1  326.47   12.50
  -6  -2  -1  306.07   13.20
   6  -2   1  299.47   13.80
  -6  -2  -1  299.07   12.90
  -6  -2  -1  319.67   13.30
   6  -2   1  308.97   13.60
   6  -2   1  308.07   13.40
   6  -2   1  318.07   13.90
  -6  -2  -1  301.27   12.80
   6  -2   1  270.67   13.00
   6  -2   1  317.87   13.50
   6  -2   1  332.17   13.30
   6  -2   1  307.87   13.00
  -6  -2  -1  306.47   13.00
  -6  -2  -1  314.47   13.50
   6   2   1  296.07   13.00
  -6   2  -1  310.87   13.40
  -6   2  -1  303.77   13.90
   6   2   1  301.07   13.00
  -6   2  -1  298.07   12.60
  -6   2  -1  303.27   12.50
   6   2   1  304.87   12.80
  -6   2  -1  314.77   13.10
  -6   2  -1  323.67   13.80
   6   2   1  310.47   12.70
  -6   2  -1  316.17   13.90
   6   2   1  288.87   12.90
  -6   2  -1  323.97   13.30
  -6   2  -1  314.37   14.20
  -6   2  -1  316.77   13.40
  -6   2  -1  316.57   13.50
  -6   2  -1  315.97   13.20
   6   2   1  294.47   12.70
   6   2   1  306.77   12.50
  -7  -2  -1    8.00    1.60
  -7  -2  -1    7.90    1.70
   7  -2   1    9.20    1.60
  -7  -2  -1    8.80    1.10
  -7  -2  -1    6.60    1.50
   7  -2   1   13.00    2.10
  -7  -2  -1    7.70    1.10
   7  -2   1    6.30    1.50
   7  -2   1    7.50    1.70
   7  -2   1    7.30    1.30
  -7  -2  -1    9.30    1.70
   7  -2   1    8.40    1.80
   7  -2   1    9.90    1.50
   7  -2   1    9.00    1.70
   7  -2   1    9.80    2.00
  -7  -2  -1    9.10    1.40
  -7  -2  -1    9.90    1.40
  -7   2  -1    8.90    1.90
  -7   2  -1   10.60    2.00
   7   2   1    7.50    1.40
  -7   2  -1    8.80    1.10
  -7   2  -1    6.70    1.60
  -7   2  -1   11.00    1.90
   7   2   1    8.00    1.40
   7   2   1    6.20    1.10
  -7   2  -1    7.80    1.10
  -7   2  -1   11.30    1.70
  -7   2  -1    6.60    1.20
  -7   2  -1    7.80    1.50
   7   2   1    8.50    1.10
  -7   2  -1    6.80    1.60
   7   2   1    6.90    1.20
   7   2   1    9.50    1.40
  -7   2  -1    9.00    1.50
   7   2   1    8.00    1.20
   8  -2   1   27.70    3.30
   8  -2   1   21.60    2.20
   8  -2   1   25.40    3.10
  -8  -2  -1   16.90    2.30
  -8  -2  -1   22.00    2.00
  -8  -2  -1   21.60    2.50
   8  -2   1   17.40    2.00
  -8  -2  -1   16.70    2.30
  -8  -2  -1   17.50    1.60
   8  -2   1   24.10    2.20
  -8  -2  -1   21.60    2.40
  -8  -2  -1   20.50    1.70
   8  -2   1   27.60    3.10
  -8  -2  -1   18.80    2.60
   8  -2   1   24.80    3.10
  -8   2  -1   23.50    2.70
  -8   2  -1   19.70    2.30
  -8   2  -1   20.40    1.70
  -8   2  -1   19.60    2.20
   8   2   1   22.80    2.40
   8   2   1   21.90    1.80
  -8   2  -1   20.20    2.60
  -8   2  -1   23.90    3.10
  -8   2  -1   19.50    1.70
   8   2   1   21.80    1.80
   8   2   1   21.80    1.90
   8   2   1   21.10    2.30
  -8   2  -1   22.70    2.40
  -8   2  -1   21.60    2.60
   8   2   1   17.10    1.70
   9  -2   1   55.59    3.60
   9  -2   1   64.19    4.50
   9  -2   1   54.69    4.20
  -9  -2  -1   49.70    3.60
  -9  -2  -1   57.99    3.60
  -9  -2  -1   50.89    3.80
  -9  -2  -1   55.89    4.00
  -9  -2  -1   54.99    4.10
  -9  -2  -1   58.09    4.10
  -9  -2  -1   50.99    2.90
   9  -2   1   54.79    3.70
  -9  -2  -1   59.19    3.30
   9  -2   1   58.89    3.90
   9   2   1   55.89    3.20
  -9   2  -1   53.19    4.30
  -9   2  -1   54.29    3.70
   9   2   1   53.79    3.30
  -9   2  -1   55.99    3.10
  -9   2  -1   59.39    4.30
   9   2   1   57.79    3.40
  -9   2  -1   49.20    4.00
   9   2   1   57.19    3.50
  -9   2  -1   57.69    4.00
  -9   2  -1   52.19    3.20
  10  -2   1    8.60    1.70
 -10  -2  -1    9.70    1.60
 -10  -2  -1   11.10    2.40
 -10  -2  -1   10.20    1.20
 -10  -2  -1   11.10    1.90
 -10  -2  -1   11.60    1.80
 -10  -2  -1    7.40    1.90
  10  -2   1    7.20    1.50
  10  -2   1    8.80    1.90
 -10  -2  -1   10.40    2.10
 -10  -2  -1   16.80    2.40
  10   2   1   11.10    1.70
 -10   2  -1   12.90    2.70
 -10   2  -1   10.10    1.90
  10   2   1   11.40    1.60
 -10   2  -1   12.00    2.40
 -10   2  -1   10.00    1.40
 -10   2  -1    6.00    2.00
 -10   2  -1    8.60    2.20
  10   2   1    9.80    1.40
  10   2   1   10.40    1.70
 -10   2  -1    8.20    2.00
 -10   2  -1    9.80    1.60
 -11  -2  -1   39.50    3.70
 -11  -2  -1   40.40    3.50
  11  -2   1   40.60    3.30
 -11  -2  -1   38.90    3.80
 -11  -2  -1   36.20    3.00
  11  -2   1   42.10    3.60
 -11  -2  -1   37.50    3.10
  11  -2   1   39.30    3.30
 -11  -2  -1   31.80    3.70
 -11  -2  -1   41.60    3.40
 -11   2  -1   36.70    2.70
 -11   2  -1   30.60    3.10
 -11   2  -1   37.90    2.80
 -11   2  -1   38.50    4.00
  11   2   1   36.80    2.70
 -11   2  -1   46.90    3.80
 -11   2  -1   37.30    4.20
 -11   2  -1   27.30    3.80
  11   2   1   40.00    2.70
  11   2   1   33.50    2.90
  11   2   1   35.60    3.00
 -11   2  -1   35.00    4.00
 -12  -2  -1   60.89    4.20
 -12  -2  -1   54.79    4.20
 -12  -2  -1   58.49    4.80
 -12  -2  -1   61.29    4.80
 -12  -2  -1   57.59    4.70
  12  -2   1   60.39    4.30
 -12  -2  -1   63.79    4.60
  12  -2   1   56.09    4.50
 -12  -2  -1   65.29    4.10
 -12   2  -1   59.69    4.90
  12   2   1   57.69    3.60
  12   2   1   55.69    3.90
 -12   2  -1   54.09    4.90
 -12   2  -1   60.69    4.90
  12   2   1   52.69    4.00
 -12   2  -1   61.69    4.70
 -12   2  -1   56.39    4.30
 -12   2  -1   55.59    4.90
  12   2   1   62.19    3.60
  13  -2   1    3.00    1.50
 -13  -2  -1    0.60    1.50
 -13  -2  -1    3.70    1.60
  13  -2   1    5.30    2.00
 -13  -2  -1    2.90    1.50
 -13  -2  -1    4.50    2.10
 -13  -2  -1    3.40    1.40
 -13  -2  -1    2.40    1.80
 -13  -2  -1    4.60    1.60
  13   2   1    3.90    1.20
 -13   2  -1    3.10    1.60
  13   2   1    4.20    1.20
 -13   2  -1    6.40    2.30
 -13   2  -1    4.60    1.60
  13   2   1    3.30    1.10
  13   2   1    3.60    1.50
  13   2   1    3.80    1.20
  13   2   1    2.50    1.70
 -13   2  -1    4.50    2.30
 -13   2  -1    2.90    1.90
 -13   2  -1    1.40    1.60
 -14  -2  -1    2.40    1.90
  14  -2   1    5.60    1.80
 -14  -2  -1    3.20    1.40
 -14  -2  -1    2.30    1.90
 -14  -2  -1    3.20    1.70
  14  -2   1    4.90    1.80
 -14  -2  -1    2.60    1.70
 -14  -2  -1    3.10    2.00
 -14  -2  -1    0.50    1.30
 -14   2  -1    4.90    2.10
 -14   2  -1    4.00    1.90
 -14   2  -1    1.20    1.90
 -14   2  -1    2.50    1.70
  14   2   1    2.70    1.10
  14   2   1    2.00    1.10
  14   2   1    3.40    1.20
  14   2   1    2.20    1.20
 -14   2  -1    2.40    1.90
 -14   2  -1    3.20    1.70
 -15  -2  -1    2.20    1.40
 -15  -2  -1    1.60    1.90
 -15  -2  -1    1.30    2.00
  15  -2   1    3.40    1.70
 -15  -2  -1    1.90    1.70
  15  -2   1    1.40    1.70
 -15  -2  -1    1.10    1.90
 -15  -2  -1    1.10    1.60
 -15  -2  -1    2.20    1.50
 -15   2  -1    2.70    1.70
  15   2   1    2.80    1.20
 -15   2  -1    0.90    1.80
  15   2   1    1.90    1.10
  15   2   1    0.50    1.10
 -15   2  -1   -0.60    1.80
 -15   2  -1    1.50    1.40
  15   2   1    4.30    1.30
 -15   2  -1    3.80    2.30
 -15   2  -1    1.00    1.80
  16  -2   1   -0.20    1.30
 -16  -2  -1   -0.70    1.60
  16  -2   1    0.70    1.80
 -16  -2  -1   -0.40    1.90
 -16  -2  -1    0.00    1.50
 -16  -2  -1   -1.00    1.30
 -16  -2  -1   -0.50    1.50
 -16  -2  -1    0.40    1.90
 -16  -2  -1    1.10    1.30
 -16   2  -1    1.10    1.60
 -16   2  -1    1.80    1.80
 -16   2  -1    0.40    2.00
 -16   2  -1   -1.00    1.30
 -16   2  -1    0.50    1.80
  16   2   1    0.50    1.00
 -16   2  -1    1.00    2.10
  16   2   1   -0.10    1.00
 -17  -2  -1    7.10    2.10
 -17  -2  -1    6.00    2.20
 -17  -2  -1    3.10    2.20
 -17  -2  -1    3.90    1.80
  17  -2   1    6.30    2.40
 -17  -2  -1    7.10    2.90
 -17  -2  -1    2.30    2.40
 -17  -2  -1    7.20    2.70
  17  -2   1    9.10    2.70
 -17   2  -1    6.70    3.20
 -17   2  -1    7.90    2.60
 -17   2  -1    8.50    2.70
  17   2   1    5.80    1.50
 -17   2  -1    1.30    1.80
 -17   2  -1    4.80    2.80
 -17   2  -1    5.40    2.10
  17   2   1    7.40    1.50
 -18  -2  -1   45.20    5.60
 -18  -2  -1   69.89    5.70
  18  -2   1   52.69    5.00
 -18  -2  -1   64.49    6.00
 -18  -2  -1   56.69    5.20
 -18  -2  -1   60.39    7.00
 -18  -2  -1   55.49    6.50
 -18   2  -1   44.40    5.90
 -18   2  -1   50.69    5.60
 -18   2  -1   66.39    6.00
 -18   2  -1   43.20    5.40
 -18   2  -1   41.70    5.80
 -18   2  -1   53.09    6.60
 -19  -2  -1    0.60    1.60
 -19  -2  -1   -0.40    1.40
 -19  -2  -1    1.50    2.40
 -19  -2  -1    0.40    2.40
 -19  -2  -1    0.60    2.40
 -19  -2  -1    1.50    1.90
 -19  -2  -1   -1.00    1.90
 -19   2  -1    0.30    2.00
 -19   2  -1    1.30    2.00
 -19   2  -1    0.60    2.20
 -19   2  -1   -1.80    2.60
 -19   2  -1    0.70    2.00
 -19   2  -1    1.20    2.90
 -19   2  -1    1.50    2.00
 -19   2  -1    2.50    2.20
 -19  -3   1   -0.10    2.20
  19  -3  -1    0.50    2.00
  19  -3  -1    0.20    1.60
 -19  -3   1    0.90    2.20
 -19  -3   1   -0.90    1.40
 -19  -3   1    1.40    2.50
 -19  -3   1    0.60    2.00
 -19  -3   1   -0.70    1.60
 -19   3   1   -0.70    2.90
 -19   3   1   -1.10    2.00
 -19   3   1    3.20    2.60
 -19   3   1    0.00    1.90
 -19   3   1   -0.10    2.20
 -19   3   1    0.60    2.80
 -18  -3   1   -0.20    1.40
 -18  -3   1   -0.90    1.60
 -18  -3   1    0.20    1.80
  18  -3  -1   -0.30    1.40
  18  -3  -1   -0.10    1.70
 -18  -3   1    0.20    1.30
 -18  -3   1   -0.50    1.90
 -18  -3   1   -0.40    1.70
 -18   3   1    1.10    2.40
 -18   3   1   -1.10    1.60
 -18   3   1   -2.20    1.70
 -18   3   1   -0.10    1.70
 -18   3   1    1.40    2.40
 -18   3   1    1.20    2.00
 -17  -3   1   11.10    3.10
 -17  -3   1    9.10    2.00
  17  -3  -1    6.50    2.40
 -17  -3   1    1.80    1.60
 -17  -3   1    5.80    2.60
 -17  -3   1    5.30    2.00
  17  -3  -1   11.30    3.20
 -17  -3   1    8.10    2.70
 -17  -3   1    6.50    2.80
 -17   3   1    6.90    2.60
 -17   3   1   14.40    3.70
 -17   3   1   15.10    4.00
 -17   3   1    8.30    3.20
 -17   3   1    7.10    2.30
 -17   3   1    4.40    2.40
 -16  -3   1    1.30    1.40
 -16  -3   1    1.00    1.80
 -16  -3   1   -0.40    1.50
 -16  -3   1    2.30    2.30
 -16  -3   1    0.90    1.30
 -16  -3   1   -0.70    1.80
 -16  -3   1    0.90    1.30
  16  -3  -1    0.60    1.40
  16  -3  -1    0.70    1.70
 -16   3   1    3.70    2.50
 -16   3   1    0.60    1.60
 -16   3   1    0.80    2.00
 -16   3   1   -0.80    2.10
 -16   3   1    0.10    1.60
 -16   3   1    5.50    2.80
 -15  -3   1    4.70    1.60
 -15  -3   1   10.00    2.90
  15  -3  -1    4.20    2.00
  15  -3  -1    6.30    2.10
 -15  -3   1    4.90    1.50
 -15  -3   1    3.40    1.60
 -15  -3   1    9.60    2.80
 -15  -3   1    4.00    2.10
 -15  -3   1    7.20    2.50
 -15   3   1    5.20    2.40
 -15   3   1    4.40    1.80
 -15   3   1    4.40    2.40
 -15   3   1    7.00    2.40
 -15   3   1    5.90    2.60
 -15   3   1    5.70    2.50
 -14  -3   1   15.70    3.00
  14  -3  -1   19.30    3.00
 -14  -3   1   10.50    2.40
  14  -3  -1    9.90    2.40
 -14  -3   1   13.30    1.90
 -14  -3   1   10.30    2.60
 -14  -3   1   14.00    2.30
 -14  -3   1   15.20    3.30
 -14  -3   1    9.00    1.80
 -14  -3   1   12.10    2.80
 -14   3   1   12.00    2.30
 -14   3   1   17.10    3.60
 -14   3   1   16.70    3.40
 -14   3   1   14.80    3.30
 -14   3   1   14.30    2.90
 -13  -3   1    2.80    1.40
  13  -3  -1    2.00    1.50
 -13  -3   1    4.30    2.00
 -13  -3   1    2.20    1.70
 -13  -3   1    1.40    1.20
 -13  -3   1    1.80    0.90
 -13  -3   1    2.50    1.90
 -13  -3   1    3.30    1.80
 -13  -3   1    1.40    1.20
  13  -3  -1    1.60    1.40
 -13   3   1    2.00    1.40
 -13   3   1    1.70    2.10
 -13   3   1    4.10    1.90
 -13   3   1    0.80    1.80
 -13   3   1    1.70    1.80
 -12  -3   1   92.89    6.00
  12  -3  -1   96.19    5.80
 -12  -3   1   99.29    6.60
 -12  -3   1   84.29    5.20
 -12  -3   1   89.39    6.00
 -12  -3   1   93.49    5.50
  12  -3  -1   93.49    5.90
 -12  -3   1   92.69    4.60
  12  -3  -1   90.59    5.90
 -12  -3   1   86.59    5.90
 -12  -3   1   91.19    5.60
 -12   3   1   92.49    6.90
 -12   3   1   95.69    6.10
 -12   3   1   94.49    5.90
 -12   3   1   96.49    6.60
 -12   3   1   98.29    6.80
 -11  -3   1   28.20    2.00
 -11  -3   1   30.10    2.90
 -11  -3   1   25.80    2.60
 -11  -3   1   26.90    2.70
 -11  -3   1   39.40    3.50
  11  -3  -1   30.50    2.90
 -11  -3   1   29.40    3.70
 -11  -3   1   25.70    3.30
  11  -3  -1   31.90    3.10
 -11  -3   1   32.50    3.50
  11  -3  -1   30.80    3.50
 -11   3   1   32.10    4.00
 -11   3   1   30.50    3.90
 -11   3   1   28.10    3.10
 -11   3   1   31.40    3.60
 -11   3   1   28.80    2.70
 -11   3   1   33.20    4.50
 -11   3   1   25.20    3.50
 -11   3   1   29.90    4.10
  10  -3  -1    2.20    1.20
 -10  -3   1    1.60    1.10
 -10  -3   1    1.10    0.60
 -10  -3   1    1.40    0.80
  10  -3  -1    2.10    1.20
 -10  -3   1    1.50    1.60
  10  -3  -1    1.70    1.20
 -10  -3   1    0.90    1.40
 -10  -3   1    0.70    1.20
 -10  -3   1    1.50    1.10
 -10  -3   1    2.00    1.30
 -10   3   1    2.30    1.60
 -10   3   1    1.10    1.00
  10   3  -1    1.50    0.60
 -10   3   1   -0.50    1.30
 -10   3   1    2.00    1.50
 -10   3   1    1.10    1.20
 -10   3   1    2.90    1.10
  10   3  -1    1.80    0.70
 -10   3   1    2.10    1.60
 -10   3   1    2.50    1.30
 -10   3   1    3.00    1.70
   9  -3  -1   42.10    3.80
  -9  -3   1   40.30    3.20
  -9  -3   1   39.30    2.80
   9  -3  -1   45.20    4.00
  -9  -3   1   37.80    3.60
   9  -3  -1   41.90    3.30
  -9  -3   1   40.20    3.00
  -9  -3   1   47.90    3.70
   9  -3  -1   39.40    3.20
   9  -3  -1   43.50    3.50
  -9  -3   1   35.80    3.10
  -9  -3   1   43.50    3.40
   9   3  -1   35.20    2.40
  -9   3   1   34.60    4.30
  -9   3   1   36.90    3.90
  -9   3   1   43.30    3.50
  -9   3   1   37.00    4.10
  -9   3   1   40.40    3.80
  -9   3   1   37.10    2.90
   9   3  -1   39.60    2.30
  -9   3   1   41.30    2.80
  -9   3   1   40.60    3.20
  -9   3   1   47.40    4.00
  -8  -3   1    6.10    1.40
  -8  -3   1    5.50    1.10
  -8  -3   1    4.20    1.60
   8  -3  -1    5.70    1.40
   8  -3  -1    3.70    1.60
  -8  -3   1    4.80    1.20
  -8  -3   1    5.50    1.40
   8  -3  -1    4.60    1.30
   8  -3  -1    4.80    1.60
  -8  -3   1    4.00    1.40
  -8  -3   1    5.30    1.40
   8  -3  -1    2.90    1.20
   8   3  -1    3.90    0.90
  -8   3   1    4.20    1.40
  -8   3   1    1.10    1.30
   8   3  -1    2.80    1.10
  -8   3   1    4.90    1.60
   8   3  -1    3.40    0.90
  -8   3   1    4.50    1.20
  -8   3   1    2.80    1.50
  -8   3   1    5.00    1.10
   8   3  -1    3.40    1.10
  -8   3   1    3.40    1.70
  -8   3   1    1.80    1.00
  -8   3   1    2.50    1.40
   7  -3  -1   63.59    4.50
  -7  -3   1   64.39    4.10
  -7  -3   1   67.89    3.80
   7  -3  -1   68.49    4.30
  -7  -3   1   65.69    3.80
   7  -3  -1   64.19    3.60
  -7  -3   1   61.19    4.20
   7  -3  -1   61.19    4.00
   7  -3  -1   65.49    3.50
   7  -3  -1   57.39    3.80
  -7  -3   1   68.99    3.50
  -7  -3   1   60.39    4.30
   7  -3  -1   65.49    4.40
  -7  -3   1   60.19    3.50
  -7   3   1   67.69    3.80
   7   3  -1   55.59    3.40
  -7   3   1   58.99    4.60
  -7   3   1   66.69    4.40
  -7   3   1   66.09    4.70
  -7   3   1   65.19    4.80
  -7   3   1   67.59    4.10
   7   3  -1   68.69    3.50
  -7   3   1   63.19    3.90
   7   3  -1   57.49    3.80
  -7   3   1   62.49    3.60
   7   3  -1   60.29    3.50
   7   3  -1   69.09    3.60
  -7   3   1   65.59    4.50
  -6  -3   1    0.90    1.10
   6  -3  -1    1.00    1.20
   6  -3  -1    1.80    0.80
   6  -3  -1    1.60    1.10
   6  -3  -1    3.00    1.30
   6  -3  -1    2.50    0.80
  -6  -3   1    1.30    0.80
   6  -3  -1    1.70    1.20
  -6  -3   1    1.90    0.70
   6  -3  -1    1.70    0.70
  -6  -3   1    1.40    1.00
  -6  -3   1    1.60    0.70
  -6  -3   1    1.90    0.70
   6  -3  -1    0.60    1.00
   6  -3  -1    1.30    0.90
   6  -3  -1    0.90    1.00
  -6  -3   1    3.20    1.00
   6  -3  -1    1.60    0.90
  -6  -3   1    0.60    0.50
  -6  -3   1    2.50    1.10
  -6   3   1    1.10    1.00
  -6   3   1    1.80    1.20
   6   3  -1    1.10    1.00
   6   3  -1    1.10    0.70
  -6   3   1    2.50    1.10
  -6   3   1    1.30    0.80
  -6   3   1    0.60    0.90
   6   3  -1    2.10    0.80
   6   3  -1    1.60    0.80
  -6   3   1    4.90    1.50
  -6   3   1    1.40    0.80
   6   3  -1    0.60    0.60
  -6   3   1    2.40    1.40
  -6   3   1    1.70    1.40
  -6   3   1    2.30    0.90
  -6   3   1    3.40    1.20
  -6   3   1    1.70    0.90
   6   3  -1    0.90    0.40
   5  -3  -1  149.49    7.80
   5  -3  -1  149.19    7.50
   5  -3  -1  144.69    6.90
  -5  -3   1  137.99    7.10
  -5  -3   1  143.89    6.30
  -5  -3   1  145.99    6.50
  -5  -3   1  138.99    6.60
   5  -3  -1  145.49    6.60
   5  -3  -1  143.99    7.30
   5  -3  -1  140.19    7.40
  -5  -3   1  136.99    6.50
  -5  -3   1  133.99    7.30
   5  -3  -1  149.88    7.30
  -5  -3   1  150.58    6.50
   5  -3  -1  150.78    7.60
   5  -3  -1  146.99    7.10
   5  -3  -1  154.38    7.30
   5  -3  -1  150.18    6.50
  -5  -3   1  140.79    6.30
  -5  -3   1  145.39    7.00
  -5   3   1  156.98    7.80
  -5   3   1  152.88    7.40
  -5   3   1  148.59    7.30
   5   3  -1  146.99    6.80
   5   3  -1  133.79    6.00
  -5   3   1  136.09    7.60
  -5   3   1  141.49    7.20
  -5   3   1  153.98    7.10
  -5   3   1  138.19    6.80
  -5   3   1  144.29    6.70
  -5   3   1  146.99    7.40
   5   3  -1  142.99    6.20
  -5   3   1  145.99    7.10
   5   3  -1  134.89    6.20
   5   3  -1  146.99    6.70
  -5   3   1  154.78    7.00
   5   3  -1  147.09    7.20
  -5   3   1  140.09    7.20
  -5   3   1  150.68    6.60
  -5   3   1  154.18    8.00
   4  -3  -1  125.69    6.50
   4  -3  -1  133.59    6.70
   4  -3  -1  120.49    6.70
  -4  -3   1  129.39    6.40
  -4  -3   1  134.89    5.70
  -4  -3   1  130.99    6.20
  -4  -3   1  126.29    5.50
   4  -3  -1  133.09    6.50
   4  -3  -1  133.59    6.40
  -4  -3   1  116.79    5.90
   4  -3  -1  121.59    5.80
   4  -3  -1  139.09    6.70
   4  -3  -1  133.69    6.60
   4  -3  -1  116.89    6.80
  -4  -3   1  121.49    6.80
   4  -3  -1  132.89    6.20
   4  -3  -1  127.59    5.90
  -4  -3   1  135.19    5.70
  -4  -3   1  128.49    6.10
  -4  -3   1  127.19    5.50
   4   3  -1  121.99    5.40
  -4   3   1  128.69    6.30
   4   3  -1  137.79    6.20
  -4   3   1  135.39    6.10
   4   3  -1  125.99    5.50
  -4   3   1  130.39    6.10
  -4   3   1  123.09    6.20
  -4   3   1  136.49    6.50
  -4   3   1  128.19    6.70
  -4   3   1  130.29    6.40
  -4   3   1  135.89    6.10
   4   3  -1  122.09    5.20
   4   3  -1  124.89    5.50
  -4   3   1  127.79    7.10
  -4   3   1  132.09    6.80
  -4   3   1  130.49    6.50
  -4   3   1  127.59    6.90
  -4   3   1  135.49    6.60
  -4   3   1  128.79    5.90
   4   3  -1  120.79    5.20
   4   3  -1  126.99    6.20
   4   3  -1  127.89    6.70
  -3  -3   1    6.30    0.90
  -3  -3   1    7.30    0.80
  -3  -3   1    5.50    1.20
   3  -3  -1    6.80    1.40
  -3  -3   1    7.40    1.50
   3  -3  -1    6.40    1.50
   3  -3  -1    6.80    1.30
   3  -3  -1    6.30    1.60
   3  -3  -1    6.90    1.50
  -3  -3   1    5.40    0.70
   3  -3  -1    6.80    1.10
  -3  -3   1    7.10    1.30
   3  -3  -1    4.20    1.10
   3  -3  -1    4.90    1.20
  -3  -3   1    5.90    1.20
   3  -3  -1    5.10    1.20
  -3  -3   1    5.80    1.20
  -3  -3   1    7.50    0.90
  -3  -3   1    5.80    1.20
   3  -3  -1    6.40    1.10
   3  -3  -1    9.20    1.20
  -3  -3   1    7.20    1.60
   3   3  -1    7.60    0.80
   3   3  -1    6.90    0.70
  -3   3   1    7.40    1.40
   3   3  -1    5.70    1.30
  -3   3   1    8.10    1.20
  -3   3   1    6.10    1.00
  -3   3   1    5.90    1.40
  -3   3   1    5.00    1.60
  -3   3   1    6.70    1.60
  -3   3   1    7.50    1.50
  -3   3   1    8.20    1.40
  -3   3   1    6.00    1.40
   3   3  -1    7.00    1.60
  -3   3   1    8.90    1.30
   3   3  -1    7.40    1.30
  -3   3   1    6.80    1.40
  -3   3   1    6.50    1.30
   3   3  -1    7.60    0.80
   3   3  -1    6.90    0.70
  -3   3   1    7.50    1.20
  -2  -3   1  278.17   11.40
   2  -3  -1  276.07   11.90
  -2  -3   1  281.37   12.20
  -2  -3   1  282.47   13.00
  -2  -3   1  284.67   12.10
  -2  -3   1  278.07   11.90
  -2  -3   1  286.07   11.40
  -2  -3   1  253.27   12.20
  -2  -3   1  278.77   12.50
   2  -3  -1  291.27   12.30
   2  -3  -1  300.07   12.40
   2  -3  -1  269.87   12.70
   2  -3  -1  296.27   11.90
  -2  -3   1  270.37   11.40
   2  -3  -1  291.17   12.20
   2  -3  -1  279.97   12.20
   2  -3  -1  290.97   11.80
  -2  -3   1  283.47   11.20
  -2  -3   1  267.97   12.20
   2  -3  -1  285.87   12.50
   2  -3  -1  282.97   12.60
   2   3  -1  276.27   11.20
   2   3  -1  293.17   12.50
   2   3  -1  287.07   12.30
  -2   3   1  277.07   11.70
  -2   3   1  272.37   11.90
  -2   3   1  282.77   12.10
  -2   3   1  281.57   11.60
  -2   3   1  298.07   12.10
   2   3  -1  274.97   11.20
  -2   3   1  268.77   12.50
  -2   3   1  278.27   11.90
  -2   3   1  300.67   13.40
  -2   3   1  278.57   12.20
  -2   3   1  298.37   12.80
   2   3  -1  275.57   11.30
   2   3  -1  284.57   11.40
   2   3  -1  297.97   13.00
  -2   3   1  272.47   11.50
  -2   3   1  279.67   12.90
  -2   3   1  307.87   12.20
  -2   3   1  288.97   12.40
  -2   3   1  282.37   11.80
   2   3  -1  273.47   11.20
  -2   3   1  281.67   12.40
   1  -3  -1   35.70    2.70
   1  -3  -1   34.60    2.30
   1  -3  -1   31.20    2.00
  -1  -3   1   31.60    2.50
  -1  -3   1   29.80    1.70
  -1  -3   1   32.00    2.20
   1  -3  -1   34.30    2.70
  -1  -3   1   31.00    1.60
  -1  -3   1   32.20    1.70
  -1  -3   1   31.70    2.00
  -1  -3   1   27.30    2.40
   1  -3  -1   32.50    2.30
   1  -3  -1   30.20    2.70
  -1  -3   1   31.00    1.70
   1  -3  -1   28.70    2.50
   1  -3  -1   32.10    2.40
   1  -3  -1   30.40    2.00
  -1  -3   1   32.70    2.50
   1  -3  -1   30.90    2.10
  -1  -3   1   31.70    2.60
  -1  -3   1   29.20    2.80
   1  -3  -1   29.50    2.20
  -1  -3   1   32.20    2.10
  -1   3   1   29.60    2.60
  -1   3   1   30.90    2.10
   1   3  -1   32.90    2.70
   1   3  -1   31.10    1.90
  -1   3   1   32.10    1.90
   1   3  -1   32.90    2.10
   1   3  -1   26.60    2.10
  -1   3   1   29.10    2.40
   1   3  -1   28.60    2.50
   1   3  -1   30.40    1.70
   1   3  -1   30.50    1.70
   1   3  -1   31.40    1.70
  -1   3   1   33.60    2.30
  -1   3   1   30.40    2.20
   1   3  -1   31.30    1.40
   1   3  -1   30.60    1.70
  -1   3   1   30.00    2.20
   1   3  -1   29.30    1.40
  -1   3   1   30.30    1.60
  -1   3   1   27.90    2.70
  -1   3   1   29.40    2.00
  -1   3   1   32.90    2.40
  -1   3   1   30.30    2.30
  -1   3   1   34.10    2.80
  -1   3   1   32.30    3.10
  -1   3   1   32.40    2.20
   1   3  -1   27.40    2.80
  -1   3   1   31.10    1.70
   0  -3   1   81.69    3.80
   0  -3  -1   77.39    4.00
   0  -3  -1   82.79    4.00
   0  -3  -1   74.29    4.00
   0  -3   1   74.89    3.50
   0  -3   1   77.49    4.50
   0  -3  -1   75.09    4.40
   0  -3  -1   72.39    3.90
   0  -3  -1   78.59    4.30
   0  -3   1   80.79    4.40
   0  -3  -1   68.89    4.40
   0  -3   1   67.99    4.10
   0  -3  -1   80.39    4.00
   0  -3  -1   74.09    3.80
   0  -3   1   72.99    3.60
   0  -3  -1   80.49    4.50
   0  -3   1   82.29    3.50
   0  -3   1   77.59    3.90
   0  -3   1   75.89    4.30
   0  -3   1   77.39    3.90
   0  -3  -1   75.09    3.70
   0  -3  -1   78.89    3.80
   0  -3   1   73.19    3.70
   0   3  -1   79.39    4.60
   0   3   1   73.89    4.20
   0   3   1   71.89    3.50
   0   3  -1   73.89    3.60
   0   3   1   74.19    3.90
   0   3   1   76.89    4.90
   0   3   1   69.49    3.80
   0   3   1   73.49    3.90
   0   3   1   74.09    3.90
   0   3  -1   76.49    4.40
   0   3   1   74.39    3.90
   0   3   1   70.29    3.90
   0   3  -1   73.19    3.60
   0   3  -1   72.59    3.50
   0   3  -1   77.89    3.80
   0   3  -1   73.09    3.40
   0   3  -1   75.79    3.30
   0   3   1   78.39    4.50
   0   3  -1   73.89    3.70
   0   3  -1   75.89    3.90
   0   3   1   71.49    4.50
   0   3   1   72.79    3.80
   0   3  -1   69.29    4.00
   0   3  -1   75.09    4.90
   0   3  -1   71.89    3.60
   0   3   1   71.89    4.40
   0   3  -1   71.19    4.30
   0   3   1   72.99    3.60
   1  -3   1   29.00    1.90
  -1  -3  -1   31.30    2.10
  -1  -3  -1   30.50    2.00
  -1  -3  -1   30.60    1.90
   1  -3   1   33.40    2.70
  -1  -3  -1   32.60    2.50
  -1  -3  -1   32.50    2.50
   1  -3   1   29.00    1.90
  -1  -3  -1   33.00    2.30
   1  -3   1   29.50    2.60
  -1  -3  -1   29.90    2.60
   1  -3   1   31.50    2.40
  -1  -3  -1   33.40    2.40
  -1  -3  -1   33.20    2.30
  -1  -3  -1   32.00    2.70
   1  -3   1   31.80    2.30
   1  -3   1   37.90    2.30
   1  -3   1   30.10    2.00
   1  -3   1   33.10    2.20
   1  -3   1   31.70    1.90
   1  -3   1   32.50    2.50
   1   3   1   32.80    2.70
  -1   3  -1   30.80    1.80
  -1   3  -1   30.70    2.00
   1   3   1   28.70    1.80
   1   3   1   30.60    2.10
   1   3   1   32.10    2.30
   1   3   1   30.80    1.80
  -1   3  -1   29.30    2.00
  -1   3  -1   30.90    2.40
  -1   3  -1   33.20    2.70
  -1   3  -1   32.00    2.80
  -1   3  -1   32.10    2.10
  -1   3  -1   28.80    3.00
  -1   3  -1   33.90    2.40
  -1   3  -1   26.60    2.40
   1   3   1   32.40    2.00
   1   3   1   29.70    2.80
   1   3   1   30.10    2.20
   1   3   1   30.30    2.10
  -1   3  -1   28.90    1.90
  -1   3  -1   29.40    1.70
   1   3   1   30.50    2.60
  -2  -3  -1   79.79    3.90
  -2  -3  -1   83.49    4.80
   2  -3   1   79.79    4.10
   2  -3   1   81.79    3.80
   2  -3   1   81.79    4.30
   2  -3   1   85.89    4.50
   2  -3   1   85.39    4.60
  -2  -3  -1   85.79    4.50
  -2  -3  -1   87.19    4.60
  -2  -3  -1   79.59    4.30
  -2  -3  -1   80.19    4.60
   2  -3   1   75.49    4.70
  -2  -3  -1   83.49    4.00
   2  -3   1   86.19    4.30
   2  -3   1   89.29    4.00
   2  -3   1   90.89    4.00
  -2  -3  -1   86.09    4.30
   2  -3   1   86.19    4.60
  -2  -3  -1   79.49    4.60
  -2  -3  -1   83.29    4.20
   2  -3   1   79.89    4.90
  -2   3  -1   83.79    4.20
  -2   3  -1   84.69    4.10
  -2   3  -1   82.39    4.00
   2   3   1   82.29    3.80
   2   3   1   79.09    3.80
   2   3   1   84.19    4.10
  -2   3  -1   86.69    4.50
  -2   3  -1   78.69    4.10
  -2   3  -1   75.49    3.80
   2   3   1   87.69    4.50
  -2   3  -1   79.19    4.60
  -2   3  -1   74.69    4.70
  -2   3  -1   82.69    3.90
  -2   3  -1   81.99    4.60
   2   3   1   80.29    4.00
   2   3   1   83.59    3.80
   2   3   1   83.99    4.80
   2   3   1   81.89    4.30
   2   3   1   85.09    5.00
   2   3   1   75.49    4.50
  -2   3  -1   81.39    4.00
  -2   3  -1   79.89    4.00
  -2   3  -1   78.09    5.00
  -2   3  -1   88.49    5.50
   3  -3   1  420.56   17.00
   3  -3   1  405.06   17.80
   3  -3   1  420.26   17.10
  -3  -3  -1  415.66   16.40
   3  -3   1  421.06   17.00
  -3  -3  -1  432.76   16.80
  -3  -3  -1  393.46   17.00
  -3  -3  -1  401.86   17.50
  -3  -3  -1  423.36   16.80
  -3  -3  -1  397.26   16.60
  -3  -3  -1  388.36   17.10
   3  -3   1  430.26   16.70
  -3  -3  -1  406.26   17.20
   3  -3   1  422.16   16.30
   3  -3   1  416.36   17.20
   3  -3   1  380.46   16.30
   3  -3   1  417.16   17.40
  -3  -3  -1  406.56   17.00
   3  -3   1  427.36   17.70
  -3  -3  -1  395.16   17.30
   3  -3   1  408.46   16.80
  -3   3  -1  404.66   16.50
   3   3   1  408.16   16.10
  -3   3  -1  401.26   17.30
  -3   3  -1  407.46   17.60
   3   3   1  419.66   17.20
   3   3   1  421.76   17.40
  -3   3  -1  411.26   17.40
  -3   3  -1  397.36   17.10
  -3   3  -1  395.06   16.30
   3   3   1  405.66   17.50
   3   3   1  400.46   16.30
   3   3   1  388.46   16.30
  -3   3  -1  421.36   16.30
  -3   3  -1  416.96   18.30
   3   3   1  405.16   17.20
  -3   3  -1  398.36   16.70
   3   3   1  397.26   16.50
  -3   3  -1  407.56   16.90
  -3   3  -1  380.86   17.70
  -3   3  -1  401.66   16.80
   3   3   1  409.86   16.90
   3   3   1  390.66   16.50
  -3   3  -1  394.86   16.60
  -3   3  -1  403.36   16.80
  -3   3  -1  400.16   16.40
  -4  -3  -1   91.89    4.70
   4  -3   1   94.59    4.60
   4  -3   1   84.99    5.40
   4  -3   1   94.19    4.80
   4  -3   1   93.09    4.90
   4  -3   1   83.89    4.70
  -4  -3  -1   89.49    4.30
   4  -3   1   91.39    4.90
  -4  -3  -1   87.49    4.60
  -4  -3  -1   86.59    5.00
   4  -3   1   94.59    5.20
   4  -3   1   86.49    4.00
  -4  -3  -1   91.29    4.60
  -4  -3  -1   84.19    4.80
   4  -3   1   92.29    5.40
  -4  -3  -1   89.59    4.80
   4  -3   1   89.19    4.90
  -4  -3  -1   82.69    4.30
   4  -3   1   82.59    4.10
   4   3   1   90.89    4.40
  -4   3  -1   88.59    5.00
   4   3   1   90.69    4.90
  -4   3  -1   94.89    4.50
   4   3   1   90.19    4.40
  -4   3  -1   89.19    4.70
   4   3   1   92.29    5.10
  -4   3  -1   88.39    4.20
  -4   3  -1   92.19    4.90
  -4   3  -1   86.79    4.10
   4   3   1   89.99    4.90
  -4   3  -1   91.69    4.30
  -4   3  -1   89.99    5.40
  -4   3  -1   89.19    5.20
   4   3   1   86.39    4.10
  -4   3  -1   87.59    5.50
  -4   3  -1   98.39    5.00
  -4   3  -1   96.19    6.00
  -4   3  -1   92.79    4.70
  -5  -3  -1  101.69    5.40
   5  -3   1  116.99    6.30
   5  -3   1  104.89    5.70
  -5  -3  -1  110.79    5.20
  -5  -3  -1  110.99    5.30
   5  -3   1  106.89    5.00
   5  -3   1  114.99    6.00
  -5  -3  -1  105.29    5.50
   5  -3   1  117.39    6.40
  -5  -3  -1  114.19    5.80
  -5  -3  -1  101.59    5.30
   5  -3   1  110.89    6.50
   5  -3   1  102.59    4.90
   5  -3   1  103.09    5.50
   5  -3   1  119.19    5.90
  -5  -3  -1  112.79    5.60
   5  -3   1  102.89    5.80
   5  -3   1  116.79    5.50
  -5  -3  -1  113.79    6.00
  -5   3  -1  113.29    5.80
   5   3   1  112.19    5.80
   5   3   1  105.19    5.30
  -5   3  -1  118.59    5.40
  -5   3  -1  115.69    5.80
   5   3   1  103.39    5.20
  -5   3  -1  133.99    7.20
  -5   3  -1  122.69    6.50
  -5   3  -1   97.39    5.30
   5   3   1  104.69    5.70
  -5   3  -1  108.49    5.10
  -5   3  -1  114.79    5.00
   5   3   1  110.09    5.00
   5   3   1  112.99    5.60
  -5   3  -1  107.79    6.00
  -5   3  -1  117.49    5.90
  -5   3  -1  113.39    6.30
   6  -3   1   20.80    2.30
   6  -3   1   21.30    2.70
  -6  -3  -1   17.50    1.70
  -6  -3  -1   17.70    1.70
   6  -3   1   19.30    2.70
   6  -3   1   15.70    1.90
  -6  -3  -1   19.90    2.50
  -6  -3  -1   19.00    1.80
   6  -3   1   20.30    2.40
  -6  -3  -1   17.20    2.10
   6  -3   1   22.10    2.70
  -6  -3  -1   17.60    2.20
  -6  -3  -1   23.80    2.60
  -6  -3  -1   17.90    1.70
   6  -3   1   22.70    2.30
  -6   3  -1   20.40    2.50
  -6   3  -1   19.50    2.40
   6   3   1   18.20    1.90
  -6   3  -1   22.20    3.00
   6   3   1   22.70    2.10
  -6   3  -1   16.00    2.70
   6   3   1   19.20    2.00
  -6   3  -1   19.50    2.10
  -6   3  -1   19.60    2.00
   6   3   1   17.90    2.00
  -6   3  -1   17.40    2.90
  -6   3  -1   18.60    2.40
  -6   3  -1   16.80    1.60
   6   3   1   19.70    1.70
   6   3   1   19.00    1.90
  -6   3  -1   14.00    2.30
  -6   3  -1   18.50    2.30
  -6   3  -1   18.70    1.50
  -7  -3  -1  192.78    8.90
  -7  -3  -1  176.88    8.40
   7  -3   1  196.68    8.80
  -7  -3  -1  183.98    8.90
  -7  -3  -1  185.98    8.50
   7  -3   1  193.28    9.30
   7  -3   1  182.48    8.70
   7  -3   1  189.38    8.90
  -7  -3  -1  197.38    8.90
   7  -3   1  183.58    9.30
  -7  -3  -1  176.28    9.10
   7   3   1  165.28    8.40
   7   3   1  184.78    8.60
   7   3   1  175.78    8.40
  -7   3  -1  179.78   10.10
   7   3   1  191.78    8.50
  -7   3  -1  186.48    9.80
  -7   3  -1  189.38    8.00
   7   3   1  180.88    8.30
  -7   3  -1  200.58    9.80
  -7   3  -1  192.78    9.20
  -7   3  -1  190.58    9.10
  -7   3  -1  184.88    8.20
  -7   3  -1  191.48    8.70
  -7   3  -1  175.08    9.50
  -7   3  -1  186.08    8.70
  -8  -3  -1  118.39    6.30
   8  -3   1  111.39    6.10
  -8  -3  -1  112.39    6.70
   8  -3   1  118.09    6.40
   8  -3   1  109.79    6.70
  -8  -3  -1  121.19    6.40
   8  -3   1  120.79    6.20
  -8  -3  -1  118.79    6.00
  -8  -3  -1  121.39    6.00
   8  -3   1  108.79    6.60
  -8  -3  -1  109.39    6.30
  -8   3  -1  119.99    6.30
   8   3   1  117.29    5.80
  -8   3  -1  115.89    7.10
   8   3   1  119.79    6.00
  -8   3  -1  114.39    7.10
  -8   3  -1  121.59    7.00
  -8   3  -1  117.79    5.50
  -8   3  -1  115.69    7.50
  -8   3  -1  123.29    5.70
  -8   3  -1  120.69    6.80
  -8   3  -1  118.29    6.60
  -8   3  -1  116.69    6.20
   9  -3   1  173.38    8.50
  -9  -3  -1  173.38    8.30
  -9  -3  -1  187.68    8.90
   9  -3   1  162.58    9.00
  -9  -3  -1  176.48    8.80
  -9  -3  -1  189.38    8.90
   9  -3   1  171.28    8.70
   9  -3   1  167.78    9.20
  -9  -3  -1  177.58    9.10
   9  -3   1  169.38    8.40
  -9  -3  -1  165.88    8.20
   9   3   1  174.28    8.10
  -9   3  -1  167.38    8.50
  -9   3  -1  170.28    9.00
  -9   3  -1  166.28    9.50
  -9   3  -1  172.38    9.60
  -9   3  -1  171.78    9.90
  -9   3  -1  178.28    8.60
  -9   3  -1  171.28    7.70
  -9   3  -1  171.18    9.10
  -9   3  -1  175.38    9.30
  -9   3  -1  167.78    7.90
   9   3   1  164.68    7.90
  10  -3   1  155.48    8.50
  10  -3   1  186.88    8.90
 -10  -3  -1  173.78    9.20
 -10  -3  -1  180.38    8.90
 -10  -3  -1  172.98    8.90
 -10  -3  -1  169.18    8.40
 -10  -3  -1  170.18    8.40
 -10  -3  -1  169.68    8.80
  10  -3   1  176.38    8.50
 -10   3  -1  178.78    7.80
 -10   3  -1  166.78    9.60
  10   3   1  167.98    7.90
 -10   3  -1  178.48   10.10
 -10   3  -1  181.98    9.40
 -10   3  -1  162.38    8.50
  10   3   1  165.68    8.00
 -10   3  -1  167.98    9.10
 -10   3  -1  171.68    8.70
 -10   3  -1  155.38    7.90
 -11  -3  -1  235.38   11.60
 -11  -3  -1  267.17   12.40
 -11  -3  -1  243.18   12.10
  11  -3   1  259.97   11.90
 -11  -3  -1  272.27   12.40
 -11  -3  -1  260.67   10.80
  11  -3   1  261.37   12.20
 -11  -3  -1  241.68   12.50
 -11  -3  -1  250.47   11.80
  11  -3   1  227.98   11.80
  11   3   1  243.68   11.10
 -11   3  -1  244.88   12.60
 -11   3  -1  232.98   11.10
 -11   3  -1  260.07   11.00
 -11   3  -1  248.08   11.90
 -11   3  -1  268.87   13.40
 -11   3  -1  242.78   12.00
 -11   3  -1  272.67   13.60
  11   3   1  254.57   11.00
 -11   3  -1  254.87   12.50
 -12  -3  -1   70.69    4.80
 -12  -3  -1   68.09    5.40
 -12  -3  -1   61.79    3.70
  12  -3   1   66.39    4.80
 -12  -3  -1   76.09    5.50
 -12  -3  -1   71.39    5.10
  12  -3   1   64.69    4.60
 -12  -3  -1   69.29    4.60
  12  -3   1   66.79    5.00
 -12  -3  -1   73.19    5.30
 -12   3  -1   63.79    4.00
 -12   3  -1   65.99    4.80
  12   3   1   66.79    3.80
  12   3   1   62.39    3.90
 -12   3  -1   64.39    5.70
 -12   3  -1   56.69    5.50
 -12   3  -1   63.09    4.20
 -12   3  -1   70.39    5.00
 -12   3  -1   71.19    5.60
 -12   3  -1   72.69    5.50
 -13  -3  -1   26.40    3.50
 -13  -3  -1   27.80    2.40
 -13  -3  -1   23.60    3.30
  13  -3   1   29.40    3.40
 -13  -3  -1   26.30    3.10
  13  -3   1   29.40    3.70
 -13  -3  -1   28.00    3.80
 -13  -3  -1   23.60    3.60
 -13  -3  -1   27.00    3.90
 -13   3  -1   29.20    4.40
  13   3   1   25.30    2.20
 -13   3  -1   25.40    3.80
 -13   3  -1   18.70    2.80
 -13   3  -1   26.00    3.50
 -13   3  -1   25.40    3.80
 -13   3  -1   32.70    4.70
  13   3   1   25.20    2.30
 -14  -3  -1    0.60    1.00
  14  -3   1    1.70    1.50
 -14  -3  -1    1.20    1.50
  14  -3   1   -1.20    1.20
 -14  -3  -1    2.30    1.70
 -14  -3  -1    1.00    1.80
 -14  -3  -1    1.50    2.00
 -14  -3  -1   -0.70    1.50
 -14  -3  -1    1.20    1.30
 -14   3  -1    0.60    1.80
 -14   3  -1   -1.00    1.40
  14   3   1   -0.60    0.80
 -14   3  -1   -1.70    1.60
  14   3   1   -0.40    0.80
 -14   3  -1   -2.70    1.40
 -14   3  -1   -0.40    1.30
 -14   3  -1   -0.10    1.60
  14   3   1   -0.10    0.80
  14   3   1   -0.90    0.80
  15  -3   1    6.40    2.00
  15  -3   1    2.90    2.00
 -15  -3  -1    2.70    1.60
 -15  -3  -1    3.20    2.20
 -15  -3  -1    6.20    2.00
 -15  -3  -1   -0.30    2.00
 -15  -3  -1    2.50    1.40
 -15  -3  -1    4.60    2.30
 -15  -3  -1    2.60    1.90
 -15   3  -1    5.20    2.50
  15   3   1    1.60    1.30
 -15   3  -1    1.70    2.10
 -15   3  -1    2.00    1.70
 -15   3  -1    3.60    2.40
  15   3   1    1.80    1.30
  15   3   1    3.40    1.00
 -15   3  -1    4.20    2.20
  15   3   1    3.50    1.10
 -15   3  -1    3.50    1.90
 -16  -3  -1   33.70    4.30
 -16  -3  -1   32.30    4.90
 -16  -3  -1   39.70    3.40
  16  -3   1   33.60    4.50
 -16  -3  -1   42.90    4.20
 -16  -3  -1   32.90    4.80
  16  -3   1   26.00    3.70
 -16  -3  -1   31.20    4.40
 -16  -3  -1   37.50    5.20
 -16   3  -1   36.50    5.30
 -16   3  -1   37.40    4.50
 -16   3  -1   42.50    4.80
 -16   3  -1   43.60    5.70
 -16   3  -1   33.10    5.20
 -16   3  -1   25.30    4.60
 -17  -3  -1    6.60    2.00
 -17  -3  -1    6.00    2.90
 -17  -3  -1    2.30    2.50
 -17  -3  -1    3.60    2.40
  17  -3   1    2.40    2.00
 -17  -3  -1    1.30    1.60
  17  -3   1    2.60    1.80
 -17  -3  -1    9.40    3.00
 -17  -3  -1    4.40    2.00
 -17   3  -1    2.60    2.20
 -17   3  -1    3.50    2.30
 -17   3  -1    4.20    2.70
 -17   3  -1    7.30    3.00
 -17   3  -1    3.80    2.80
 -17   3  -1    1.00    2.00
  18  -3   1   16.20    3.10
 -18  -3  -1   25.30    4.30
 -18  -3  -1   26.20    4.60
 -18  -3  -1   20.60    4.40
 -18  -3  -1   18.10    3.50
 -18  -3  -1   19.70    3.60
 -18  -3  -1   20.50    3.50
  18  -3   1   19.20    3.60
 -18   3  -1   29.40    5.10
 -18   3  -1   19.10    4.10
 -18   3  -1   38.80    6.00
 -18   3  -1   29.30    5.40
 -19  -3  -1   -1.50    1.60
 -19   3  -1    0.90    2.40
 -19   3  -1   -0.20    2.00
 -18  -4   1    5.50    2.40
 -18  -4   1    5.70    2.60
  18  -4  -1    4.60    2.40
 -18  -4   1    4.90    2.20
 -18  -4   1    3.10    2.40
 -18   4   1    3.10    2.80
 -18   4   1   10.50    3.10
 -18   4   1   11.30    3.80
 -18   4   1    3.80    3.60
 -18   4   1    7.90    2.70
 -18   4   1    8.70    3.70
 -17  -4   1    8.40    3.00
  17  -4  -1    4.40    2.00
 -17  -4   1   10.60    2.90
 -17  -4   1    4.70    2.20
 -17  -4   1    2.10    2.00
 -17  -4   1   16.60    2.90
 -17   4   1   13.20    4.00
 -17   4   1   17.20    4.30
 -17   4   1   16.90    3.50
 -17   4   1    9.50    3.40
 -17   4   1    1.80    2.30
 -17   4   1   10.90    3.00
 -16  -4   1   -0.40    1.30
 -16  -4   1    0.40    1.30
 -16  -4   1    1.00    2.20
  16  -4  -1   -1.50    1.30
 -16  -4   1   -0.10    1.40
 -16  -4   1    0.00    1.40
  16  -4  -1   -1.40    1.20
 -16  -4   1   -2.00    1.70
 -16   4   1    1.20    2.50
 -16   4   1   -0.70    1.70
 -16   4   1    0.60    2.50
 -16   4   1   -2.20    1.50
 -16   4   1    0.20    2.00
 -16   4   1   -1.40    2.30
 -15  -4   1    1.80    2.10
 -15  -4   1    5.40    1.80
  15  -4  -1    4.30    2.10
  15  -4  -1    5.00    2.00
 -15  -4   1    4.50    2.10
 -15  -4   1    2.90    1.50
 -15  -4   1    3.90    2.40
 -15  -4   1    1.00    1.70
 -15   4   1    4.90    2.30
 -15   4   1    1.20    2.20
 -15   4   1   -0.30    1.90
 -15   4   1    2.10    2.40
 -15   4   1    2.40    2.40
 -15   4   1    2.20    2.00
 -14  -4   1    7.20    2.00
 -14  -4   1    9.60    2.60
 -14  -4   1    5.60    2.00
 -14  -4   1   12.90    3.20
  14  -4  -1    9.50    2.50
  14  -4  -1   12.10    2.50
 -14  -4   1   11.20    2.20
 -14  -4   1    5.30    2.00
 -14   4   1   10.00    3.30
 -14   4   1   15.20    2.90
 -14   4   1   13.70    3.30
 -14   4   1   12.90    3.40
 -14   4   1   11.00    2.60
 -14   4   1    9.80    3.00
 -13  -4   1    4.00    2.10
  13  -4  -1    4.10    1.80
 -13  -4   1    3.50    2.10
 -13  -4   1    2.40    1.40
 -13  -4   1    2.70    1.30
 -13  -4   1    4.40    1.90
  13  -4  -1    3.90    1.70
 -13  -4   1    2.30    1.70
 -13   4   1    3.30    2.50
 -13   4   1    2.40    2.20
 -13   4   1    6.90    2.00
 -13   4   1    6.50    2.70
 -13   4   1    7.20    2.20
 -13   4   1    3.40    2.20
  12  -4  -1    0.60    1.20
 -12  -4   1   -0.50    1.60
 -12  -4   1   -0.40    1.00
  12  -4  -1   -1.20    1.00
 -12  -4   1   -0.60    1.30
 -12  -4   1   -1.70    0.80
 -12  -4   1    0.50    1.50
 -12  -4   1    1.70    1.40
  12  -4  -1    1.20    1.40
 -12  -4   1    2.00    1.60
 -12   4   1    0.20    1.60
 -12   4   1   -1.10    1.20
 -12   4   1   -1.20    1.60
 -12   4   1   -0.10    1.50
 -12   4   1    1.00    1.40
 -12   4   1   -3.00    1.40
 -12   4   1    0.40    1.80
 -12   4   1   -0.50    1.50
 -11  -4   1    5.10    1.80
  11  -4  -1    7.00    2.00
  11  -4  -1    7.70    2.00
 -11  -4   1    6.10    1.70
 -11  -4   1    5.30    1.90
 -11  -4   1    8.40    2.10
 -11  -4   1    7.40    2.00
 -11  -4   1    6.10    2.20
 -11  -4   1    7.80    1.60
  11  -4  -1    3.80    1.50
 -11   4   1    9.30    2.50
 -11   4   1    9.60    2.50
 -11   4   1    5.60    1.90
 -11   4   1    6.40    1.70
 -11   4   1    7.10    2.50
 -11   4   1    5.00    2.20
 -11   4   1    8.50    2.50
 -11   4   1    8.50    3.00
 -10  -4   1    5.90    2.10
 -10  -4   1    6.80    1.70
  10  -4  -1    7.30    1.80
 -10  -4   1    3.10    1.60
 -10  -4   1    4.40    1.30
 -10  -4   1    3.90    1.70
  10  -4  -1    4.90    1.60
 -10  -4   1    5.00    1.60
 -10  -4   1    3.50    1.10
  10  -4  -1    6.10    1.90
 -10   4   1    6.40    2.70
 -10   4   1    4.70    1.90
 -10   4   1    6.70    1.80
 -10   4   1    5.00    2.10
 -10   4   1    3.70    1.40
 -10   4   1    4.70    1.40
 -10   4   1    5.40    1.40
 -10   4   1    5.10    2.10
 -10   4   1    5.20    2.20
  10   4  -1    4.70    1.10
 -10   4   1    2.40    1.90
  10   4  -1    4.50    1.10
  -9  -4   1    5.90    1.50
   9  -4  -1    7.80    1.90
   9  -4  -1    6.70    2.10
  -9  -4   1    6.30    1.50
  -9  -4   1    7.40    1.40
   9  -4  -1    6.10    1.70
   9  -4  -1    7.90    1.70
   9  -4  -1    3.50    1.70
  -9  -4   1    6.50    1.40
  -9  -4   1    7.20    2.10
  -9  -4   1    6.40    1.90
  -9  -4   1    3.50    1.60
  -9   4   1    8.20    1.50
  -9   4   1    3.70    1.30
  -9   4   1    7.20    2.00
  -9   4   1    6.30    2.20
  -9   4   1    5.70    2.10
  -9   4   1    5.70    1.60
  -9   4   1    6.90    1.50
  -9   4   1    5.40    2.40
  -9   4   1    4.70    2.20
   9   4  -1    5.80    1.30
   9   4  -1    6.30    1.20
  -9   4   1    7.20    2.50
   8  -4  -1    0.90    1.10
   8  -4  -1   -0.40    0.80
  -8  -4   1   -0.10    1.30
  -8  -4   1    0.50    1.00
   8  -4  -1    0.40    1.10
  -8  -4   1    0.30    0.80
  -8  -4   1    3.20    1.60
  -8  -4   1    0.40    0.90
   8  -4  -1    3.60    1.60
   8  -4  -1    1.70    1.40
   8  -4  -1    2.00    0.90
   8  -4  -1    1.30    0.80
  -8  -4   1    0.70    0.70
  -8  -4   1    1.80    1.50
  -8   4   1    0.90    1.60
  -8   4   1    0.10    1.60
  -8   4   1    0.90    1.40
   8   4  -1    0.60    1.10
  -8   4   1    0.00    0.80
  -8   4   1    2.30    1.50
  -8   4   1    1.80    1.10
   8   4  -1    1.50    0.90
  -8   4   1    0.90    1.40
   8   4  -1    0.80    0.80
  -8   4   1    0.60    0.90
  -8   4   1    2.20    1.70
  -8   4   1    1.10    1.10
   7  -4  -1   39.30    3.10
   7  -4  -1   37.00    3.50
   7  -4  -1   42.00    2.80
   7  -4  -1   37.80    3.20
  -7  -4   1   40.50    3.40
  -7  -4   1   43.00    2.80
  -7  -4   1   34.50    2.70
  -7  -4   1   32.70    2.50
  -7  -4   1   40.20    2.50
   7  -4  -1   36.70    3.60
  -7  -4   1   35.60    2.50
  -7  -4   1   34.40    4.00
   7  -4  -1   37.90    2.60
  -7  -4   1   39.80    3.60
  -7  -4   1   38.40    2.60
   7  -4  -1   39.50    3.40
  -7   4   1   40.20    4.00
   7   4  -1   38.20    3.30
  -7   4   1   36.60    2.90
  -7   4   1   37.80    2.70
  -7   4   1   43.20    3.10
  -7   4   1   40.10    5.20
   7   4  -1   44.00    3.00
  -7   4   1   46.30    4.10
   7   4  -1   34.30    2.40
   7   4  -1   37.40    2.80
  -7   4   1   39.80    4.10
  -7   4   1   43.40    3.70
   7   4  -1   35.00    2.00
  -7   4   1   39.60    2.90
   7   4  -1   35.70    2.40
  -7   4   1   35.20    3.40
  -6  -4   1   32.20    2.20
  -6  -4   1   33.00    3.20
   6  -4  -1   33.30    3.70
  -6  -4   1   30.80    2.40
   6  -4  -1   41.60    3.30
  -6  -4   1   37.30    3.10
  -6  -4   1   35.50    2.20
  -6  -4   1   26.80    2.40
   6  -4  -1   36.90    2.50
  -6  -4   1   31.20    2.50
   6  -4  -1   32.40    3.70
   6  -4  -1   34.20    3.00
  -6  -4   1   33.00    3.80
  -6  -4   1   32.30    2.40
   6  -4  -1   35.50    2.40
   6  -4  -1   30.80    2.70
  -6   4   1   33.10    2.50
  -6   4   1   33.60    2.60
   6   4  -1   38.40    2.80
   6   4  -1   30.90    2.00
   6   4  -1   32.00    2.10
   6   4  -1   28.70    2.00
  -6   4   1   35.10    4.80
  -6   4   1   36.30    4.30
   6   4  -1   33.50    2.80
   6   4  -1   31.00    2.10
  -6   4   1   33.60    3.50
  -6   4   1   35.60    2.70
  -6   4   1   39.10    3.30
   6   4  -1   31.00    3.10
  -6   4   1   33.40    2.60
  -6   4   1   37.60    3.90
  -6   4   1   33.40    3.30
  -5  -4   1   14.10    2.30
   5  -4  -1   13.50    2.20
   5  -4  -1   15.20    1.80
   5  -4  -1   14.10    1.90
  -5  -4   1   14.60    1.30
  -5  -4   1   17.90    1.80
   5  -4  -1   12.60    2.20
  -5  -4   1   13.90    1.60
  -5  -4   1   12.50    1.90
  -5  -4   1   14.60    1.40
  -5  -4   1   11.60    2.50
  -5  -4   1   12.60    1.80
  -5  -4   1   18.30    2.60
   5  -4  -1   15.40    1.70
  -5  -4   1   15.70    2.20
   5  -4  -1   13.20    2.30
   5  -4  -1   15.50    2.30
  -5  -4   1   10.30    2.20
   5   4  -1   12.50    2.10
   5   4  -1   13.30    1.30
  -5   4   1   14.40    2.20
   5   4  -1   12.30    1.20
  -5   4   1   18.90    2.00
  -5   4   1   18.20    2.80
  -5   4   1   13.00    1.80
  -5   4   1   12.00    2.70
   5   4  -1   13.40    1.20
  -5   4   1   10.80    2.20
  -5   4   1   16.00    1.80
  -5   4   1   16.80    2.30
   5   4  -1   14.00    2.40
  -5   4   1   10.90    2.90
   5   4  -1   17.80    2.20
   5   4  -1   13.40    1.20
  -4  -4   1   56.49    3.80
   4  -4  -1   58.19    4.10
   4  -4  -1   55.99    3.90
   4  -4  -1   59.99    4.10
  -4  -4   1   52.79    2.80
   4  -4  -1   57.09    3.60
  -4  -4   1   59.09    3.00
   4  -4  -1   59.49    3.30
  -4  -4   1   55.09    4.00
  -4  -4   1   52.69    3.90
  -4  -4   1   54.49    3.60
  -4  -4   1   51.79    4.10
   4  -4  -1   59.39    4.00
   4  -4  -1   53.39    3.90
   4  -4  -1   62.39    3.50
  -4  -4   1   52.59    3.60
  -4  -4   1   52.09    2.90
  -4  -4   1   60.79    3.10
  -4   4   1   57.59    4.30
  -4   4   1   60.19    5.20
   4   4  -1   51.69    4.20
   4   4  -1   57.99    3.80
  -4   4   1   60.29    3.60
   4   4  -1   59.79    4.00
  -4   4   1   55.19    4.50
  -4   4   1   64.79    4.10
  -4   4   1   53.99    3.80
  -4   4   1   54.39    3.30
  -4   4   1   59.29    3.20
  -4   4   1   54.19    4.60
  -4   4   1   56.89    3.10
   3  -4  -1    7.30    1.70
  -3  -4   1    8.00    1.70
  -3  -4   1    8.90    1.00
   3  -4  -1    9.30    1.80
  -3  -4   1    8.00    1.90
   3  -4  -1   11.50    1.90
   3  -4  -1   11.20    2.00
  -3  -4   1   10.10    1.10
  -3  -4   1    7.40    1.60
  -3  -4   1    8.70    1.70
  -3  -4   1    8.00    1.50
   3  -4  -1    7.90    1.40
  -3  -4   1    8.80    1.00
  -3  -4   1   10.50    1.20
   3  -4  -1    9.30    1.50
  -3  -4   1   11.30    1.90
   3  -4  -1   13.00    1.60
  -3   4   1    8.10    1.90
  -3   4   1    9.40    1.50
  -3   4   1    6.40    2.10
  -3   4   1    7.00    1.20
  -3   4   1    9.30    1.10
  -3   4   1   10.50    1.70
  -3   4   1    7.60    1.70
  -3   4   1   10.90    2.40
  -3   4   1    9.00    1.10
   3   4  -1   13.50    2.50
  -3   4   1   10.40    1.50
   3   4  -1    8.10    1.80
  -3   4   1    8.00    2.00
   3   4  -1    9.00    1.90
  -2  -4   1    4.90    1.20
  -2  -4   1    6.20    0.90
   2  -4  -1    4.00    1.40
   2  -4  -1    5.10    1.40
   2  -4  -1    5.50    1.30
   2  -4  -1    5.40    1.10
   2  -4  -1    4.90    1.30
   2  -4  -1    6.00    1.20
  -2  -4   1    3.70    1.30
  -2  -4   1    3.70    1.40
  -2  -4   1    5.40    0.80
  -2  -4   1    4.60    1.20
   2  -4  -1    6.00    1.40
  -2  -4   1    5.10    1.50
  -2  -4   1    5.30    1.40
  -2   4   1    5.40    1.30
   2   4  -1    5.00    0.70
   2   4  -1    4.60    1.50
  -2   4   1    6.00    1.40
  -2   4   1    6.80    1.40
  -2   4   1    4.90    1.30
   2   4  -1    5.10    1.50
  -2   4   1    4.10    0.90
   2   4  -1    5.50    0.70
  -2   4   1    4.00    1.40
   2   4  -1    4.00    1.70
  -2   4   1    6.30    1.20
  -2   4   1    4.10    1.30
  -2   4   1    3.80    1.80
   2   4  -1    5.20    0.90
  -2   4   1    5.00    1.80
  -2   4   1    7.30    1.90
  -1  -4   1   34.50    3.00
   1  -4  -1   34.60    2.60
   1  -4  -1   39.20    2.50
   1  -4  -1   38.60    2.90
   1  -4  -1   35.00    3.20
  -1  -4   1   35.90    3.10
   1  -4  -1   38.00    2.60
  -1  -4   1   42.90    3.10
  -1  -4   1   38.30    3.30
  -1  -4   1   35.50    2.70
   1  -4  -1   40.00    2.90
   1  -4  -1   35.40    3.00
  -1  -4   1   39.00    2.60
   1   4  -1   39.00    2.40
  -1   4   1   38.10    2.60
   1   4  -1   43.20    3.90
  -1   4   1   34.90    2.70
   1   4  -1   34.10    2.10
  -1   4   1   35.30    2.80
   1   4  -1   34.80    2.60
  -1   4   1   35.60    3.50
  -1   4   1   31.70    3.20
   1   4  -1   42.10    3.40
   1   4  -1   32.40    2.00
  -1   4   1   39.50    2.80
  -1   4   1   34.40    2.60
  -1   4   1   38.20    2.90
  -1   4   1   38.30    3.90
   1   4  -1   34.40    2.00
   1   4  -1   34.50    2.10
   1   4  -1   42.60    3.40
  -1   4   1   38.80    2.30
   1   4  -1   36.70    2.80
  -1   4   1   36.90    2.70
   0  -4   1    4.00    0.80
   0  -4  -1    3.40    1.10
   0  -4   1    3.80    0.90
   0  -4   1    2.10    0.90
   0  -4  -1    2.90    0.90
   0  -4   1    3.80    1.40
   0  -4   1    2.80    1.20
   0  -4   1    4.50    1.30
   0  -4  -1    3.70    1.10
   0  -4  -1    3.00    0.90
   0  -4   1    3.40    1.00
   0  -4  -1    2.90    1.30
   0  -4  -1    3.70    1.40
   0  -4  -1    4.80    1.00
   0  -4   1    2.60    1.00
   0  -4   1    3.90    1.50
   0  -4   1    2.60    0.90
   0  -4  -1    2.10    1.30
   0  -4  -1    3.60    1.20
   0  -4  -1    1.70    1.10
   0  -4   1    3.50    0.90
   0   4   1    2.40    1.00
   0   4  -1    3.20    0.60
   0   4   1    5.40    1.70
   0   4   1    1.40    1.00
   0   4   1    2.60    0.70
   0   4  -1    3.30    0.80
   0   4  -1    2.10    0.90
   0   4  -1    2.40    1.30
   0   4  -1    3.70    0.90
   0   4  -1    2.40    1.40
   0   4   1    4.20    1.10
   0   4   1    2.90    1.00
   0   4   1    1.40    1.00
   0   4  -1    2.80    0.60
   0   4  -1    3.00    1.10
   0   4   1    3.20    1.00
   0   4  -1    1.80    0.70
   0   4   1    2.30    1.30
   0   4  -1    3.10    0.90
   0   4   1    2.30    1.00
   0   4  -1    3.00    1.00
   0   4  -1    1.00    1.20
   0   4   1    5.90    2.00
  -1  -4  -1   39.00    3.40
   1  -4   1   48.20    3.20
   1  -4   1   42.20    2.80
  -1  -4  -1   46.80    3.00
   1  -4   1   47.20    3.60
   1  -4   1   51.39    3.50
   1  -4   1   51.49    3.20
   1  -4   1   53.49    3.10
   1  -4   1   51.49    2.80
  -1  -4  -1   43.10    3.40
  -1  -4  -1   48.40    2.90
  -1  -4  -1   47.60    2.90
  -1  -4  -1   45.60    3.50
   1  -4   1   44.30    3.70
   1  -4   1   47.30    2.80
  -1  -4  -1   47.90    3.30
  -1  -4  -1   49.70    3.20
   1  -4   1   49.50    3.90
   1  -4   1   50.19    3.00
  -1  -4  -1   45.30    3.70
  -1   4  -1   53.39    3.90
  -1   4  -1   44.60    2.80
  -1   4  -1   44.30    2.40
  -1   4  -1   46.70    3.00
  -1   4  -1   47.60    3.00
   1   4   1   51.39    2.60
   1   4   1   44.30    3.20
  -1   4  -1   48.50    2.60
   1   4   1   49.70    3.00
   1   4   1   54.09    4.30
   1   4   1   46.60    2.60
   1   4   1   44.80    3.70
  -1   4  -1   41.20    3.50
  -1   4  -1   50.39    3.30
  -1   4  -1   49.10    3.50
   1   4   1   48.00    2.90
   1   4   1   51.79    4.00
  -1   4  -1   52.79    4.50
  -1   4  -1   48.00    4.00
   1   4   1   46.40    2.90
  -1   4  -1   47.80    2.90
   1   4   1   56.39    3.30
   2  -4   1    1.10    0.90
   2  -4   1    1.30    0.70
  -2  -4  -1    0.50    1.00
   2  -4   1    0.40    0.80
  -2  -4  -1    0.60    1.00
  -2  -4  -1    1.10    0.80
   2  -4   1    0.60    0.70
   2  -4   1    1.10    1.00
  -2  -4  -1    0.20    0.90
  -2  -4  -1    0.20    0.80
  -2  -4  -1    0.90    0.90
  -2  -4  -1    0.60    0.60
  -2  -4  -1    0.20    0.90
   2  -4   1    0.50    0.60
   2  -4   1    0.80    0.70
   2  -4   1    0.90    0.80
  -2  -4  -1    0.40    0.90
  -2  -4  -1    1.00    0.60
   2  -4   1    0.60    0.90
  -2   4  -1    2.20    1.40
   2   4   1   -0.20    0.70
  -2   4  -1    0.90    0.80
   2   4   1    0.80    1.20
  -2   4  -1    1.50    1.10
  -2   4  -1   -0.60    0.70
   2   4   1   -0.50    1.00
  -2   4  -1    0.70    1.00
   2   4   1    0.50    0.50
  -2   4  -1    0.50    0.70
   2   4   1   -0.40    1.00
  -2   4  -1    0.10    1.10
   2   4   1    0.50    0.60
   2   4   1    0.30    0.90
  -2   4  -1    1.20    0.80
   2   4   1    1.20    0.70
   2   4   1    0.40    1.10
  -2   4  -1    0.90    0.60
  -2   4  -1    0.40    1.30
  -2   4  -1    0.40    0.70
  -2   4  -1    0.10    0.90
   2   4   1    0.00    0.40
  -2   4  -1    0.20    0.70
  -3  -4  -1   46.60    2.90
  -3  -4  -1   46.80    3.70
   3  -4   1   47.80    3.60
  -3  -4  -1   48.30    3.40
   3  -4   1   48.30    3.30
   3  -4   1   47.40    3.60
   3  -4   1   49.40    3.10
  -3  -4  -1   53.19    3.20
   3  -4   1   51.49    3.40
  -3  -4  -1   50.29    3.60
   3  -4   1   42.90    3.30
  -3  -4  -1   51.19    2.90
   3  -4   1   55.89    3.60
  -3  -4  -1   46.80    3.90
   3  -4   1   50.69    2.80
  -3  -4  -1   51.69    3.70
  -3  -4  -1   52.49    3.70
  -3  -4  -1   54.49    3.30
   3  -4   1   50.19    2.90
   3   4   1   48.50    2.90
   3   4   1   45.20    2.90
  -3   4  -1   49.10    3.80
   3   4   1   52.19    3.80
  -3   4  -1   54.49    3.30
   3   4   1   45.60    3.40
  -3   4  -1   50.09    4.10
   3   4   1   49.99    2.60
  -3   4  -1   51.59    4.70
   3   4   1   52.89    4.10
  -3   4  -1   52.69    3.80
   3   4   1   50.99    2.50
  -3   4  -1   51.59    3.30
  -3   4  -1   56.59    4.50
   3   4   1   49.99    3.70
  -3   4  -1   59.49    3.80
  -3   4  -1   48.70    3.20
  -3   4  -1   51.49    2.90
  -3   4  -1   50.89    3.40
   3   4   1   51.69    3.90
  -3   4  -1   48.30    2.90
  -3   4  -1   50.09    2.80
   4  -4   1   58.39    3.80
  -4  -4  -1   53.49    3.60
   4  -4   1   58.89    4.10
  -4  -4  -1   51.69    3.90
   4  -4   1   57.59    3.80
   4  -4   1   57.69    3.90
  -4  -4  -1   55.79    4.30
   4  -4   1   50.39    3.00
   4  -4   1   56.69    3.70
  -4  -4  -1   53.79    3.10
   4  -4   1   47.10    3.20
   4  -4   1   50.49    3.50
  -4  -4  -1   54.29    3.40
  -4  -4  -1   54.79    3.80
   4  -4   1   48.80    2.80
  -4  -4  -1   52.59    3.30
  -4  -4  -1   55.29    3.70
  -4  -4  -1   53.59    3.20
  -4  -4  -1   56.29    3.90
   4   4   1   55.89    4.20
  -4   4  -1   55.49    3.60
   4   4   1   46.50    3.00
   4   4   1   58.89    4.10
   4   4   1   51.59    2.80
  -4   4  -1   50.69    3.60
   4   4   1   56.09    3.90
  -4   4  -1   52.99    2.60
  -4   4  -1   48.50    3.10
  -4   4  -1   51.39    4.30
  -4   4  -1   51.19    4.80
  -4   4  -1   56.29    2.70
  -4   4  -1   57.49    4.60
  -4   4  -1   53.09    2.90
  -4   4  -1   51.69    3.10
   4   4   1   50.99    3.00
  -4   4  -1   58.49    4.20
  -5  -4  -1    9.90    2.10
   5  -4   1    9.80    1.20
  -5  -4  -1   10.40    1.40
  -5  -4  -1    9.70    2.10
   5  -4   1    9.80    1.30
   5  -4   1    6.50    1.70
  -5  -4  -1    8.20    1.80
  -5  -4  -1    9.80    1.60
   5  -4   1    8.70    1.80
   5  -4   1    5.90    1.50
  -5  -4  -1    8.80    1.70
  -5  -4  -1    7.70    1.30
   5  -4   1    7.50    1.80
  -5  -4  -1    7.70    1.60
   5  -4   1    8.10    1.70
   5  -4   1    8.70    1.50
  -5  -4  -1    8.40    1.60
  -5  -4  -1    7.50    1.80
  -5   4  -1    9.60    2.50
   5   4   1    8.30    1.90
   5   4   1    7.80    1.30
   5   4   1    7.20    1.00
  -5   4  -1    8.50    1.20
  -5   4  -1    9.40    1.20
   5   4   1   10.70    2.10
   5   4   1    8.90    1.40
  -5   4  -1    7.70    1.90
  -5   4  -1    7.30    1.60
   5   4   1    8.20    1.70
  -5   4  -1    7.10    2.40
  -5   4  -1   11.10    1.40
  -5   4  -1   10.40    1.80
  -5   4  -1    8.10    2.10
  -6  -4  -1    4.80    1.20
  -6  -4  -1    5.00    1.70
   6  -4   1    2.90    1.00
  -6  -4  -1    3.10    1.40
   6  -4   1    3.90    1.50
  -6  -4  -1    4.60    1.40
   6  -4   1    5.50    0.90
  -6  -4  -1    3.70    1.00
  -6  -4  -1    3.60    1.10
   6  -4   1    3.20    1.30
  -6  -4  -1    4.10    1.30
  -6  -4  -1    3.90    1.20
   6  -4   1    4.70    1.40
   6  -4   1    5.50    1.00
   6  -4   1    2.00    1.20
   6   4   1    3.90    0.80
   6   4   1    4.80    1.50
  -6   4  -1    3.00    1.40
  -6   4  -1    4.80    1.50
  -6   4  -1    2.40    1.80
   6   4   1    4.10    1.40
  -6   4  -1    4.40    1.00
   6   4   1    3.80    1.50
  -6   4  -1    6.40    2.00
  -6   4  -1    5.50    1.90
  -6   4  -1    5.70    2.00
  -6   4  -1    3.90    1.00
  -6   4  -1    3.80    1.10
  -7  -4  -1   11.40    2.00
   7  -4   1    8.00    2.00
  -7  -4  -1   13.10    1.70
   7  -4   1   13.40    2.00
  -7  -4  -1   11.80    1.70
   7  -4   1   11.30    2.20
   7  -4   1    9.70    1.70
  -7  -4  -1   11.10    1.70
  -7  -4  -1    8.20    1.80
  -7  -4  -1   12.00    2.00
  -7  -4  -1   11.90    1.80
   7  -4   1   13.60    2.30
  -7  -4  -1    9.00    2.10
  -7   4  -1   13.40    2.30
  -7   4  -1   12.30    2.50
  -7   4  -1   13.80    1.60
  -7   4  -1   14.00    1.90
  -7   4  -1    9.00    2.50
  -7   4  -1    7.90    2.20
  -7   4  -1   12.90    1.50
   7   4   1   13.50    2.00
  -7   4  -1    9.80    2.80
  -7   4  -1   16.00    2.50
  -7   4  -1   13.40    1.80
   7   4   1   15.10    2.20
   7   4   1   12.50    2.00
   8  -4   1    2.70    1.60
  -8  -4  -1    2.00    0.90
  -8  -4  -1    4.40    1.20
   8  -4   1    2.50    1.50
   8  -4   1    3.20    1.30
  -8  -4  -1    2.00    1.30
   8  -4   1    3.40    1.30
  -8  -4  -1    1.80    1.40
  -8  -4  -1    2.00    1.40
   8  -4   1    2.00    1.00
  -8  -4  -1    4.00    1.60
  -8   4  -1    0.60    1.30
  -8   4  -1    4.20    2.00
  -8   4  -1    2.30    1.10
  -8   4  -1    1.70    1.40
   8   4   1    0.90    1.10
  -8   4  -1    2.50    2.10
  -8   4  -1    3.60    1.00
  -8   4  -1    2.50    0.90
  -8   4  -1    2.70    1.10
  -8   4  -1    0.50    1.50
   8   4   1    2.20    1.20
   8   4   1    2.10    1.10
  -8   4  -1    1.70    1.40
  -9  -4  -1   10.30    2.50
  -9  -4  -1    5.50    1.70
  -9  -4  -1    3.20    1.60
   9  -4   1    7.90    1.80
   9  -4   1    5.20    1.60
   9  -4   1    6.80    1.80
   9  -4   1    7.00    2.10
   9  -4   1    6.10    2.00
  -9  -4  -1    6.50    1.80
  -9  -4  -1    6.10    1.50
  -9  -4  -1    6.40    1.40
  -9   4  -1    8.70    2.20
  -9   4  -1    4.40    2.10
  -9   4  -1    7.20    2.60
  -9   4  -1    5.60    1.40
  -9   4  -1    8.00    2.40
  -9   4  -1    8.20    2.10
   9   4   1    5.00    1.40
   9   4   1    7.00    1.50
  -9   4  -1    5.20    1.30
  -9   4  -1    5.60    2.20
  -9   4  -1    5.50    1.50
  -9   4  -1    6.40    1.20
 -10  -4  -1    1.20    1.50
 -10  -4  -1    2.30    1.10
 -10  -4  -1    0.70    1.10
  10  -4   1    2.20    1.40
 -10  -4  -1    3.50    1.70
  10  -4   1    1.20    1.20
 -10  -4  -1    3.00    1.60
  10  -4   1    0.90    1.20
 -10  -4  -1    0.30    1.50
 -10   4  -1   -0.10    1.80
 -10   4  -1    1.90    1.80
 -10   4  -1    1.80    0.90
 -10   4  -1    1.10    1.60
 -10   4  -1    1.60    1.10
 -10   4  -1   -0.50    1.50
 -10   4  -1    0.60    1.60
  10   4   1    1.40    1.10
  10   4   1   -0.40    0.90
 -10   4  -1    2.20    1.10
 -10   4  -1    2.00    1.70
 -10   4  -1    0.60    1.20
 -11  -4  -1    0.90    1.50
  11  -4   1   -0.40    1.10
 -11  -4  -1    1.80    1.60
 -11  -4  -1    1.00    1.50
  11  -4   1   -0.30    1.00
 -11  -4  -1    0.00    1.10
 -11  -4  -1   -0.20    0.90
  11  -4   1    0.50    1.10
 -11  -4  -1   -0.50    1.40
 -11   4  -1   -1.00    1.60
 -11   4  -1    1.50    1.30
 -11   4  -1    0.10    1.00
 -11   4  -1    0.10    0.90
  11   4   1    1.00    1.00
 -11   4  -1    2.20    1.30
  11   4   1    1.10    1.10
 -11   4  -1   -1.30    1.40
 -11   4  -1    0.70    1.60
 -11   4  -1    0.60    1.60
 -12  -4  -1   41.90    4.90
 -12  -4  -1   35.70    3.90
  12  -4   1   32.40    3.80
 -12  -4  -1   28.30    3.20
 -12  -4  -1   31.40    3.90
  12  -4   1   33.10    3.70
 -12  -4  -1   31.70    4.00
 -12  -4  -1   29.10    3.90
  12  -4   1   34.70    4.00
 -12   4  -1   30.60    5.00
  12   4   1   33.90    2.60
 -12   4  -1   37.60    5.10
 -12   4  -1   42.80    4.90
  12   4   1   30.30    2.60
 -12   4  -1   26.20    3.20
 -12   4  -1   31.40    2.70
 -12   4  -1   34.60    3.80
 -12   4  -1   34.50    4.50
 -12   4  -1   30.60    2.90
  13  -4   1   71.89    5.50
  13  -4   1   73.99    5.10
 -13  -4  -1   65.49    5.80
 -13  -4  -1   63.69    4.80
 -13  -4  -1   55.39    4.70
 -13  -4  -1   65.79    5.50
 -13  -4  -1   71.09    5.50
 -13  -4  -1   74.29    5.60
 -13   4  -1   75.89    6.20
 -13   4  -1   67.19    5.20
  13   4   1   66.29    3.80
 -13   4  -1   56.89    6.00
 -13   4  -1   67.69    5.90
 -13   4  -1   62.19    5.00
 -13   4  -1   71.89    6.40
  13   4   1   65.49    3.90
 -14  -4  -1   19.60    3.00
  14  -4   1   16.80    2.80
  14  -4   1   15.10    2.90
 -14  -4  -1   12.80    2.90
 -14  -4  -1   16.10    3.50
 -14  -4  -1   10.80    2.40
 -14  -4  -1   15.20    3.10
 -14  -4  -1   11.30    2.60
 -14   4  -1   17.40    3.80
 -14   4  -1   18.70    3.20
 -14   4  -1   14.30    3.80
 -14   4  -1   17.50    3.60
 -14   4  -1   21.60    3.30
 -14   4  -1   14.70    3.50
 -15  -4  -1    0.50    1.40
 -15  -4  -1    0.30    1.60
  15  -4   1    2.60    1.60
  15  -4   1    2.10    1.70
 -15  -4  -1    1.70    2.10
 -15  -4  -1    0.90    2.00
 -15  -4  -1    0.20    1.10
 -15  -4  -1   -0.40    1.40
 -15   4  -1   -0.70    2.10
 -15   4  -1    0.10    1.60
 -15   4  -1    0.00    1.70
 -15   4  -1    2.40    2.40
 -15   4  -1    2.70    2.00
 -15   4  -1    1.40    2.10
  16  -4   1    7.90    2.40
 -16  -4  -1    2.80    2.10
 -16  -4  -1   10.80    2.90
 -16  -4  -1   11.10    3.00
 -16  -4  -1    4.50    2.20
 -16  -4  -1    8.60    2.30
  16  -4   1    4.10    2.10
 -16   4  -1    4.90    2.70
 -16   4  -1   10.70    2.90
 -16   4  -1   13.50    3.60
 -16   4  -1    8.20    2.60
 -16   4  -1    3.50    2.90
 -16   4  -1   10.80    3.70
 -17  -4  -1    1.60    1.90
 -17  -4  -1    6.10    2.50
 -17  -4  -1    8.50    3.00
 -17  -4  -1    5.80    2.10
  17  -4   1    2.60    1.90
 -17  -4  -1    1.10    1.60
 -17  -4  -1    4.10    2.40
 -17   4  -1    6.10    2.90
 -17   4  -1    5.00    3.20
 -17   4  -1    6.00    2.50
 -17   4  -1    7.20    2.60
 -17   4  -1    2.20    2.40
 -17   4  -1    6.20    3.20
 -16  -5   1   -0.10    1.70
  16  -5  -1   -0.20    1.50
  16  -5  -1    0.30    1.30
 -16  -5   1    0.20    1.90
 -16  -5   1   -0.70    1.40
 -16  -5   1    0.30    2.10
 -16  -5   1   -0.70    1.10
 -16  -5   1   -0.40    1.60
 -16   5   1    3.40    3.00
 -16   5   1    0.50    2.10
 -16   5   1   -0.30    2.50
 -16   5   1   -0.20    2.30
 -16   5   1    0.20    1.90
 -15  -5   1    0.70    1.50
  15  -5  -1    1.40    1.40
 -15  -5   1   -0.20    1.30
 -15  -5   1    1.60    1.30
 -15  -5   1    6.00    2.90
 -15  -5   1    1.70    1.70
  15  -5  -1    2.20    1.60
 -15  -5   1    9.20    3.10
 -15   5   1    4.40    2.90
 -15   5   1    3.50    2.80
 -15   5   1    5.40    2.30
 -15   5   1   -0.70    2.00
 -15   5   1    1.60    2.20
 -14  -5   1   -0.10    1.30
 -14  -5   1    3.10    2.50
  14  -5  -1    3.40    1.90
  14  -5  -1    1.70    1.60
 -14  -5   1    1.30    1.90
 -14  -5   1    0.70    1.40
 -14  -5   1    0.40    1.40
 -14  -5   1    3.70    1.60
 -14   5   1    0.20    2.30
 -14   5   1    4.70    2.70
 -14   5   1   -0.20    1.30
 -14   5   1    0.70    1.90
 -14   5   1    3.50    1.90
 -14   5   1    2.80    2.70
  13  -5  -1    6.00    1.90
 -13  -5   1    6.90    1.70
  13  -5  -1    4.70    2.00
 -13  -5   1    2.30    1.50
 -13  -5   1    6.80    2.70
 -13  -5   1    1.60    1.40
 -13  -5   1    9.50    2.60
 -13   5   1    9.50    3.10
 -13   5   1    7.00    3.10
 -13   5   1    9.10    3.10
 -13   5   1    5.40    2.00
 -13   5   1    5.60    2.10
 -13   5   1    6.50    3.10
 -12  -5   1    2.30    1.50
 -12  -5   1    1.50    1.80
 -12  -5   1    3.70    1.40
  12  -5  -1    1.50    1.30
 -12  -5   1    1.30    1.30
  12  -5  -1    3.00    1.70
 -12  -5   1    0.40    1.30
 -12  -5   1    4.50    2.40
 -12   5   1    6.10    2.70
 -12   5   1    0.70    2.10
 -12   5   1    4.50    1.80
 -12   5   1    3.80    2.50
 -12   5   1    1.90    1.60
 -12   5   1    4.30    2.50
 -12   5   1    2.70    2.30
 -12   5   1    2.60    2.50
 -11  -5   1    4.40    1.60
 -11  -5   1    5.90    1.80
 -11  -5   1    4.40    1.30
  11  -5  -1    5.20    1.90
  11  -5  -1    4.70    1.90
 -11  -5   1    4.30    2.00
 -11  -5   1    5.50    2.30
 -11  -5   1    3.60    1.50
 -11   5   1    8.30    3.30
 -11   5   1    2.20    2.10
 -11   5   1    4.20    2.20
 -11   5   1    1.80    2.40
 -11   5   1    6.30    2.70
 -11   5   1    5.60    2.40
  11   5  -1    4.00    1.10
  11   5  -1    3.20    1.20
 -11   5   1    8.70    2.10
 -11   5   1    3.40    1.60
 -10  -5   1   -0.50    1.70
 -10  -5   1    1.60    1.20
 -10  -5   1    2.20    1.40
  10  -5  -1    0.60    1.30
  10  -5  -1    1.30    1.50
 -10  -5   1    1.40    1.30
  10  -5  -1    2.80    1.60
 -10  -5   1    1.90    1.70
 -10  -5   1    0.20    0.80
  10   5  -1    0.90    1.10
 -10   5   1    1.20    2.00
  10   5  -1    1.80    1.10
 -10   5   1    1.70    2.30
 -10   5   1    0.10    1.20
 -10   5   1   -0.50    1.60
 -10   5   1    0.20    1.70
 -10   5   1    1.30    1.70
 -10   5   1    2.40    1.30
  10   5  -1    0.90    1.00
 -10   5   1    0.60    1.70
   9  -5  -1   30.60    3.80
  -9  -5   1   22.60    3.50
  -9  -5   1   20.60    3.40
  -9  -5   1   22.10    2.10
  -9  -5   1   20.80    2.50
   9  -5  -1   14.90    2.50
   9  -5  -1   17.50    2.80
  -9  -5   1   21.90    2.50
  -9  -5   1   20.20    2.50
  -9  -5   1   27.90    3.50
  -9   5   1   20.20    2.80
  -9   5   1   21.20    2.60
  -9   5   1   14.80    2.90
  -9   5   1   18.30    3.60
   9   5  -1   17.40    1.90
  -9   5   1   26.70    4.60
  -9   5   1   20.80    2.70
  -9   5   1   20.20    4.30
  -9   5   1   20.00    3.20
  -9   5   1   24.80    4.00
   9   5  -1   15.50    2.20
   9   5  -1   19.50    2.50
   9   5  -1   18.70    1.90
  -8  -5   1   -1.00    0.80
  -8  -5   1    0.00    1.30
  -8  -5   1    0.40    1.30
   8  -5  -1    0.00    1.00
   8  -5  -1   -0.50    1.40
   8  -5  -1    1.60    1.20
  -8  -5   1   -0.20    0.80
  -8  -5   1   -0.40    0.90
   8  -5  -1   -1.00    1.10
   8  -5  -1    0.90    1.50
  -8  -5   1   -0.10    0.70
  -8  -5   1   -0.40    0.80
  -8  -5   1    0.30    1.00
  -8  -5   1   -0.10    1.30
  -8  -5   1   -0.40    1.40
   8  -5  -1   -0.20    0.80
   8  -5  -1    0.80    0.90
  -8   5   1    0.20    1.50
  -8   5   1    0.00    1.10
  -8   5   1    1.90    1.70
  -8   5   1   -0.80    1.70
   8   5  -1    0.20    1.10
   8   5  -1   -0.10    1.00
  -8   5   1    1.10    1.10
  -8   5   1   -0.70    1.30
  -8   5   1    0.80    1.70
  -8   5   1   -0.90    0.90
   8   5  -1    0.20    1.30
  -8   5   1    2.00    1.50
  -8   5   1    1.40    1.00
  -7  -5   1   31.70    3.60
  -7  -5   1   35.50    2.40
   7  -5  -1   35.30    3.40
  -7  -5   1   28.80    4.10
  -7  -5   1   31.90    2.30
   7  -5  -1   31.30    2.60
  -7  -5   1   36.00    3.70
  -7  -5   1   33.50    2.50
   7  -5  -1   34.70    4.00
  -7  -5   1   29.30    2.70
   7  -5  -1   31.20    3.90
  -7  -5   1   33.10    2.50
  -7  -5   1   39.20    3.80
   7  -5  -1   31.30    4.00
   7  -5  -1   29.40    3.00
   7  -5  -1   30.00    2.50
  -7  -5   1   26.00    2.70
   7   5  -1   31.60    3.00
  -7   5   1   25.40    3.90
  -7   5   1   36.30    4.00
  -7   5   1   34.60    3.00
  -7   5   1   43.70    5.90
  -7   5   1   39.00    3.60
   7   5  -1   32.50    3.90
  -7   5   1   36.10    4.50
  -7   5   1   34.10    2.80
   7   5  -1   31.90    3.10
  -7   5   1   32.80    2.60
  -6  -5   1   -0.80    1.20
   6  -5  -1    0.50    0.90
  -6  -5   1    0.80    1.10
   6  -5  -1    0.30    1.20
  -6  -5   1    0.40    1.30
   6  -5  -1   -0.70    0.70
  -6  -5   1   -0.80    0.70
  -6  -5   1    2.10    1.30
  -6  -5   1    0.30    0.60
   6  -5  -1    0.40    1.30
  -6  -5   1   -0.20    1.10
  -6  -5   1    0.40    1.10
  -6  -5   1    0.10    0.70
   6  -5  -1   -0.60    0.70
  -6  -5   1   -1.60    0.60
   6  -5  -1    0.80    1.10
   6  -5  -1   -1.30    1.00
  -6   5   1   -0.30    1.40
  -6   5   1    0.30    1.30
  -6   5   1   -0.10    1.20
  -6   5   1    0.10    1.30
  -6   5   1    0.60    1.60
  -6   5   1   -0.60    0.70
   6   5  -1   -0.70    1.40
  -6   5   1   -0.40    1.70
   6   5  -1    2.10    1.30
   6   5  -1    0.80    1.20
  -6   5   1   -1.50    0.80
  -6   5   1   -0.10    0.70
  -6   5   1    0.50    0.90
  -5  -5   1   12.20    2.40
  -5  -5   1   10.80    1.40
   5  -5  -1   11.30    2.20
  -5  -5   1   11.80    1.20
   5  -5  -1   11.20    2.40
  -5  -5   1   11.90    2.60
  -5  -5   1   11.40    1.30
   5  -5  -1    8.50    1.60
  -5  -5   1   10.70    2.00
   5  -5  -1    9.70    2.20
  -5  -5   1   10.70    2.10
   5  -5  -1   13.20    1.70
  -5  -5   1   10.40    1.30
  -5  -5   1   10.60    2.00
   5  -5  -1   14.20    2.40
  -5  -5   1   10.60    2.20
   5  -5  -1   12.50    1.90
  -5   5   1    9.90    1.90
  -5   5   1   17.00    3.70
  -5   5   1    9.10    2.60
  -5   5   1   12.40    2.70
  -5   5   1   13.00    1.80
  -5   5   1   10.40    1.70
   5   5  -1   11.00    2.70
  -5   5   1   11.60    1.30
  -5   5   1   12.70    2.20
  -5   5   1   10.50    1.20
   5   5  -1   10.90    2.10
  -5   5   1    9.20    1.70
  -5   5   1   12.10    2.80
   5   5  -1   12.80    2.30
   4  -5  -1   -0.50    1.10
  -4  -5   1   -0.10    1.00
  -4  -5   1    0.40    1.00
   4  -5  -1    0.20    0.80
   4  -5  -1   -2.30    0.70
  -4  -5   1   -0.50    0.40
  -4  -5   1    0.30    0.60
   4  -5  -1    0.10    0.90
   4  -5  -1    1.10    0.80
   4  -5  -1    1.80    1.20
  -4  -5   1    0.60    1.30
   4  -5  -1   -0.50    1.10
  -4  -5   1    1.70    1.20
  -4   5   1   -0.10    1.00
  -4   5   1   -0.20    0.90
  -4   5   1    0.20    1.60
  -4   5   1   -0.10    0.70
   4   5  -1   -0.70    1.40
  -4   5   1    0.60    1.10
   4   5  -1    0.40    1.30
  -4   5   1    0.10    1.40
  -4   5   1   -1.20    1.00
  -4   5   1   -0.60    1.50
  -4   5   1   -1.50    1.10
   4   5  -1    1.40    1.30
  -3  -5   1    3.70    1.50
  -3  -5   1    3.40    0.80
   3  -5  -1    3.80    1.20
  -3  -5   1    2.50    1.30
   3  -5  -1    3.80    1.20
  -3  -5   1    2.90    1.30
   3  -5  -1    2.20    1.30
   3  -5  -1    5.10    1.70
   3  -5  -1    3.60    1.50
  -3  -5   1    2.00    1.40
   3  -5  -1    4.60    1.50
   3  -5  -1    4.30    1.20
  -3   5   1    4.20    2.10
  -3   5   1    4.70    1.50
  -3   5   1    1.70    1.20
  -3   5   1    2.70    1.10
  -3   5   1    3.80    1.90
  -3   5   1    2.80    0.90
   3   5  -1    5.70    1.80
   3   5  -1    5.70    1.90
  -3   5   1    6.20    2.50
   3   5  -1    5.70    2.20
  -3   5   1    3.20    1.50
  -3   5   1    2.80    1.20
   2  -5  -1    2.80    1.10
  -2  -5   1    1.90    1.30
  -2  -5   1    0.50    1.20
   2  -5  -1    1.70    1.40
   2  -5  -1    1.00    1.00
   2  -5  -1    1.00    1.10
   2  -5  -1    2.50    1.00
  -2  -5   1    3.10    1.20
  -2  -5   1    1.30    1.10
   2  -5  -1    0.40    1.00
   2  -5  -1    4.00    1.70
   2   5  -1    0.30    1.60
  -2   5   1    3.10    1.40
  -2   5   1    3.40    2.10
  -2   5   1    2.40    1.10
   2   5  -1    2.60    1.60
   2   5  -1    4.60    1.80
  -2   5   1    1.80    0.80
  -2   5   1    3.70    1.30
  -2   5   1    2.40    1.20
  -2   5   1    0.60    1.00
  -2   5   1    0.80    1.50
   2   5  -1    1.80    0.80
  -2   5   1    4.10    1.80
   1  -5  -1  172.58    8.10
  -1  -5   1  180.98    9.30
  -1  -5   1  171.88    8.40
  -1  -5   1  172.18    8.90
   1  -5  -1  177.58    8.50
   1  -5  -1  174.48    8.20
   1  -5  -1  184.38    9.40
  -1  -5   1  179.98    8.20
   1  -5  -1  176.68    9.00
   1   5  -1  172.68    7.30
  -1   5   1  175.58    8.60
  -1   5   1  161.78   10.10
  -1   5   1  185.78    9.70
   1   5  -1  176.28    9.50
  -1   5   1  179.88    8.80
   1   5  -1  171.18    7.20
  -1   5   1  166.48    8.20
  -1   5   1  175.08    9.90
  -1   5   1  172.18    8.10
   1   5  -1  166.78    7.30
  -1   5   1  185.78    9.10
   1   5  -1  157.98    9.90
   1   5  -1  174.88    7.90
   1   5  -1  177.48    9.20
  -1   5   1  166.68    7.60
   1   5  -1  157.68    7.30
   0  -5   1  349.27   14.50
   0  -5   1  335.87   14.70
   0  -5  -1  333.17   15.50
   0  -5  -1  356.86   15.00
   0  -5  -1  337.07   15.80
   0  -5   1  315.07   15.10
   0  -5  -1  328.47   14.60
   0  -5   1  321.07   15.50
   0   5   1  351.36   16.00
   0   5  -1  326.77   14.70
   0   5   1  339.97   13.90
   0   5  -1  327.47   13.90
   0   5  -1  324.17   13.90
   0   5  -1  329.67   13.90
   0   5   1  359.56   14.80
   0   5  -1  325.87   14.50
   0   5  -1  348.27   16.70
   0   5   1  325.47   16.10
   0   5  -1  369.26   16.00
   0   5  -1  331.37   13.80
   0   5  -1  349.17   14.60
   0   5   1  337.77   16.70
   0   5  -1  356.46   16.20
   1  -5   1   68.09    4.00
   1  -5   1   65.29    3.80
  -1  -5  -1   72.29    4.50
   1  -5   1   66.39    4.00
   1  -5   1   55.09    4.50
   1  -5   1   63.29    3.90
  -1  -5  -1   62.69    4.90
  -1  -5  -1   66.19    4.10
  -1  -5  -1   63.19    4.60
   1  -5   1   59.69    4.40
   1  -5   1   73.89    3.80
  -1   5  -1   69.59    5.20
   1   5   1   64.39    3.80
  -1   5  -1   60.39    3.10
  -1   5  -1   71.59    4.30
  -1   5  -1   69.39    5.80
  -1   5  -1   63.69    5.20
   1   5   1   58.69    5.40
   1   5   1   61.89    3.20
  -1   5  -1   62.89    3.50
  -1   5  -1   61.19    4.90
  -1   5  -1   61.39    3.80
   1   5   1   73.89    5.40
  -1   5  -1   65.79    3.60
  -1   5  -1   61.59    4.00
   1   5   1   62.09    4.80
   2  -5   1   28.40    2.70
  -2  -5  -1   29.70    2.30
   2  -5   1   28.70    2.60
   2  -5   1   31.90    2.30
   2  -5   1   32.30    3.20
  -2  -5  -1   28.20    3.20
  -2  -5  -1   36.20    3.60
   2  -5   1   30.90    2.40
  -2  -5  -1   30.60    2.30
   2  -5   1   28.20    2.80
  -2  -5  -1   34.80    3.80
  -2  -5  -1   26.20    2.60
   2  -5   1   32.30    3.10
   2  -5   1   28.30    2.40
  -2  -5  -1   29.80    2.50
   2  -5   1   29.90    2.60
  -2   5  -1   31.50    4.60
   2   5   1   35.20    4.10
   2   5   1   31.30    4.00
   2   5   1   28.20    1.80
   2   5   1   29.00    3.60
   2   5   1   30.30    2.10
   2   5   1   27.10    2.30
  -2   5  -1   35.60    4.50
  -2   5  -1   27.40    3.80
  -2   5  -1   28.40    2.80
  -2   5  -1   32.70    2.50
   2   5   1   27.80    2.30
  -2   5  -1   29.20    2.50
  -2   5  -1   29.60    2.00
  -3  -5  -1   34.80    3.10
   3  -5   1   29.80    2.90
   3  -5   1   32.10    2.90
  -3  -5  -1   31.20    2.40
  -3  -5  -1   34.00    3.20
   3  -5   1   31.00    3.20
  -3  -5  -1   34.60    3.40
  -3  -5  -1   32.10    2.60
  -3  -5  -1   27.60    2.30
   3  -5   1   34.90    2.40
  -3  -5  -1   37.70    4.30
   3  -5   1   35.20    2.60
   3  -5   1   34.60    2.50
   3  -5   1   29.00    2.90
   3  -5   1   29.10    3.20
  -3  -5  -1   30.70    2.40
   3   5   1   30.90    2.30
   3   5   1   29.40    3.70
   3   5   1   34.00    4.00
   3   5   1   30.60    1.80
   3   5   1   32.50    2.40
  -3   5  -1   28.60    2.60
   3   5   1   34.10    4.30
  -3   5  -1   36.40    4.30
  -3   5  -1   32.50    2.30
  -3   5  -1   31.40    4.20
  -3   5  -1   29.10    3.10
  -3   5  -1   31.30    2.70
  -3   5  -1   21.70    4.00
  -3   5  -1   33.40    2.50
  -3   5  -1   32.70    2.40
  -4  -5  -1   20.50    3.30
  -4  -5  -1   24.00    2.30
   4  -5   1   26.40    3.10
   4  -5   1   21.50    2.20
   4  -5   1   26.90    2.00
  -4  -5  -1   21.90    2.70
   4  -5   1   20.70    2.80
  -4  -5  -1   27.20    3.40
   4  -5   1   26.10    3.10
   4  -5   1   29.10    2.20
  -4  -5  -1   26.70    3.40
  -4  -5  -1   20.60    2.00
  -4  -5  -1   26.10    2.20
  -4  -5  -1   26.20    2.60
   4  -5   1   27.40    3.30
   4   5   1   21.40    3.40
  -4   5  -1   24.90    2.80
  -4   5  -1   22.80    2.00
  -4   5  -1   25.00    2.10
   4   5   1   21.50    2.10
  -4   5  -1   24.10    2.70
  -4   5  -1   23.30    3.60
  -4   5  -1   25.70    4.00
   4   5   1   24.10    3.20
  -4   5  -1   25.00    3.30
  -4   5  -1   24.00    2.20
   4   5   1   24.70    1.60
   4   5   1   27.80    3.50
  -4   5  -1   24.40    4.20
   4   5   1   23.20    2.10
  -5  -5  -1    8.20    1.50
   5  -5   1    5.90    1.60
   5  -5   1    4.30    1.70
  -5  -5  -1    3.90    1.50
   5  -5   1    4.50    1.60
   5  -5   1    5.40    1.70
  -5  -5  -1    3.30    1.20
  -5  -5  -1    3.90    1.00
  -5  -5  -1    6.60    2.00
  -5  -5  -1    0.90    1.50
  -5  -5  -1    5.90    1.80
   5  -5   1    3.80    0.90
   5  -5   1    3.60    1.00
  -5  -5  -1    2.90    1.20
   5  -5   1    5.70    1.30
   5   5   1    4.20    1.70
  -5   5  -1    2.30    1.80
  -5   5  -1    5.00    2.20
   5   5   1    2.70    1.00
   5   5   1    1.40    1.30
   5   5   1    3.10    1.80
  -5   5  -1    4.80    1.60
  -5   5  -1    3.30    1.80
  -5   5  -1    4.30    1.10
   5   5   1    2.90    0.70
  -5   5  -1    3.50    1.10
  -5   5  -1    3.60    1.40
  -5   5  -1    1.00    1.70
   5   5   1    3.60    1.10
  -5   5  -1    5.20    1.20
  -6  -5  -1  162.38    7.80
   6  -5   1  177.48    8.70
  -6  -5  -1  174.78    9.10
   6  -5   1  159.68    7.30
   6  -5   1  168.68    7.50
   6  -5   1  156.18    8.70
   6  -5   1  164.98    8.30
  -6  -5  -1  164.18    9.60
   6  -5   1  164.18    8.90
   6  -5   1  165.58    8.80
  -6  -5  -1  173.98    8.80
  -6  -5  -1  174.48    9.30
  -6  -5  -1  159.98    7.90
  -6  -5  -1  159.78    7.80
  -6  -5  -1  168.88    8.10
  -6   5  -1  162.98    9.70
  -6   5  -1  154.18    8.50
   6   5   1  160.98    8.70
  -6   5  -1  164.38   10.60
  -6   5  -1  166.28    7.00
   6   5   1  160.38    7.60
  -6   5  -1  167.18    8.40
  -6   5  -1  164.98   10.10
   6   5   1  156.78    7.70
  -6   5  -1  168.18    7.60
   6   5   1  160.18    7.00
  -6   5  -1  178.88    9.60
   6   5   1  170.68    9.00
  -6   5  -1  171.28    7.50
   6   5   1  175.88    9.20
  -6   5  -1  160.78    7.90
  -7  -5  -1   42.60    3.30
   7  -5   1   43.00    3.40
  -7  -5  -1   45.80    4.20
   7  -5   1   35.90    4.20
  -7  -5  -1   46.90    4.60
   7  -5   1   35.60    3.50
  -7  -5  -1   47.00    3.50
  -7  -5  -1   46.30    3.90
  -7  -5  -1   35.50    2.90
  -7  -5  -1   49.30    4.30
   7  -5   1   44.50    3.70
   7  -5   1   40.10    4.40
   7  -5   1   39.90    2.60
  -7  -5  -1   38.80    3.00
   7  -5   1   45.40    2.60
   7   5   1   38.60    2.30
  -7   5  -1   38.30    2.60
  -7   5  -1   35.80    5.30
  -7   5  -1   39.50    3.10
  -7   5  -1   42.40    5.00
  -7   5  -1   39.00    2.60
   7   5   1   37.80    3.50
   7   5   1   42.20    3.90
   7   5   1   35.40    2.90
  -7   5  -1   42.30    2.80
   7   5   1   38.30    3.00
   7   5   1   36.00    3.70
  -7   5  -1   41.50    3.80
  -7   5  -1   40.80    3.70
  -7   5  -1   51.69    4.70
  -7   5  -1   45.30    5.60
  -8  -5  -1   -0.70    1.20
  -8  -5  -1   -1.90    0.90
   8  -5   1   -0.10    1.20
   8  -5   1    0.00    0.90
   8  -5   1   -0.10    1.10
  -8  -5  -1    0.40    1.30
  -8  -5  -1    0.00    0.90
  -8  -5  -1   -0.70    1.40
  -8  -5  -1   -0.50    1.20
   8  -5   1    1.80    1.60
  -8  -5  -1    0.20    0.80
  -8  -5  -1   -0.20    1.00
   8  -5   1    0.80    1.40
  -8   5  -1   -0.70    1.40
  -8   5  -1    1.20    0.90
   8   5   1    0.00    1.10
   8   5   1    0.00    1.20
  -8   5  -1    0.60    0.80
  -8   5  -1   -1.20    1.60
   8   5   1   -1.10    1.00
  -8   5  -1    0.60    0.90
  -8   5  -1   -0.90    1.30
  -8   5  -1   -0.30    0.50
  -8   5  -1   -1.40    1.50
  -8   5  -1   -1.40    1.50
   8   5   1    0.00    1.30
   8   5   1   -0.20    0.60
  -8   5  -1   -1.70    1.30
  -9  -5  -1    0.60    1.50
   9  -5   1    0.80    1.60
   9  -5   1    3.00    1.90
  -9  -5  -1   -0.30    1.00
  -9  -5  -1    0.80    1.40
  -9  -5  -1    2.60    1.50
   9  -5   1    2.30    1.40
  -9  -5  -1    2.00    1.50
   9  -5   1    3.00    1.50
  -9  -5  -1    3.60    1.80
  -9  -5  -1    2.00    2.00
  -9  -5  -1    2.20    1.00
   9  -5   1    4.00    1.50
   9   5   1    2.10    1.40
  -9   5  -1    0.30    1.90
  -9   5  -1    2.70    1.30
   9   5   1    0.60    1.20
  -9   5  -1    2.60    1.90
  -9   5  -1    2.90    2.00
  -9   5  -1    1.50    1.10
  -9   5  -1    2.10    1.00
   9   5   1    1.90    1.40
  -9   5  -1    1.90    1.90
  -9   5  -1    1.20    1.70
   9   5   1    1.50    0.90
  -9   5  -1    0.30    1.70
  -9   5  -1    1.20    1.00
 -10  -5  -1    8.30    2.40
 -10  -5  -1   13.20    2.30
 -10  -5  -1   14.80    2.20
  10  -5   1   10.50    2.20
  10  -5   1   10.50    2.20
 -10  -5  -1   12.70    2.50
 -10  -5  -1   16.00    2.80
  10  -5   1   13.20    2.40
 -10  -5  -1   10.80    2.80
 -10   5  -1   11.70    3.10
 -10   5  -1   14.30    3.20
 -10   5  -1   11.40    2.70
 -10   5  -1   12.10    1.80
  10   5   1   11.80    2.10
 -10   5  -1   10.10    1.60
 -10   5  -1    8.90    2.00
 -10   5  -1   14.60    2.20
 -10   5  -1   16.80    4.00
 -10   5  -1   14.30    3.50
  10   5   1   10.10    1.50
  10   5   1   11.70    2.20
 -10   5  -1   14.60    2.80
 -11  -5  -1    3.20    1.70
 -11  -5  -1    1.30    1.70
  11  -5   1    5.60    1.90
 -11  -5  -1    4.30    2.20
 -11  -5  -1    4.80    1.50
 -11  -5  -1    1.80    1.50
  11  -5   1    3.30    1.80
 -11  -5  -1    1.80    1.30
 -11   5  -1    4.20    2.00
 -11   5  -1    1.70    2.00
 -11   5  -1    0.80    1.30
 -11   5  -1   -0.40    2.20
 -11   5  -1    1.90    2.10
 -11   5  -1    1.80    1.50
 -11   5  -1    2.40    2.10
 -11   5  -1    2.80    1.50
  11   5   1    3.20    1.40
  11   5   1    3.30    1.40
 -12  -5  -1   -0.70    1.10
 -12  -5  -1    2.70    2.00
 -12  -5  -1    0.80    1.10
  12  -5   1    0.70    1.20
 -12  -5  -1    1.40    1.30
 -12  -5  -1    1.10    1.30
 -12  -5  -1    1.00    1.90
  12  -5   1    1.20    1.40
 -12   5  -1    2.50    1.70
 -12   5  -1    5.20    2.40
 -12   5  -1   -0.90    1.90
  12   5   1    1.10    1.20
 -12   5  -1    2.60    2.30
 -12   5  -1    2.30    2.10
 -12   5  -1    2.20    1.60
  12   5   1    2.90    1.30
 -13  -5  -1    3.70    1.60
 -13  -5  -1    8.10    2.00
 -13  -5  -1    8.20    2.50
 -13  -5  -1    9.20    2.70
  13  -5   1    7.50    2.10
 -13  -5  -1    5.40    2.30
 -13  -5  -1    8.30    2.80
  13  -5   1    9.60    2.50
 -13   5  -1    7.00    3.20
 -13   5  -1   10.80    2.30
 -13   5  -1    6.40    2.80
 -13   5  -1    8.20    3.00
 -13   5  -1   10.10    3.10
 -14  -5  -1    2.10    1.80
  14  -5   1    2.30    1.50
 -14  -5  -1    4.70    2.40
 -14  -5  -1    2.00    1.80
 -14  -5  -1    4.60    1.90
 -14  -5  -1    6.30    2.00
  14  -5   1    2.60    1.60
 -14  -5  -1    7.00    2.80
 -14   5  -1    6.10    3.10
 -14   5  -1    2.80    2.60
 -14   5  -1    7.40    2.20
 -14   5  -1    6.20    2.80
 -14   5  -1    6.80    3.00
 -15  -5  -1   39.80    5.60
 -15  -5  -1   34.40    4.20
 -15  -5  -1   34.80    4.70
 -15   5  -1   33.00    5.40
 -15   5  -1   23.60    5.10
 -15   5  -1   31.90    4.20
 -15   5  -1   26.30    5.00
 -15   5  -1   42.00    5.90
  16  -5   1    0.00    1.70
 -16  -5  -1    0.60    2.30
 -16  -5  -1    1.70    1.70
 -16  -5  -1   -0.10    1.90
 -16  -5  -1    0.40    2.10
 -16  -5  -1   -0.10    1.80
  16  -5   1    0.50    1.60
 -16  -5  -1    2.30    1.60
 -16   5  -1    2.20    2.80
 -16   5  -1    7.00    3.50
 -16   5  -1    2.90    2.20
 -16   5  -1    2.10    2.50
 -16   5  -1   -0.80    3.10
 -14  -6   1    1.00    1.10
 -14  -6   1    0.70    2.00
 -14  -6   1   -0.30    2.10
 -14  -6   1    0.50    1.40
 -14  -6   1    1.50    2.00
 -14  -6   1    0.00    1.30
  14  -6  -1    0.20    1.50
  14  -6  -1    0.40    1.50
 -14  -6   1    0.50    1.60
 -14  -6   1    0.80    2.00
 -14   6   1    1.60    1.80
 -14   6   1    1.00    2.70
 -14   6   1   -0.30    2.10
 -14   6   1    2.60    2.90
 -14   6   1    0.70    2.70
 -13  -6   1    0.00    1.10
 -13  -6   1    1.10    2.10
 -13  -6   1    0.30    1.20
 -13  -6   1   -0.40    0.80
 -13  -6   1   -0.70    1.40
  13  -6  -1   -0.80    1.20
 -13  -6   1   -0.60    1.20
 -13  -6   1    1.40    1.70
 -13  -6   1    1.40    1.70
  13  -6  -1    0.50    1.30
 -13   6   1    1.80    2.50
 -13   6   1    1.00    1.60
 -13   6   1    3.10    2.70
 -13   6   1    2.30    2.60
 -13   6   1    1.20    2.40
 -12  -6   1    1.10    0.90
  12  -6  -1    1.40    1.40
 -12  -6   1   -0.10    1.30
 -12  -6   1    0.80    1.90
 -12  -6   1    0.30    1.00
 -12  -6   1    0.90    1.30
  12  -6  -1    0.20    1.50
 -12  -6   1    0.50    1.00
 -12  -6   1    4.30    2.20
 -12  -6   1    0.60    1.70
 -12   6   1    2.70    1.60
 -12   6   1    3.80    2.70
 -12   6   1    3.70    2.80
 -12   6   1    4.40    2.50
 -12   6   1    0.60    2.30
 -12   6   1    3.20    2.60
 -12   6   1    2.40    2.50
 -11  -6   1    0.90    1.60
 -11  -6   1    0.60    1.70
  11  -6  -1    0.00    1.20
 -11  -6   1    0.00    1.10
 -11  -6   1    0.70    1.50
  11  -6  -1   -0.10    1.30
 -11  -6   1   -0.20    0.90
 -11  -6   1    0.10    0.90
 -11  -6   1   -1.70    1.10
 -11  -6   1   -0.60    0.70
 -11   6   1    0.10    1.20
 -11   6   1   -0.90    2.00
 -11   6   1   -0.30    2.20
 -11   6   1    0.50    2.70
 -11   6   1    1.40    2.20
 -11   6   1    1.40    2.30
  11   6  -1   -0.20    0.90
  11   6  -1   -0.40    1.00
 -11   6   1    1.60    2.20
 -10  -6   1    9.00    1.50
 -10  -6   1   10.50    2.60
  10  -6  -1   11.00    2.50
 -10  -6   1   11.80    2.80
 -10  -6   1   10.60    1.60
 -10  -6   1   10.20    3.20
 -10  -6   1    7.60    2.40
  10  -6  -1    7.40    2.10
 -10  -6   1   17.10    2.50
 -10   6   1   13.30    3.20
 -10   6   1   11.40    2.90
 -10   6   1   11.50    3.60
 -10   6   1   11.00    3.80
  10   6  -1   13.30    2.30
  10   6  -1   11.40    2.10
 -10   6   1   13.80    3.50
 -10   6   1   15.60    3.90
 -10   6   1   16.20    2.20
  -9  -6   1    4.40    1.00
  -9  -6   1    8.00    1.80
   9  -6  -1    2.10    1.50
  -9  -6   1    4.50    2.00
  -9  -6   1    1.60    1.50
   9  -6  -1    5.50    2.10
  -9  -6   1    4.30    1.90
  -9  -6   1    6.40    2.40
   9   6  -1    4.80    1.70
  -9   6   1    6.70    2.70
   9   6  -1    3.90    1.70
  -9   6   1    6.60    2.90
  -9   6   1    5.80    2.70
  -9   6   1    4.60    1.30
   9   6  -1    9.90    2.60
  -9   6   1    6.80    2.50
  -9   6   1    1.70    1.80
  -9   6   1    6.40    3.30
   8  -6  -1    0.40    1.30
  -8  -6   1    0.90    0.60
   8  -6  -1   -0.40    1.30
  -8  -6   1   -0.50    1.40
  -8  -6   1    0.40    1.40
  -8  -6   1    0.90    1.10
  -8  -6   1   -0.80    1.30
   8  -6  -1   -0.40    1.00
   8  -6  -1    1.00    1.10
  -8  -6   1   -0.10    1.40
  -8   6   1    1.00    2.00
  -8   6   1   -1.90    1.80
  -8   6   1    1.20    1.20
  -8   6   1    0.90    2.30
  -8   6   1   -0.10    0.80
   8   6  -1   -0.60    1.40
  -8   6   1    2.30    2.00
   8   6  -1   -0.40    1.20
  -8   6   1    0.70    1.70
  -8   6   1    0.10    0.90
  -8   6   1   -0.50    1.60
   8   6  -1    1.00    1.70
   7  -6  -1   -0.20    1.00
   7  -6  -1    0.80    1.40
   7  -6  -1   -0.50    1.00
   7  -6  -1    0.30    2.10
   7  -6  -1    0.80    1.30
  -7  -6   1   -1.50    1.40
  -7  -6   1   -1.00    1.30
  -7  -6   1   -0.80    1.30
  -7  -6   1    0.50    0.90
  -7  -6   1   -0.50    1.50
   7  -6  -1    1.20    2.30
  -7  -6   1   -0.20    0.50
   7  -6  -1    0.80    1.00
   7   6  -1   -1.60    1.60
  -7   6   1    0.10    1.90
  -7   6   1    1.30    1.90
   7   6  -1    0.30    1.40
   7   6  -1    0.80    1.60
  -7   6   1   -0.80    1.50
  -7   6   1    1.40    1.10
  -7   6   1   -0.10    1.50
  -7   6   1   -1.00    1.40
  -7   6   1   -0.60    2.10
   6  -6  -1   12.00    1.80
   6  -6  -1   12.70    2.80
   6  -6  -1   13.30    2.80
  -6  -6   1   12.70    2.60
  -6  -6   1   13.90    1.40
  -6  -6   1    9.40    2.70
   6  -6  -1   14.20    2.60
   6  -6  -1    9.10    2.00
  -6  -6   1   12.70    1.80
   6  -6  -1   12.80    3.00
   6  -6  -1   13.00    2.00
  -6  -6   1   15.10    2.90
  -6  -6   1    8.80    2.20
  -6   6   1   11.70    2.90
  -6   6   1   11.70    2.50
   6   6  -1   10.30    2.50
  -6   6   1   10.90    2.40
   6   6  -1   13.00    3.00
  -6   6   1   12.50    1.90
  -6   6   1   12.00    3.60
  -6   6   1   10.20    3.40
   6   6  -1   11.50    2.40
  -6   6   1    9.30    2.90
   5  -6  -1   31.90    4.30
  -5  -6   1   41.30    4.10
   5  -6  -1   41.80    3.50
  -5  -6   1   36.80    4.60
  -5  -6   1   43.60    3.80
  -5  -6   1   37.40    2.70
   5  -6  -1   35.80    3.10
   5  -6  -1   41.00    3.00
   5  -6  -1   42.60    3.90
   5  -6  -1   41.10    4.20
  -5  -6   1   36.50    3.80
   5  -6  -1   44.60    4.60
  -5   6   1   43.80    4.30
  -5   6   1   47.10    6.00
  -5   6   1   42.80    3.70
   5   6  -1   42.60    4.20
   5   6  -1   37.90    3.90
  -5   6   1   39.90    5.40
  -5   6   1   36.60    5.70
   5   6  -1   40.80    5.10
  -5   6   1   40.10    4.10
  -5   6   1   35.50    3.00
   4  -6  -1   10.70    2.40
   4  -6  -1   11.30    2.00
  -4  -6   1    9.70    2.40
   4  -6  -1   12.90    2.70
   4  -6  -1   11.20    2.00
  -4  -6   1    9.80    2.50
  -4  -6   1   11.10    2.30
  -4  -6   1   10.00    2.00
   4  -6  -1   13.30    2.00
   4  -6  -1    8.40    2.20
   4  -6  -1   11.70    2.60
  -4   6   1   11.70    3.30
  -4   6   1   13.40    2.70
   4   6  -1   15.90    3.50
   4   6  -1   12.70    2.70
   4   6  -1   10.10    2.40
  -4   6   1   12.70    3.30
  -4   6   1   12.70    2.10
  -4   6   1   11.00    1.70
  -4   6   1    5.40    2.60
  -4   6   1   10.30    2.10
   3  -6  -1   72.49    5.30
  -3  -6   1   82.69    5.20
   3  -6  -1   80.19    5.60
   3  -6  -1   77.09    5.00
   3  -6  -1   88.89    4.90
   3  -6  -1   83.59    6.00
  -3  -6   1   91.29    6.40
  -3  -6   1   82.69    5.50
   3  -6  -1   81.49    5.70
   3  -6  -1   88.59    5.10
  -3  -6   1   94.49    6.10
  -3   6   1   82.39    5.10
  -3   6   1   83.79    6.60
  -3   6   1   89.79    7.00
  -3   6   1   76.59    4.40
  -3   6   1   78.69    5.00
   3   6  -1   89.79    6.10
   3   6  -1   85.29    6.30
   3   6  -1   86.79    6.90
  -3   6   1   92.29    7.60
  -3   6   1   84.29    5.70
  -2  -6   1   53.19    4.50
  -2  -6   1   58.69    4.90
   2  -6  -1   58.49    4.70
  -2  -6   1   56.59    3.90
   2  -6  -1   54.49    3.70
   2  -6  -1   57.09    4.80
  -2  -6   1   54.49    4.10
   2  -6  -1   48.50    3.60
   2  -6  -1   53.59    3.90
  -2   6   1   49.20    4.10
   2   6  -1   63.59    5.10
  -2   6   1   56.69    5.30
   2   6  -1   45.90    2.90
  -2   6   1   48.80    6.30
   2   6  -1   51.09    5.00
  -2   6   1   48.80    3.10
  -2   6   1   49.40    5.30
   2   6  -1   52.59    6.20
  -2   6   1   48.70    3.60
  -2   6   1   52.39    3.70
  -1  -6   1   20.70    3.30
  -1  -6   1   19.70    3.00
   1  -6  -1   19.50    3.10
   1  -6  -1   16.80    2.30
   1  -6  -1   18.70    3.20
  -1  -6   1   17.70    2.40
   1  -6  -1   18.20    2.60
  -1  -6   1   20.40    2.70
   1   6  -1   23.10    3.80
   1   6  -1   17.60    3.70
   1   6  -1   19.50    3.70
  -1   6   1   16.00    2.50
  -1   6   1   20.90    3.60
   1   6  -1   19.30    2.00
  -1   6   1   13.00    3.60
  -1   6   1   17.40    1.70
  -1   6   1   22.20    3.90
   0  -6  -1    3.80    1.80
   0  -6   1    3.70    1.30
   0  -6   1    2.90    1.60
   0  -6  -1    0.70    1.50
   0  -6  -1    1.40    1.30
   0  -6  -1    1.60    1.30
   0  -6   1    1.80    1.30
   0  -6   1    4.10    1.70
   0   6  -1    2.00    0.80
   0   6   1    3.90    1.40
   0   6  -1    6.30    2.40
   0   6  -1    0.70    1.70
   0   6   1    1.10    1.00
   0   6   1    2.90    2.00
   0   6  -1    2.80    2.30
   0   6  -1    1.80    1.20
   0   6   1    2.90    2.20
   0   6   1    6.40    2.50
   0   6   1    2.20    1.20
   0   6   1    2.40    0.80
   1  -6   1    0.80    1.00
   1  -6   1    1.20    1.10
   1  -6   1   -1.20    1.10
  -1  -6  -1    1.80    1.70
  -1  -6  -1    2.20    1.60
  -1  -6  -1    0.20    1.20
   1  -6   1    0.30    1.30
  -1  -6  -1   -0.30    1.00
  -1   6  -1    4.00    2.20
   1   6   1    0.40    1.80
  -1   6  -1   -1.40    1.70
  -1   6  -1   -0.30    0.80
  -1   6  -1    0.20    1.10
   1   6   1   -0.60    0.80
   1   6   1    0.50    0.90
   1   6   1    2.00    1.00
  -1   6  -1    0.60    0.90
  -1   6  -1    0.70    1.60
   1   6   1   -0.20    1.40
   1   6   1   -0.60    1.60
   2  -6   1   32.20    2.60
   2  -6   1   38.70    3.60
  -2  -6  -1   35.50    3.50
  -2  -6  -1   41.30    4.80
  -2  -6  -1   33.50    3.50
  -2  -6  -1   35.70    4.10
   2  -6   1   29.60    3.20
   2  -6   1   32.30    2.70
   2  -6   1   34.10    2.90
   2  -6   1   32.00    4.00
   2   6   1   35.30    4.60
  -2   6  -1   34.40    4.80
  -2   6  -1   30.10    2.00
   2   6   1   37.70    5.30
  -2   6  -1   30.60    2.60
   2   6   1   30.40    2.50
   2   6   1   36.10    4.50
   2   6   1   29.50    2.40
  -2   6  -1   29.90    2.60
  -2   6  -1   29.00    4.20
  -2   6  -1   30.60    3.60
  -2   6  -1   35.10    5.20
   2   6   1   34.10    2.30
   3  -6   1   74.99    5.60
  -3  -6  -1   75.89    5.30
   3  -6   1   78.59    4.60
  -3  -6  -1   81.09    5.20
   3  -6   1   74.69    4.30
   3  -6   1   82.19    4.60
  -3  -6  -1   67.99    5.90
   3  -6   1   80.79    5.00
   3  -6   1   81.09    5.40
  -3  -6  -1   84.59    5.80
   3  -6   1   76.39    5.10
  -3   6  -1   69.09    4.60
   3   6   1   70.39    4.00
   3   6   1   81.59    6.60
  -3   6  -1   83.39    5.50
  -3   6  -1   73.59    6.50
  -3   6  -1   73.79    4.00
   3   6   1   78.49    6.20
  -3   6  -1   75.79    4.50
  -3   6  -1   84.19    7.20
   3   6   1   81.09    5.90
   3   6   1   73.89    4.00
  -3   6  -1   76.39    6.30
   4  -6   1    4.80    1.40
   4  -6   1    5.10    1.70
   4  -6   1    7.20    1.30
  -4  -6  -1    5.30    1.80
  -4  -6  -1    7.60    1.40
  -4  -6  -1    7.30    1.30
   4  -6   1    6.90    1.90
  -4  -6  -1    4.60    1.80
   4  -6   1    5.30    1.30
  -4  -6  -1    4.40    1.90
  -4  -6  -1    7.00    1.30
   4  -6   1    7.20    2.10
  -4  -6  -1    5.00    2.20
   4  -6   1    7.60    2.00
  -4   6  -1    4.50    1.50
  -4   6  -1    5.20    1.20
  -4   6  -1    6.20    2.10
   4   6   1    5.30    1.10
  -4   6  -1    6.80    1.50
   4   6   1    7.50    2.60
  -4   6  -1    4.20    2.10
   4   6   1    5.40    2.20
   4   6   1    5.20    1.90
  -4   6  -1    6.90    1.60
  -4   6  -1    4.30    1.50
  -4   6  -1    3.80    2.40
  -4   6  -1    3.70    2.60
  -5  -6  -1    0.00    0.90
  -5  -6  -1    0.80    1.30
  -5  -6  -1    0.50    0.90
  -5  -6  -1    0.00    1.40
  -5  -6  -1   -0.40    0.70
  -5  -6  -1    0.30    0.90
   5  -6   1    0.30    0.70
   5  -6   1   -1.50    1.10
   5  -6   1    0.20    1.40
   5  -6   1   -0.10    0.90
  -5  -6  -1    0.40    1.40
   5  -6   1    0.30    1.50
   5  -6   1   -0.80    1.00
   5  -6   1    0.40    0.90
  -5  -6  -1   -0.80    1.30
  -5   6  -1    1.60    1.40
  -5   6  -1   -1.20    1.50
  -5   6  -1   -0.20    1.20
  -5   6  -1    1.50    2.20
  -5   6  -1    0.50    1.60
  -5   6  -1   -0.50    1.10
  -5   6  -1    0.00    1.00
   5   6   1   -1.50    1.50
  -5   6  -1   -0.50    1.60
   5   6   1   -0.20    1.30
  -5   6  -1   -0.50    0.80
   5   6   1   -0.60    1.70
  -6  -6  -1    3.40    1.70
   6  -6   1    1.10    1.10
  -6  -6  -1    1.70    1.00
  -6  -6  -1    1.40    1.00
   6  -6   1    3.60    1.90
  -6  -6  -1    2.20    1.00
  -6  -6  -1    1.90    1.60
   6  -6   1    0.40    0.80
  -6  -6  -1    2.80    1.20
   6  -6   1    2.70    1.60
  -6  -6  -1   -0.40    1.30
  -6  -6  -1    2.40    1.80
   6  -6   1    2.40    1.00
   6  -6   1    0.90    1.60
   6  -6   1    2.80    1.60
  -6   6  -1    1.80    1.20
  -6   6  -1    6.00    2.70
  -6   6  -1    2.60    2.10
  -6   6  -1    5.00    2.10
   6   6   1    0.10    1.60
   6   6   1   -1.00    1.60
  -6   6  -1    1.00    1.00
   6   6   1    3.70    1.80
  -6   6  -1    0.80    1.50
  -6   6  -1    1.20    1.50
  -6   6  -1    2.30    1.10
  -6   6  -1   -1.60    1.80
  -7  -6  -1    1.50    1.80
   7  -6   1    0.90    1.40
   7  -6   1    1.60    1.20
  -7  -6  -1    1.80    1.70
  -7  -6  -1    1.20    1.00
  -7  -6  -1   -0.20    1.00
   7  -6   1    1.20    0.90
   7  -6   1    2.20    1.00
  -7  -6  -1    2.10    1.90
  -7  -6  -1    0.70    0.80
  -7  -6  -1    1.90    2.00
   7  -6   1    5.40    1.80
  -7  -6  -1    1.00    0.90
   7   6   1    1.90    1.00
  -7   6  -1    0.60    1.50
   7   6   1    1.10    1.60
  -7   6  -1    1.50    1.00
   7   6   1   -0.10    1.30
   7   6   1    0.60    1.70
  -7   6  -1    1.50    1.10
  -7   6  -1    1.00    1.90
  -7   6  -1    0.60    2.10
  -7   6  -1    1.20    2.20
  -7   6  -1    2.30    1.20
  -7   6  -1    2.90    2.00
  -7   6  -1   -0.30    1.40
  -8  -6  -1    4.00    1.90
  -8  -6  -1    4.70    1.30
  -8  -6  -1    7.90    2.90
  -8  -6  -1    6.80    1.70
   8  -6   1    6.50    1.90
  -8  -6  -1    3.30    1.90
  -8  -6  -1    5.60    2.30
   8  -6   1    3.00    1.50
   8  -6   1    2.40    1.90
  -8  -6  -1    2.50    1.20
  -8  -6  -1    5.00    1.40
  -8   6  -1    4.20    2.50
  -8   6  -1    6.30    2.10
  -8   6  -1    8.50    3.30
  -8   6  -1    2.90    1.40
  -8   6  -1    7.30    2.80
   8   6   1    3.30    1.90
  -8   6  -1    3.50    2.00
  -8   6  -1    4.90    2.40
   8   6   1    2.50    1.90
   8   6   1    4.60    1.90
  -9  -6  -1   45.00    5.00
  -9  -6  -1   51.29    4.90
  -9  -6  -1   44.40    3.50
  -9  -6  -1   43.50    3.60
  -9  -6  -1   35.60    5.10
   9  -6   1   43.40    3.90
  -9  -6  -1   35.70    3.40
  -9  -6  -1   43.50    3.30
   9  -6   1   42.80    4.20
  -9  -6  -1   49.70    4.90
   9   6   1   55.89    4.40
  -9   6  -1   48.20    5.00
  -9   6  -1   51.79    4.80
  -9   6  -1   58.59    6.60
  -9   6  -1   58.39    5.60
  -9   6  -1   51.49    6.50
   9   6   1   45.30    4.30
   9   6   1   54.59    4.60
  -9   6  -1   39.40    6.10
 -10  -6  -1    5.70    2.30
 -10  -6  -1    4.10    2.40
 -10  -6  -1    6.20    1.80
  10  -6   1    5.50    1.80
  10  -6   1    4.60    1.90
 -10  -6  -1    6.50    1.60
 -10  -6  -1    3.80    1.40
 -10  -6  -1    2.30    1.40
 -10  -6  -1    7.70    2.50
 -10  -6  -1    2.70    1.90
 -10   6  -1    7.60    3.10
 -10   6  -1    6.10    2.80
  10   6   1    7.30    2.10
 -10   6  -1    5.70    3.10
 -10   6  -1   12.20    3.40
  10   6   1   10.00    2.40
 -10   6  -1    9.50    2.70
 -10   6  -1    7.70    2.70
 -10   6  -1    7.60    1.40
 -11  -6  -1    2.60    1.50
  11  -6   1    2.90    1.50
 -11  -6  -1    4.50    1.60
 -11  -6  -1    4.90    2.70
 -11  -6  -1    9.10    2.60
 -11  -6  -1    4.30    1.40
  11  -6   1    1.50    1.40
 -11  -6  -1    3.40    1.70
 -11  -6  -1    7.00    2.50
 -11  -6  -1    7.20    2.60
  11   6   1    9.40    2.10
 -11   6  -1    7.70    3.10
  11   6   1    7.40    2.10
 -11   6  -1    7.70    3.00
 -11   6  -1    6.50    1.50
 -11   6  -1    7.60    2.90
 -11   6  -1    5.00    3.00
  12  -6   1   -0.50    1.10
 -12  -6  -1    1.90    1.90
 -12  -6  -1    2.40    2.30
  12  -6   1   -0.40    1.10
 -12  -6  -1    1.90    1.20
 -12  -6  -1    1.90    1.50
 -12  -6  -1    3.30    2.20
 -12  -6  -1    1.60    1.40
 -12  -6  -1    1.10    1.40
 -12  -6  -1    5.10    2.60
 -12   6  -1    1.60    2.40
 -12   6  -1    7.70    3.10
 -12   6  -1    4.70    2.80
 -12   6  -1    3.40    1.60
 -12   6  -1    5.50    3.00
 -13  -6  -1    1.00    2.00
 -13  -6  -1    4.60    2.80
 -13  -6  -1    1.60    2.20
 -13  -6  -1    1.00    1.50
  13  -6   1    0.60    1.50
 -13  -6  -1    2.20    1.90
 -13  -6  -1    0.50    1.40
  13  -6   1    1.00    1.50
 -13  -6  -1    0.40    1.10
 -13  -6  -1   -0.40    1.20
 -13   6  -1    0.30    2.60
 -13   6  -1    0.10    1.50
 -13   6  -1   -0.10    2.20
 -13   6  -1    3.00    3.00
 -13   6  -1    4.90    2.90
 -14  -6  -1    0.70    1.70
  14  -6   1    0.00    1.50
 -14  -6  -1    0.10    1.90
 -14  -6  -1    0.50    2.40
 -14  -6  -1   -0.50    1.50
 -14   6  -1    1.60    2.80
 -14   6  -1   -0.50    1.70
 -11  -7   1    1.30    2.10
 -11  -7   1    0.90    2.00
 -11  -7   1    2.70    2.00
  11  -7  -1   -1.10    1.50
  11  -7  -1   -0.80    1.50
 -11  -7   1    1.00    1.80
 -11   7   1    0.40    2.70
 -11   7   1    3.50    3.20
 -11   7   1    0.90    4.50
 -11   7   1    0.80    2.60
 -10  -7   1    0.00    1.80
 -10  -7   1    0.70    1.60
 -10  -7   1    0.60    1.80
 -10  -7   1   -0.20    1.50
  10  -7  -1    1.10    1.40
  10  -7  -1   -0.50    1.20
 -10   7   1   -0.60    2.40
 -10   7   1    0.30    2.30
 -10   7   1   -0.50    2.30
 -10   7   1    2.40    2.60
  -9  -7   1   -0.30    1.30
  -9  -7   1   -0.70    1.60
   9  -7  -1   -0.70    1.10
  -9  -7   1    0.30    1.50
  -9  -7   1    0.80    1.60
   9  -7  -1   -0.60    1.00
  -9   7   1    0.00    2.10
  -9   7   1   -1.00    1.90
   9   7  -1    0.40    1.60
   9   7  -1   -1.20    2.00
   9   7  -1   -0.50    1.70
  -9   7   1    0.10    2.90
  -9   7   1    1.20    2.20
  -8  -7   1    4.30    1.80
  -8  -7   1   -0.30    1.50
   8  -7  -1   -0.50    1.10
   8  -7  -1    1.30    1.30
  -8  -7   1    0.10    1.30
   8  -7  -1   -0.10    1.10
  -8  -7   1    0.10    1.30
  -8  -7   1    1.50    1.40
   8  -7  -1    0.20    1.10
  -8   7   1    0.10    2.20
  -8   7   1    0.70    2.80
   8   7  -1    3.10    2.00
   8   7  -1    0.10    2.10
  -8   7   1    3.20    2.60
  -8   7   1    1.40    2.30
   8   7  -1    2.00    1.90
  -7  -7   1   -0.10    1.20
   7  -7  -1   -0.60    1.10
  -7  -7   1   -0.30    1.00
  -7  -7   1    0.20    1.40
   7  -7  -1    0.00    1.00
  -7  -7   1    0.20    1.30
   7  -7  -1    0.00    1.10
  -7  -7   1   -0.30    1.00
   7  -7  -1    0.40    1.10
  -7   7   1    1.10    2.30
   7   7  -1   -0.70    1.80
   7   7  -1    0.50    1.70
  -7   7   1    0.60    2.40
   7   7  -1   -0.10    2.20
  -7   7   1   -1.60    2.30
  -7   7   1   -0.10    2.00
  -6  -7   1    0.90    1.20
   6  -7  -1   -0.10    1.10
   6  -7  -1    0.70    1.00
   6  -7  -1    0.80    1.10
  -6  -7   1    1.30    1.70
  -6  -7   1    0.90    1.20
  -6  -7   1   -0.80    1.30
   6  -7  -1    0.40    1.20
   6   7  -1    0.80    2.20
  -6   7   1    2.60    2.20
  -6   7   1    4.30    2.80
   6   7  -1    3.40    2.30
   6   7  -1    1.70    1.90
  -6   7   1    5.30    3.20
  -6   7   1    3.70    3.00
   5  -7  -1   19.60    2.40
  -5  -7   1   23.30    3.70
   5  -7  -1   19.50    3.50
   5  -7  -1   17.60    3.00
  -5  -7   1   21.40    3.90
   5  -7  -1   18.30    2.50
  -5   7   1   21.70    4.70
  -5   7   1   24.30    5.30
  -5   7   1   20.90    4.10
   5   7  -1   26.20    4.10
  -5   7   1   33.90    4.50
   5   7  -1   29.00    4.10
   5   7  -1   26.70    4.50
  -4  -7   1   -1.30    1.10
   4  -7  -1   -0.60    1.10
   4  -7  -1   -1.40    1.70
   4  -7  -1   -0.80    0.80
  -4  -7   1    0.10    1.10
  -4  -7   1    1.00    1.50
  -4  -7   1    0.00    1.20
   4  -7  -1   -0.30    0.90
   4  -7  -1   -0.90    1.10
  -4   7   1    0.30    1.90
   4   7  -1    1.40    2.10
   4   7  -1   -0.90    2.10
  -4   7   1    0.60    2.30
  -4   7   1   -1.50    2.20
  -4   7   1   -1.10    1.50
   4   7  -1    1.00    1.80
  -3  -7   1    4.50    2.00
   3  -7  -1    6.90    2.20
   3  -7  -1    3.20    1.40
  -3  -7   1    7.00    2.10
   3  -7  -1    0.80    1.30
   3  -7  -1    2.80    1.20
  -3  -7   1    2.90    1.40
  -3  -7   1    4.10    1.80
  -3   7   1    3.80    2.80
   3   7  -1    7.40    2.70
  -3   7   1    5.00    2.80
   3   7  -1    5.00    2.90
  -3   7   1    4.80    2.60
   3   7  -1    3.90    2.20
  -3   7   1    5.00    2.10
   2  -7  -1    2.60    1.30
  -2  -7   1    0.50    1.00
   2  -7  -1    2.50    1.60
   2  -7  -1    1.90    1.30
   2  -7  -1    0.60    1.40
  -2  -7   1    1.20    1.60
  -2  -7   1    0.40    1.40
  -2  -7   1    2.30    1.40
  -2   7   1    1.90    2.20
  -2   7   1    0.70    2.20
  -2   7   1   -0.60    2.00
   2   7  -1    0.90    2.20
   2   7  -1    1.20    2.40
   2   7  -1    3.80    2.20
  -2   7   1    3.80    1.80
  -1  -7   1    5.60    1.80
  -1  -7   1    9.70    2.50
   1  -7  -1    7.70    2.30
  -1  -7   1    8.10    2.40
   1  -7  -1    9.00    2.50
  -1  -7   1    5.80    1.70
   1  -7  -1    8.00    2.00
   1  -7  -1    7.60    1.70
   1   7  -1    7.90    2.90
  -1   7   1   10.00    3.00
  -1   7   1   11.20    3.60
   1   7  -1    9.40    1.60
   1   7  -1   11.60    3.10
   1   7  -1    3.00    2.70
  -1   7   1    8.40    2.00
  -1   7   1   10.60    3.30
   0  -7   1   -0.10    0.90
   0  -7  -1   -0.80    1.20
   0  -7   1   -0.30    1.00
   0  -7  -1    0.00    1.00
   0  -7   1   -0.80    1.10
   0  -7  -1    1.00    1.20
   0  -7  -1   -0.40    1.40
   0  -7   1   -0.80    1.20
   0   7  -1    1.60    2.10
   0   7  -1   -0.50    1.00
   0   7   1    1.60    2.00
   0   7  -1    0.00    2.00
   0   7   1    0.00    1.10
   0   7  -1    1.70    2.40
   0   7   1   -1.40    1.60
   0   7   1   -0.60    2.00
   1  -7   1    1.70    1.10
  -1  -7  -1   -0.20    1.40
   1  -7   1    1.30    1.10
  -1  -7  -1    1.00    1.30
   1  -7   1    0.50    1.20
  -1  -7  -1    0.50    1.40
  -1  -7  -1    0.30    1.10
   1  -7   1    1.30    1.40
   1   7   1    0.60    2.40
   1   7   1    0.90    1.00
  -1   7  -1    2.80    2.60
  -1   7  -1    1.10    1.40
   1   7   1    1.90    2.10
  -1   7  -1    1.00    2.00
  -1   7  -1    3.80    2.50
   1   7   1    2.30    2.20
   2  -7   1   -0.10    1.10
   2  -7   1    0.40    1.40
   2  -7   1    1.10    1.00
  -2  -7  -1   -0.30    1.10
  -2  -7  -1    1.70    1.30
  -2  -7  -1    1.80    1.70
  -2  -7  -1    1.90    1.60
   2  -7   1    0.90    1.30
   2   7   1    2.60    2.20
   2   7   1    2.20    2.40
   2   7   1    0.30    1.80
  -2   7  -1    3.80    2.60
  -2   7  -1    7.40    3.40
  -2   7  -1    2.50    2.30
  -2   7  -1    1.70    1.50
  -3  -7  -1    0.50    1.50
  -3  -7  -1    1.40    1.70
   3  -7   1    1.40    1.60
   3  -7   1   -0.20    1.00
  -3  -7  -1    1.50    1.40
  -3  -7  -1    0.80    1.20
   3  -7   1    1.30    1.40
   3  -7   1   -0.90    0.90
   3  -7   1   -0.20    1.00
   3   7   1    1.80    2.20
  -3   7  -1    3.10    2.30
  -3   7  -1    2.30    2.60
   3   7   1    2.60    2.40
  -3   7  -1    2.10    2.40
   3   7   1    2.00    2.10
  -3   7  -1    1.20    1.60
   4  -7   1    5.80    1.40
   4  -7   1    5.00    1.60
  -4  -7  -1    1.80    1.40
   4  -7   1    4.60    1.70
  -4  -7  -1    0.90    1.60
  -4  -7  -1    2.30    1.50
   4  -7   1    5.60    1.50
  -4  -7  -1    5.40    2.10
   4  -7   1    2.20    1.70
  -4   7  -1    5.10    3.00
  -4   7  -1    9.30    3.20
  -4   7  -1    1.20    2.60
   4   7   1    5.60    2.70
   4   7   1    6.10    2.50
  -4   7  -1    6.30    2.40
   4   7   1    4.60    2.60
   5  -7   1    0.90    1.40
  -5  -7  -1    0.30    1.30
   5  -7   1    1.90    1.20
   5  -7   1    1.60    1.40
  -5  -7  -1   -0.50    1.50
  -5  -7  -1    0.70    1.50
   5  -7   1    1.80    1.10
  -5  -7  -1    0.30    1.40
   5   7   1    3.10    2.10
  -5   7  -1    2.50    2.90
  -5   7  -1    4.20    2.60
  -5   7  -1    1.90    2.50
   5   7   1    2.20    2.30
   5   7   1    2.70    2.50
  -5   7  -1    1.50    1.90
  -6  -7  -1   -0.40    1.40
  -6  -7  -1    0.10    1.20
  -6  -7  -1    0.20    1.30
  -6  -7  -1    0.70    1.30
   6  -7   1    0.50    1.30
   6  -7   1    1.50    1.00
   6  -7   1    0.30    1.00
   6  -7   1   -0.70    1.00
   6   7   1    0.90    1.80
   6   7   1    1.50    2.10
  -6   7  -1   -0.30    2.10
   6   7   1    0.60    2.30
  -6   7  -1   -2.30    2.10
  -6   7  -1    1.20    2.30
  -6   7  -1   -0.20    1.70
  -7  -7  -1    0.40    1.50
   7  -7   1    0.20    1.10
  -7  -7  -1    0.30    1.80
   7  -7   1   -0.40    1.10
  -7  -7  -1    0.60    1.30
  -7  -7  -1    0.80    1.20
  -7  -7  -1    0.80    1.30
  -7  -7  -1   -0.10    0.50
  -7   7  -1    1.50    2.80
  -7   7  -1    3.30    2.60
   7   7   1    1.30    1.90
   7   7   1    2.30    2.10
  -7   7  -1    1.60    2.20
  -7   7  -1    1.50    2.80
   7   7   1    1.60    2.10
  -8  -7  -1    7.20    2.40
  -8  -7  -1   10.80    3.30
  -8  -7  -1    9.00    2.00
  -8  -7  -1    7.60    1.40
   8  -7   1    8.30    2.20
  -8  -7  -1   11.70    3.00
   8  -7   1    8.00    2.30
  -8   7  -1    8.50    3.10
  -8   7  -1   16.30    4.70
   8   7   1   15.20    3.30
   8   7   1   13.40    3.20
  -8   7  -1   11.10    3.40
  -8   7  -1   10.90    3.50
   8   7   1   13.50    2.90
  -9  -7  -1   31.40    3.50
  -9  -7  -1   27.60    4.40
   9  -7   1   21.00    3.50
  -9  -7  -1   17.70    3.50
  -9  -7  -1   18.60    2.20
  -9  -7  -1   19.00    3.30
  -9  -7  -1   35.10    5.30
   9  -7   1   25.70    3.60
  -9   7  -1   34.90    5.40
  -9   7  -1   33.70    5.50
  -9   7  -1   33.40    6.10
 -10  -7  -1    0.00    0.70
 -10  -7  -1   -0.30    1.40
 -10  -7  -1    1.10    1.60
  10  -7   1    0.00    1.30
 -10  -7  -1   -1.10    1.60
 -10  -7  -1    1.10    1.60
 -10  -7  -1    0.20    1.60
  10  -7   1    0.20    1.50
 -10  -7  -1    0.40    0.90
 -10   7  -1    0.00    2.50
  10   7   1    0.10    2.30
 -10   7  -1    1.20    2.40
   5  -8  -1    6.60    2.50
  -5  -8   1    6.80    2.80
  -5  -8   1    4.30    1.90
  -5  -8   1   10.00    2.90
   5  -8  -1    7.70    2.40
  -5  -8   1    5.20    2.10
   5   8  -1   12.50    3.50
   5   8  -1   14.20    3.40
   5   8  -1   18.20    4.50
  -5   8   1   12.60    4.20
  -5   8   1    6.60    3.10
  -5   8   1    7.10    3.70
  -5   8   1   17.80    3.80
  -4  -8   1    0.80    1.70
  -4  -8   1    0.70    1.30
   4  -8  -1    0.30    1.60
  -4  -8   1    0.40    1.50
   4  -8  -1    1.40    1.60
   4  -8  -1    0.60    1.90
  -4  -8   1    3.40    2.20
   4  -8  -1    1.50    1.60
   4   8  -1    0.80    2.90
  -4   8   1   -0.30    2.50
  -4   8   1    6.20    3.20
  -4   8   1    1.90    2.70
   4   8  -1    3.90    2.50
   4   8  -1    3.80    2.80
  -4   8   1    2.80    2.30
  -3  -8   1   -0.50    1.30
   3  -8  -1   -1.40    1.30
  -3  -8   1    0.80    1.40
   3  -8  -1   -0.60    1.20
  -3  -8   1    1.90    1.80
  -3  -8   1   -0.80    1.50
   3  -8  -1    0.20    1.30
   3  -8  -1    0.20    1.40
  -3   8   1   -2.90    2.20
   3   8  -1   -1.80    2.60
  -3   8   1   -2.70    2.20
  -3   8   1   -0.40    2.60
   3   8  -1   -1.60    2.10
  -3   8   1   -0.10    1.90
   3   8  -1   -0.20    2.40
  -2  -8   1    3.70    2.00
  -2  -8   1    6.20    2.50
  -2  -8   1    3.00    1.70
   2  -8  -1    3.60    1.60
  -2  -8   1    6.50    1.80
   2  -8  -1    1.20    1.60
   2  -8  -1    5.50    2.40
   2  -8  -1    1.70    1.50
   2   8  -1    5.10    3.00
  -2   8   1    7.60    3.40
   2   8  -1    5.60    3.50
  -2   8   1    2.10    2.10
  -2   8   1    7.50    3.70
  -2   8   1    7.70    3.30
   2   8  -1    5.90    2.70
  -1  -8   1   -0.40    1.10
  -1  -8   1    0.30    1.30
   1  -8  -1   -0.70    1.20
  -1  -8   1   -0.10    1.50
   1  -8  -1    0.30    1.50
   1  -8  -1   -0.30    1.10
  -1  -8   1    0.50    1.40
   1  -8  -1   -0.10    1.30
   1   8  -1    1.50    2.70
  -1   8   1   -0.10    2.50
   1   8  -1    3.20    2.60
  -1   8   1    0.80    2.90
   1   8  -1    0.80    2.60
  -1   8   1    0.60    2.30
   0  -8   1   -0.70    1.10
   0  -8  -1    0.10    1.50
   0  -8   1   -0.40    1.30
   0  -8  -1   -0.50    1.30
   0  -8   1   -0.60    1.30
   0  -8   1    0.10    1.30
   0  -8  -1    1.30    1.30
   0  -8  -1   -0.10    1.30
   0   8   1    0.80    2.60
   0   8   1    0.70    2.60
   0   8  -1    0.20    2.70
   0   8  -1    1.00    2.50
   0   8   1    1.70    2.50
   0   8  -1    3.20    2.80
  -1  -8  -1    0.60    1.50
   1  -8   1    4.50    1.70
  -1  -8  -1    1.30    1.50
   1  -8   1    1.50    1.70
  -1  -8  -1    0.70    1.60
   1  -8   1    1.70    1.70
  -1  -8  -1    1.20    1.40
   1  -8   1    4.90    1.60
   1   8   1    6.00    3.10
   1   8   1    5.10    3.20
   1   8   1   11.20    3.40
  -1   8  -1    4.20    3.00
  -1   8  -1   10.00    4.20
  -1   8  -1    8.80    3.30
   2  -8   1    1.90    1.60
  -2  -8  -1    4.00    2.10
  -2  -8  -1    2.30    1.70
   2  -8   1    3.40    2.00
  -2  -8  -1    2.80    1.60
  -2  -8  -1    2.00    2.00
  -2   8  -1    8.60    3.50
  -2   8  -1    3.50    3.10
   2   8   1    8.50    3.30
   2   8   1   11.50    3.40
   2   8   1    4.50    3.10
  -2   8  -1   11.40    3.60
  -3  -8  -1   -0.10    1.30
  -3  -8  -1   -0.40    1.20
   3  -8   1    0.00    1.40
  -3  -8  -1   -0.60    1.50
   3  -8   1    0.40    1.40
  -3  -8  -1   -0.80    1.40
  -3   8  -1    0.60    2.60
  -3   8  -1   -0.30    1.90
   3   8   1    3.00    2.70
  -3   8  -1    2.30    2.60
  -3   8  -1    1.40    2.80
   3   8   1    0.50    2.90
   3   8   1    0.60    2.50
  -4  -8  -1    2.20    1.60
  -4  -8  -1    2.10    1.80
  -4  -8  -1    2.40    2.10
  -4  -8  -1    2.30    1.90
   4  -8   1    1.10    1.50
   4  -8   1    1.60    1.80
  -4   8  -1    4.90    3.40
  -4   8  -1    5.00    2.40
   4   8   1    5.00    2.80
  -4   8  -1    9.20    3.80
   4   8   1    3.10    3.10
   4   8   1    3.00    2.80
  -4   8  -1    5.50    3.10
  -5  -8  -1    1.00    2.10
  -5  -8  -1    0.50    1.50
  -5  -8  -1    0.80    1.70
   5  -8   1    1.10    1.60
  -5  -8  -1    0.50    1.70
   5  -8   1    0.50    1.40
  -5   8  -1    1.60    2.70
  -5   8  -1    0.20    2.30
   5   8   1    1.20    2.90
   5   8   1    2.10    2.60
  -5   8  -1    2.30    2.30
  -5   8  -1   -0.10    3.70
   5   8   1    0.70    2.40
 -20   0   2   42.30    6.10
 -20   0   2   33.70    5.60
 -20   0   2   40.80    5.00
 -20   0   2   45.80    6.00
 -19   0   2    5.10    2.80
 -19   0   2    0.90    1.50
 -19   0   2    6.20    2.30
 -19   0   2    4.40    2.30
 -19   0   2    5.50    2.90
 -18   0   2    7.20    2.30
 -18   0   2   13.90    3.10
 -18   0   2   15.80    3.70
 -18   0   2   11.70    2.60
 -18   0   2   12.20    3.50
 -17   0   2    3.20    2.40
 -17   0   2   10.10    3.10
 -17   0   2    6.50    2.30
 -17   0   2    2.10    1.80
 -17   0   2    5.00    1.90
  16   0  -2    4.10    1.60
 -16   0   2    6.80    2.50
 -16   0   2    1.90    1.50
 -16   0   2    4.80    2.50
  16   0  -2    5.30    1.70
 -16   0   2    7.60    2.30
 -16   0   2    4.50    2.00
 -15   0   2    2.30    1.50
 -15   0   2    6.10    2.50
  15   0  -2    2.70    1.30
 -15   0   2    2.20    1.80
  15   0  -2    1.50    1.30
 -15   0   2    2.20    1.60
 -15   0   2    0.60    1.70
  14   0  -2   -0.30    0.90
 -14   0   2    1.50    1.30
 -14   0   2   -2.00    1.40
 -14   0   2    1.10    1.40
 -14   0   2   -0.50    1.10
 -14   0   2   -2.50    1.30
  14   0  -2    0.50    1.10
 -13   0   2   67.89    5.00
  13   0  -2   57.69    3.70
 -13   0   2   55.49    4.80
 -13   0   2   61.79    4.70
  13   0  -2   58.89    4.60
 -13   0   2   55.19    4.40
  13   0  -2   56.89    3.80
  13   0  -2   55.79    4.30
 -13   0   2   57.99    4.20
 -12   0   2    4.00    1.50
 -12   0   2    3.60    1.60
  12   0  -2    2.40    1.40
  12   0  -2    2.70    1.20
 -12   0   2    2.70    1.60
  12   0  -2    3.90    1.50
 -12   0   2    3.60    1.30
 -12   0   2    1.50    1.50
  12   0  -2    2.10    1.00
 -11   0   2    1.90    1.20
  11   0  -2    0.70    0.80
 -11   0   2    1.90    1.50
 -11   0   2    0.90    1.40
  11   0  -2    0.90    1.10
  11   0  -2    1.70    1.30
  11   0  -2    1.40    1.00
 -11   0   2    1.30    0.90
  11   0  -2    0.30    1.00
 -11   0   2    1.30    1.10
 -10   0   2  100.99    5.90
 -10   0   2  101.99    6.00
  10   0  -2  101.59    5.40
 -10   0   2   96.89    6.00
  10   0  -2  102.69    5.80
  10   0  -2   95.69    5.80
 -10   0   2  100.69    5.50
  10   0  -2  108.99    5.90
  10   0  -2  102.39    5.60
 -10   0   2  100.19    5.80
  10   0  -2  105.69    5.30
  10   0  -2  103.89    5.10
   9   0  -2  491.15   20.80
   9   0  -2  500.75   20.50
  -9   0   2  511.55   21.10
  -9   0   2  480.85   20.70
   9   0  -2  485.75   21.00
   9   0  -2  513.35   20.30
  -9   0   2  479.45   20.40
  -9   0   2  490.95   20.50
   9   0  -2  484.65   20.80
  -9   0   2  498.55   20.90
  -9   0   2  489.85   21.00
  -9   0   2  503.85   21.00
   9   0  -2  475.15   20.90
   9   0  -2  508.95   20.20
   9   0  -2  505.95   20.60
   9   0  -2  496.75   21.00
  -8   0   2   93.39    5.00
   8   0  -2   96.19    4.80
   8   0  -2   77.79    4.80
  -8   0   2   88.49    5.00
   8   0  -2   94.79    4.70
  -8   0   2   85.69    4.60
   8   0  -2   86.79    4.30
   8   0  -2   85.29    5.00
   8   0  -2   88.39    4.90
  -8   0   2   89.59    4.60
  -8   0   2   88.79    5.00
  -8   0   2   83.29    4.70
   8   0  -2   87.09    4.90
  -8   0   2   83.09    5.00
   8   0  -2   93.99    4.50
   8   0  -2   96.69    5.00
   7   0  -2  113.49    5.60
   7   0  -2   95.79    5.00
   7   0  -2  105.09    5.10
  -7   0   2  115.09    5.50
   7   0  -2  112.79    5.70
  -7   0   2  115.59    5.40
  -7   0   2  117.49    5.80
  -7   0   2  111.79    5.30
   7   0  -2  109.49    5.60
   7   0  -2  111.89    5.40
  -7   0   2  112.49    5.70
   7   0  -2  110.09    5.60
   7   0  -2  107.79    5.70
  -7   0   2  120.29    5.80
  -7   0   2  109.39    5.60
   7   0  -2  106.29    5.30
  -6   0   2  343.17   14.50
   6   0  -2  350.86   14.50
  -6   0   2  353.46   14.80
  -6   0   2  343.27   14.90
   6   0  -2  368.56   14.80
  -6   0   2  370.06   14.40
  -6   0   2  363.76   14.30
   6   0  -2  338.07   14.70
   6   0  -2  362.66   14.30
   6   0  -2  355.76   14.80
  -6   0   2  340.67   14.80
   6   0  -2  362.76   14.60
   6   0  -2  362.86   14.40
   6   0  -2  331.07   14.80
  -6   0   2  346.97   14.80
  -6   0   2  346.67   14.60
  -6   0   2  346.97   14.50
   6   0  -2  358.96   14.80
   5   0  -2  370.96   15.00
  -5   0   2  360.76   15.30
  -5   0   2  377.16   15.10
  -5   0   2  377.86   15.00
  -5   0   2  350.36   15.20
   5   0  -2  375.06   15.00
   5   0  -2  363.76   15.20
  -5   0   2  375.86   14.80
  -5   0   2  375.36   14.80
  -5   0   2  358.06   15.00
   5   0  -2  364.66   15.10
  -5   0   2  365.36   15.20
   5   0  -2  375.56   14.80
   5   0  -2  355.06   15.20
   5   0  -2  371.76   14.80
  -5   0   2  382.86   15.30
   5   0  -2  362.66   15.30
  -4   0   2   22.40    1.60
   4   0  -2   22.20    1.50
  -4   0   2   24.60    1.50
   4   0  -2   22.70    1.60
   4   0  -2   24.20    1.80
   4   0  -2   24.60    1.90
  -4   0   2   27.10    1.80
  -4   0   2   24.90    1.40
   4   0  -2   24.90    1.50
  -4   0   2   23.40    1.90
  -4   0   2   26.40    1.60
   4   0  -2   21.80    1.70
  -4   0   2   24.60    1.80
   4   0  -2   27.20    1.70
  -4   0   2   23.50    1.90
   3   0  -2  189.38    7.70
   3   0  -2  189.68    7.80
  -3   0   2  190.18    7.80
  -3   0   2  198.58    7.80
  -3   0   2  185.48    8.00
  -3   0   2  191.68    8.00
  -3   0   2  191.98    7.90
  -3   0   2  188.68    8.00
   3   0  -2  186.78    7.80
  -3   0   2  189.18    7.70
  -3   0   2  195.98    7.80
  -3   0   2  183.48    7.80
   3   0  -2  184.08    8.00
   3   0  -2  194.08    7.80
   3   0  -2  188.48    8.00
   3   0  -2  181.28    7.60
  -3   0   2  185.58    7.70
  -2   0   2 1416.86   53.69
   2   0  -2 1364.36   53.69
   2   0  -2 1360.06   53.69
   1   0  -2  397.76   15.50
  -1   0   2  390.56   15.40
   1   0  -2  387.76   15.60
  -1   0   2  383.36   15.40
  -1   0   2  378.96   15.60
   1   0  -2  409.46   15.50
  -1   0   2  377.26   15.60
  -1   0   2  411.56   15.50
  -1   0   2  393.36   15.50
  -1   0   2  409.16   15.50
  -1   0   2  408.16   15.50
   1   0  -2  405.96   15.50
  -1   0   2  390.46   15.50
   1   0  -2  375.06   15.60
  -1   0  -2   14.10    1.10
   1   0   2   14.40    1.10
  -1   0  -2   12.60    0.90
  -1   0  -2   13.10    1.10
   1   0   2   14.80    1.10
   1   0   2   15.70    0.90
   1   0   2   14.40    0.90
  -1   0  -2   14.70    0.90
  -1   0  -2   14.90    1.00
   1   0   2   16.30    1.00
  -1   0  -2   14.70    1.10
   1   0   2   15.10    1.00
   1   0   2   16.00    1.20
   2   0   2  442.46   17.50
  -2   0  -2  429.66   17.40
   2   0   2  450.45   17.40
   2   0   2  455.95   17.70
  -2   0  -2  429.66   17.50
  -2   0  -2  426.06   17.50
   2   0   2  454.35   17.60
  -2   0  -2  422.06   17.50
   2   0   2  445.96   17.70
   2   0   2  460.95   17.60
  -2   0  -2  443.36   17.40
   2   0   2  451.15   17.70
  -2   0  -2  448.36   17.70
   2   0   2  458.55   17.40
   3   0   2  255.77    9.90
  -3   0  -2  233.08    9.90
  -3   0  -2  225.88    9.40
  -3   0  -2  223.88    9.50
   3   0   2  253.97    9.70
  -3   0  -2  222.28    9.70
  -3   0  -2  226.08    9.60
  -3   0  -2  239.68    9.60
   3   0   2  253.87    9.90
  -3   0  -2  226.58    9.70
  -3   0  -2  231.68    9.60
  -3   0  -2  226.98    9.90
   3   0   2  239.38    9.70
  -3   0  -2  231.68    9.80
  -4   0  -2   72.19    3.20
   4   0   2   72.39    3.60
  -4   0  -2   68.59    3.30
  -4   0  -2   67.29    3.30
  -4   0  -2   68.29    3.40
   4   0   2   68.49    3.60
  -4   0  -2   69.19    3.50
  -4   0  -2   70.09    3.70
  -4   0  -2   68.39    3.70
  -4   0  -2   70.79    3.70
   4   0   2   68.39    3.60
   4   0   2   70.79    3.70
   4   0   2   72.69    3.40
  -4   0  -2   69.79    3.50
  -5   0  -2   51.29    2.40
  -5   0  -2   44.80    3.00
   5   0   2   47.30    2.80
   5   0   2   44.60    2.90
  -5   0  -2   49.30    3.00
  -5   0  -2   47.00    2.70
   5   0   2   48.60    2.90
   5   0   2   45.60    2.60
  -5   0  -2   45.90    2.90
  -5   0  -2   42.80    2.60
  -5   0  -2   49.40    2.80
  -5   0  -2   44.80    2.60
   5   0   2   46.60    2.90
  -6   0  -2  162.88    7.40
  -6   0  -2  157.18    7.20
   6   0   2  171.68    7.40
   6   0   2  160.68    7.70
  -6   0  -2  163.68    7.00
  -6   0  -2  159.08    7.60
   6   0   2  167.88    7.70
  -6   0  -2  163.88    7.70
   6   0   2  167.28    7.60
  -6   0  -2  156.98    7.40
  -6   0  -2  172.78    7.80
   6   0   2  166.38    7.60
  -7   0  -2  212.58    9.60
  -7   0  -2  207.08    9.70
   7   0   2  205.58    9.60
   7   0   2  220.18    9.50
   7   0   2  212.68    9.60
  -7   0  -2  202.48    9.20
  -7   0  -2  204.38    9.40
  -7   0  -2  211.48    9.60
  -7   0  -2  206.68    9.30
  -7   0  -2  193.28    9.00
   7   0   2  212.88    9.60
   7   0   2  212.08    9.20
   8   0   2   98.39    5.20
  -8   0  -2  103.09    5.60
  -8   0  -2  100.89    5.60
   8   0   2  102.39    5.20
  -8   0  -2  102.79    5.70
   8   0   2   99.69    5.40
  -8   0  -2   99.89    5.10
  -8   0  -2   99.49    5.30
  -8   0  -2  103.49    5.50
   8   0   2   97.49    5.60
   8   0   2  101.89    5.50
   8   0   2  105.69    5.70
   8   0   2  103.89    5.60
  -8   0  -2  108.59    5.40
  -9   0  -2   34.30    2.60
   9   0   2   34.80    3.00
   9   0   2   36.50    2.70
  -9   0  -2   32.80    2.90
  -9   0  -2   38.80    2.90
   9   0   2   30.10    3.00
   9   0   2   33.80    3.10
  -9   0  -2   30.10    3.40
   9   0   2   34.00    2.90
   9   0   2   33.20    2.80
  -9   0  -2   31.50    2.70
   9   0   2   34.70    2.70
  -9   0  -2   37.40    3.00
  -9   0  -2   31.00    3.30
  10   0   2  243.38   11.70
 -10   0  -2  260.27   11.70
 -10   0  -2  257.57   12.10
  10   0   2  254.17   12.10
  10   0   2  249.88   11.50
 -10   0  -2  261.07   12.30
 -10   0  -2  281.37   11.20
  10   0   2  249.18   11.50
 -10   0  -2  254.07   12.10
 -10   0  -2  241.68   11.80
 -11   0  -2  105.59    5.90
 -11   0  -2  108.89    6.50
  11   0   2   89.49    5.50
 -11   0  -2   95.89    5.10
 -11   0  -2  110.39    6.60
  11   0   2   95.79    5.70
 -11   0  -2  103.69    6.00
 -11   0  -2  106.29    6.20
 -12   0  -2    6.60    2.20
 -12   0  -2    9.20    1.80
 -12   0  -2    5.60    1.90
  12   0   2    8.30    1.90
 -12   0  -2    6.60    1.70
 -12   0  -2    9.90    2.10
 -12   0  -2    5.10    1.30
  12   0   2    5.20    1.60
 -12   0  -2    6.90    2.00
 -12   0  -2    3.90    1.90
 -13   0  -2  217.18   11.40
 -13   0  -2  212.68   11.00
 -13   0  -2  208.58   10.50
 -13   0  -2  209.98   10.60
 -13   0  -2  221.58   11.30
 -13   0  -2  205.68   10.20
 -13   0  -2  218.88   10.80
 -13   0  -2  204.98    9.50
 -14   0  -2   32.40    4.30
 -14   0  -2   37.60    4.60
 -14   0  -2   33.50    3.60
 -14   0  -2   33.10    3.90
 -14   0  -2   40.80    4.50
 -14   0  -2   39.90    3.70
 -14   0  -2   37.90    3.90
 -14   0  -2   26.60    2.50
 -15   0  -2    7.20    2.10
 -15   0  -2    6.80    2.20
 -15   0  -2    7.80    1.50
 -15   0  -2    6.70    2.30
 -15   0  -2    5.10    2.20
 -15   0  -2   10.20    2.40
 -15   0  -2    9.90    2.60
 -15   0  -2   12.00    3.20
 -16   0  -2   -0.30    1.50
 -16   0  -2   -0.40    0.90
 -16   0  -2    2.60    1.60
 -16   0  -2    1.60    2.10
 -16   0  -2    1.10    1.50
 -16   0  -2    1.10    1.60
 -16   0  -2    2.30    2.40
 -16   0  -2    0.60    1.60
 -17   0  -2    0.00    2.10
 -17   0  -2   -1.20    1.60
 -17   0  -2    1.40    1.80
 -17   0  -2    0.80    1.80
 -17   0  -2   -0.90    2.00
 -17   0  -2   -0.40    1.20
 -17   0  -2   -0.20    1.60
 -18   0  -2   29.30    4.00
 -18   0  -2   22.50    3.80
 -18   0  -2   26.90    4.70
 -18   0  -2   22.10    3.90
 -18   0  -2   22.00    4.60
 -18   0  -2   26.30    3.70
 -19   0  -2    2.50    2.10
 -19   0  -2   -0.30    2.20
 -19   0  -2    2.20    2.60
 -19   0  -2    1.00    2.20
 -19   0  -2    3.10    2.40
 -19   0  -2    2.20    1.90
 -19   0  -2    4.00    2.30
 -20   0  -2   41.70    6.10
 -20   0  -2   43.70    5.40
 -20   0  -2   45.50    5.70
 -20   0  -2   32.20    5.30
 -20   0  -2   46.50    5.30
 -20   0  -2   40.90    6.00
 -20   0  -2   63.49    5.50
 -20  -1   2   13.10    3.20
 -20  -1   2   20.20    4.20
 -20  -1   2   25.50    4.30
 -20  -1   2   26.70    4.90
 -20   1   2   15.80    4.10
 -20   1   2   18.90    4.00
 -20   1   2   17.80    3.60
 -20   1   2   38.50    5.10
 -20   1   2   26.20    5.00
 -19  -1   2    3.10    2.10
 -19  -1   2    7.80    3.10
 -19  -1   2    0.80    2.50
 -19  -1   2    3.00    2.50
 -19  -1   2    2.00    1.80
 -19  -1   2    2.90    2.00
 -19  -1   2    0.20    2.30
 -19   1   2    4.30    2.40
 -19   1   2    0.70    1.80
 -19   1   2    7.80    3.30
 -19   1   2    3.70    2.40
 -19   1   2    2.40    2.50
 -18  -1   2    5.70    2.60
 -18  -1   2    3.10    2.40
 -18  -1   2    4.90    2.70
 -18  -1   2    5.30    2.20
 -18  -1   2    7.60    3.20
 -18  -1   2    2.50    1.70
 -18  -1   2    6.30    2.20
 -18   1   2    6.60    2.20
 -18   1   2    2.70    2.10
 -18   1   2    7.40    2.60
 -18   1   2    9.60    3.40
 -18   1   2    1.40    2.60
 -17  -1   2    1.10    1.50
  17  -1  -2    3.20    2.00
 -17  -1   2    1.20    1.50
 -17  -1   2    3.10    2.30
 -17  -1   2    0.20    1.90
 -17  -1   2    0.80    1.50
  17  -1  -2    2.50    1.80
 -17   1   2    0.80    2.20
 -17   1   2    4.30    2.10
 -17   1   2   -0.90    1.50
 -17   1   2    0.50    2.30
 -17   1   2    0.30    1.40
 -16  -1   2   -1.90    1.10
  16  -1  -2   -0.20    1.30
 -16  -1   2   -1.00    1.10
 -16  -1   2    1.10    1.80
 -16  -1   2    0.20    1.30
  16  -1  -2   -1.10    1.40
 -16  -1   2    0.40    1.80
 -16  -1   2    0.00    1.30
 -16   1   2    0.50    1.60
 -16   1   2    0.00    1.80
 -16   1   2    1.70    1.70
 -16   1   2   -0.90    1.20
 -16   1   2    2.30    2.10
  16   1  -2    0.10    0.90
  16   1  -2    0.10    0.80
  16   1  -2   -0.40    0.80
  16   1  -2    0.30    0.80
 -15  -1   2    5.50    2.20
  15  -1  -2    4.50    1.80
 -15  -1   2    4.00    1.50
 -15  -1   2    4.80    1.90
  15  -1  -2    4.10    1.80
 -15  -1   2    2.40    1.50
 -15  -1   2    4.70    1.90
 -15  -1   2    4.60    2.10
 -15   1   2    1.50    2.00
 -15   1   2    3.20    1.80
 -15   1   2    2.90    2.00
 -15   1   2    4.20    2.10
  15   1  -2    3.10    1.10
 -15   1   2    6.90    2.10
  15   1  -2    3.60    1.00
 -14  -1   2    2.50    1.60
 -14  -1   2    4.80    1.90
 -14  -1   2    2.90    1.60
 -14  -1   2    1.50    1.20
  14  -1  -2    2.80    1.60
 -14  -1   2    3.40    1.40
  14  -1  -2    3.90    1.60
 -14  -1   2    2.50    1.80
  14   1  -2    4.40    1.00
 -14   1   2    3.20    1.90
  14   1  -2    4.00    1.10
 -14   1   2    1.80    1.50
 -14   1   2    4.40    1.50
 -14   1   2    1.80    1.70
 -14   1   2    4.50    2.10
  13  -1  -2   15.40    2.50
  13  -1  -2   12.80    2.50
  13  -1  -2   16.50    2.50
 -13  -1   2   11.70    2.40
 -13  -1   2   15.90    2.60
 -13  -1   2   15.10    2.80
 -13  -1   2   13.60    2.30
 -13  -1   2   11.50    2.50
  13  -1  -2   11.90    2.30
 -13   1   2   16.90    3.10
 -13   1   2   13.30    2.20
 -13   1   2   13.20    2.50
 -13   1   2   17.00    3.20
 -13   1   2   11.50    2.80
  13   1  -2   13.70    1.60
  13   1  -2   15.10    1.60
 -12  -1   2   64.69    4.90
 -12  -1   2   74.19    5.00
 -12  -1   2   62.39    4.30
  12  -1  -2   70.39    4.80
  12  -1  -2   58.59    4.40
  12  -1  -2   68.79    4.40
 -12  -1   2   74.19    4.80
  12  -1  -2   67.69    4.50
 -12  -1   2   67.89    4.60
 -12   1   2   68.49    4.90
 -12   1   2   65.79    4.50
  12   1  -2   63.39    3.50
 -12   1   2   64.69    5.10
 -12   1   2   68.89    5.10
 -12   1   2   67.39    5.10
  12   1  -2   64.99    3.40
  11  -1  -2   64.79    4.10
 -11  -1   2   60.79    4.10
 -11  -1   2   61.09    4.20
 -11  -1   2   57.39    4.40
 -11  -1   2   58.39    3.90
 -11  -1   2   51.29    4.30
  11  -1  -2   65.59    4.30
  11  -1  -2   62.79    4.10
  11  -1  -2   67.59    4.40
 -11   1   2   63.99    4.50
 -11   1   2   56.89    4.00
 -11   1   2   60.29    4.60
  11   1  -2   58.69    3.20
  11   1  -2   62.19    3.20
 -11   1   2   64.69    4.80
 -11   1   2   62.99    4.70
  10  -1  -2    0.70    0.90
 -10  -1   2    0.80    1.20
 -10  -1   2    0.30    0.90
 -10  -1   2   -0.10    0.90
 -10  -1   2   -0.60    1.00
  10  -1  -2    0.30    0.90
  10  -1  -2    1.20    1.00
  10  -1  -2    0.40    0.90
  10  -1  -2   -0.10    0.90
 -10  -1   2   -0.60    0.70
  10   1  -2    0.10    0.50
 -10   1   2    0.40    0.90
 -10   1   2    0.70    0.90
  10   1  -2    0.40    0.50
 -10   1   2    2.00    1.30
 -10   1   2    1.40    1.20
 -10   1   2   -1.10    1.10
 -10   1   2   -0.30    0.80
 -10   1   2    0.10    1.20
   9  -1  -2   27.10    3.10
   9  -1  -2   31.90    3.00
  -9  -1   2   29.20    2.40
   9  -1  -2   33.80    2.60
   9  -1  -2   33.70    2.80
  -9  -1   2   28.00    2.30
   9  -1  -2   33.70    2.60
  -9  -1   2   30.30    2.80
   9  -1  -2   28.60    2.90
  -9  -1   2   31.60    2.70
  -9  -1   2   32.10    2.60
  -9  -1   2   31.10    2.80
   9  -1  -2   32.30    2.90
   9  -1  -2   28.60    2.60
   9  -1  -2   31.30    2.50
  -9   1   2   29.70    3.30
  -9   1   2   31.20    2.80
  -9   1   2   28.00    2.30
   9   1  -2   32.60    1.80
  -9   1   2   31.70    2.50
  -9   1   2   28.00    2.90
  -9   1   2   32.30    2.60
   9   1  -2   30.60    2.80
   9   1  -2   35.10    2.80
  -9   1   2   33.20    2.70
  -9   1   2   33.70    2.70
  -9   1   2   30.00    2.70
  -9   1   2   32.60    3.00
   9   1  -2   34.40    1.80
  -9   1   2   34.80    2.70
   9   1  -2   30.30    2.30
   8  -1  -2   17.80    2.00
  -8  -1   2   16.90    1.70
  -8  -1   2   18.00    1.80
   8  -1  -2   18.90    2.30
   8  -1  -2   16.80    2.30
   8  -1  -2   19.60    1.90
   8  -1  -2   19.30    1.90
  -8  -1   2   16.20    1.70
  -8  -1   2   17.70    2.10
   8  -1  -2   19.10    2.40
   8  -1  -2   17.00    2.30
   8  -1  -2   16.20    2.20
  -8  -1   2   19.30    2.00
  -8  -1   2   17.60    2.20
   8  -1  -2   18.90    1.90
  -8   1   2   15.50    2.20
  -8   1   2   17.60    2.10
  -8   1   2   17.40    2.30
  -8   1   2   14.30    1.80
  -8   1   2   20.30    2.30
   8   1  -2   18.50    1.20
  -8   1   2   19.20    2.40
  -8   1   2   16.20    2.20
  -8   1   2   20.60    1.90
   8   1  -2   19.40    2.20
   8   1  -2   19.00    1.20
   8   1  -2   17.80    2.20
  -8   1   2   17.10    1.80
  -8   1   2   18.60    1.70
  -8   1   2   14.50    1.80
   8   1  -2   17.10    1.60
  -7  -1   2   84.39    4.60
  -7  -1   2   90.19    4.40
   7  -1  -2   86.99    4.80
   7  -1  -2   91.39    5.00
  -7  -1   2   89.49    4.50
   7  -1  -2   86.89    4.60
   7  -1  -2   88.29    4.90
  -7  -1   2   80.99    4.40
   7  -1  -2  102.99    5.30
  -7  -1   2   87.59    4.70
  -7  -1   2   82.29    4.60
  -7  -1   2   93.99    4.80
   7  -1  -2   90.29    4.60
   7  -1  -2   92.69    4.60
   7  -1  -2   87.49    5.00
   7  -1  -2   90.69    4.70
  -7   1   2   89.69    5.00
  -7   1   2   82.59    4.80
   7   1  -2   84.89    4.30
   7   1  -2   82.29    4.60
  -7   1   2   96.79    4.60
  -7   1   2   86.39    4.70
  -7   1   2  100.09    5.20
  -7   1   2   97.89    4.90
  -7   1   2   92.29    4.70
   7   1  -2   87.59    4.70
  -7   1   2   87.09    4.60
  -7   1   2   88.59    5.10
  -7   1   2   83.89    4.30
  -7   1   2   90.79    4.70
   6  -1  -2  476.75   19.70
   6  -1  -2  489.95   19.60
   6  -1  -2  511.65   19.40
  -6  -1   2  474.25   19.20
  -6  -1   2  464.35   19.20
   6  -1  -2  486.15   19.90
  -6  -1   2  466.75   19.40
  -6  -1   2  467.25   19.30
   6  -1  -2  488.65   19.50
   6  -1  -2  481.55   19.50
  -6  -1   2  458.05   19.10
   6  -1  -2  482.35   19.80
  -6  -1   2  462.65   19.30
   6  -1  -2  500.15   19.30
  -6  -1   2  467.65   19.30
   6  -1  -2  491.15   19.80
  -6   1   2  455.25   19.30
  -6   1   2  480.05   19.70
   6   1  -2  466.05   19.40
  -6   1   2  480.45   19.60
  -6   1   2  479.45   19.70
   6   1  -2  444.66   19.00
  -6   1   2  491.95   19.40
   6   1  -2  443.56   19.20
  -6   1   2  472.95   19.30
  -6   1   2  476.45   19.50
  -6   1   2  470.15   19.50
  -6   1   2  465.85   19.10
  -6   1   2  456.75   19.70
  -5  -1   2    0.60    0.70
  -5  -1   2    1.30    0.60
  -5  -1   2    0.90    0.60
   5  -1  -2    0.90    0.70
  -5  -1   2    1.20    0.70
   5  -1  -2    1.10    0.80
   5  -1  -2    0.80    0.50
   5  -1  -2    0.90    0.80
   5  -1  -2    0.60    0.70
   5  -1  -2    1.90    0.80
  -5  -1   2    0.90    0.70
   5  -1  -2    0.30    0.60
   5  -1  -2    0.50    0.60
  -5  -1   2    1.10    0.60
  -5  -1   2    1.90    0.50
   5  -1  -2    2.00    0.90
  -5  -1   2    1.00    0.60
   5   1  -2    0.60    0.60
  -5   1   2    1.40    0.80
  -5   1   2    1.20    0.90
  -5   1   2    1.00    0.60
  -5   1   2    0.90    0.60
  -5   1   2    1.60    0.90
  -5   1   2    0.50    0.80
  -5   1   2    1.10    0.80
  -5   1   2    1.20    0.60
   5   1  -2    0.40    0.60
  -5   1   2    1.70    0.70
   5   1  -2    0.80    0.40
  -5   1   2    1.10    0.70
  -5   1   2    0.50    0.50
  -4  -1   2  220.98    9.20
  -4  -1   2  214.48    9.30
  -4  -1   2  220.68    9.30
  -4  -1   2  213.28    9.40
   4  -1  -2  217.18    9.70
   4  -1  -2  230.88    9.80
   4  -1  -2  230.98    9.50
   4  -1  -2  232.38    9.40
  -4  -1   2  228.98    9.40
   4  -1  -2  239.88    9.40
  -4  -1   2  242.48    9.70
   4  -1  -2  229.08    9.70
   4  -1  -2  240.68    9.80
   4  -1  -2  229.48    9.50
  -4  -1   2  210.98    9.10
   4  -1  -2  224.48    9.80
   4  -1  -2  229.68    9.80
  -4  -1   2  224.88    9.30
   4   1  -2  214.48    9.30
  -4   1   2  220.88    9.70
   4   1  -2  211.68    9.10
  -4   1   2  236.68    9.70
  -4   1   2  229.48    9.80
  -4   1   2  229.78    9.70
  -4   1   2  216.68    9.30
  -4   1   2  225.38    9.90
   4   1  -2  214.58    9.30
  -4   1   2  234.38    9.80
  -4   1   2  227.88    9.90
  -4   1   2  233.98    9.40
  -4   1   2  219.78    9.50
  -4   1   2  234.08    9.50
  -4   1   2  217.58    9.60
  -4   1   2  214.88    9.50
   3  -1  -2    0.60    0.70
   3  -1  -2    1.50    0.70
  -3  -1   2    1.80    0.80
   3  -1  -2    0.70    0.50
  -3  -1   2    0.80    0.30
   3  -1  -2   -0.10    0.50
   3  -1  -2    0.90    0.50
   3  -1  -2    0.80    0.60
   3  -1  -2    0.00    0.50
   3  -1  -2   -0.30    0.60
  -3  -1   2    0.10    0.50
  -3  -1   2    0.50    0.30
  -3  -1   2    0.30    0.50
   3  -1  -2    1.40    0.80
  -3   1   2    0.10    0.50
  -3   1   2    0.90    0.60
   3   1  -2    0.80    0.50
  -3   1   2    1.20    0.60
  -3   1   2    0.20    0.60
   3   1  -2    0.40    0.50
  -3   1   2    0.50    0.60
  -3   1   2    0.60    0.50
  -3   1   2    1.20    0.70
  -3   1   2    0.20    0.70
  -3   1   2    0.90    0.80
  -3   1   2    1.10    0.80
  -3   1   2    1.50    0.60
  -3   1   2    0.30    0.80
   3   1  -2    0.40    0.30
  -3   1   2    1.30    0.70
  -2  -1   2  674.53   26.30
   2  -1  -2  701.83   26.70
   2  -1  -2  659.03   26.60
  -2  -1   2  644.84   26.20
   2  -1  -2  688.73   26.90
   2  -1  -2  688.83   26.70
   2  -1  -2  647.84   26.50
   2  -1  -2  688.63   26.60
   2  -1  -2  627.64   26.60
   2  -1  -2  688.63   26.80
  -2  -1   2  644.84   26.20
  -2  -1   2  670.03   26.90
  -2  -1   2  617.24   26.20
   2  -1  -2  686.03   26.80
  -2  -1   2  685.93   26.30
   2  -1  -2  669.63   26.60
   2  -1  -2  610.54   26.80
  -2   1   2  689.43   26.90
  -2   1   2  691.73   26.60
  -2   1   2  714.23   26.90
  -2   1   2  713.43   26.80
  -2   1   2  698.03   26.90
  -2   1   2  680.13   26.70
  -2   1   2  681.83   26.80
  -2   1   2  716.63   26.90
   2   1  -2  659.83   26.80
  -2   1   2  677.53   26.60
   2   1  -2  645.54   26.10
  -2   1   2  722.93   26.80
   2   1  -2  605.64   26.20
  -2   1   2  738.93   26.60
  -2   1   2  678.13   26.70
  -2   1   2  682.93   26.90
  -1   1   2 2049.79   79.69
   0  -1  -2    3.40    0.80
   0  -1  -2    4.10    0.70
   0  -1  -2    3.90    0.80
   0  -1   2    5.10    0.50
   0  -1   2    4.50    0.70
   0  -1   2    5.40    0.60
   0  -1   2    5.00    0.80
   0  -1  -2    3.10    0.60
   0  -1   2    4.20    0.50
   0  -1   2    3.70    0.50
   0  -1   2    3.80    0.90
   0  -1   2    3.80    0.80
   0  -1   2    4.30    0.40
   0  -1  -2    3.60    0.80
   0  -1  -2    5.00    0.90
   0  -1  -2    4.80    0.70
   0  -1   2    3.80    0.40
   0  -1  -2    3.80    0.70
   0  -1  -2    4.80    0.90
   0  -1  -2    3.20    0.60
   0   1   2    2.40    0.70
   0   1   2    5.50    0.80
   0   1  -2    3.20    0.50
   0   1  -2    4.40    0.40
   0   1  -2    4.90    0.60
   0   1  -2    4.20    0.70
   0   1   2    4.20    0.70
   0   1   2    4.90    0.80
   0   1   2    3.30    0.80
   0   1   2    4.80    0.70
   0   1   2    5.20    0.90
   0   1   2    4.70    0.90
   0   1  -2    2.70    0.80
   0   1   2    4.80    0.80
   0   1   2    3.70    0.80
   0   1   2    3.80    0.80
   0   1   2    4.60    0.70
   1  -1   2  484.35   18.90
   1  -1   2  486.95   19.10
   1  -1   2  479.85   19.00
   1  -1   2  492.75   18.60
  -1  -1  -2  463.45   18.90
  -1  -1  -2  480.45   18.80
  -1  -1  -2  470.45   18.80
  -1  -1  -2  476.35   18.90
  -1  -1  -2  474.55   18.90
  -1  -1  -2  488.35   18.70
  -1  -1  -2  474.35   18.90
   1  -1   2  473.35   18.60
   1  -1   2  489.95   19.20
   1  -1   2  466.15   18.60
   1  -1   2  448.76   18.50
   1  -1   2  472.65   18.60
   1  -1   2  461.75   18.50
  -1  -1  -2  467.95   18.90
   1   1   2  459.25   18.90
  -1   1  -2  462.15   18.50
   1   1   2  502.65   18.80
  -1   1  -2  443.66   18.60
  -1   1  -2  473.15   18.90
   1   1   2  482.75   18.90
   1   1   2  490.85   18.90
  -1   1  -2  463.35   18.60
   1   1   2  472.15   18.70
  -1   1  -2  448.16   18.50
   1   1   2  444.36   18.60
   1   1   2  479.55   18.90
  -1   1  -2  483.25   19.20
   1   1   2  475.65   18.90
   2   1   2 2722.33  104.79
   2   1   2 2685.13  104.79
   3  -1   2   20.30    1.40
   3  -1   2   22.40    1.80
   3  -1   2   20.70    1.50
  -3  -1  -2   22.50    1.60
   3  -1   2   24.80    1.90
   3  -1   2   23.20    1.50
   3  -1   2   21.30    1.80
  -3  -1  -2   20.50    1.70
  -3  -1  -2   19.90    1.50
   3  -1   2   21.10    1.60
  -3  -1  -2   20.20    1.70
   3  -1   2   21.20    1.70
   3  -1   2   21.90    1.90
  -3  -1  -2   23.10    1.80
  -3  -1  -2   19.10    1.50
   3   1   2   20.30    1.50
   3   1   2   20.30    1.40
  -3   1  -2   20.20    1.50
  -3   1  -2   22.00    1.90
  -3   1  -2   20.40    1.90
   3   1   2   23.70    1.80
   3   1   2   21.10    1.60
   3   1   2   22.40    1.70
  -3   1  -2   20.00    1.50
  -3   1  -2   19.20    1.30
   3   1   2   21.20    1.40
   3   1   2   22.80    1.70
   3   1   2   20.40    1.50
  -3   1  -2   21.00    1.70
   3   1   2   19.20    1.60
   3   1   2   17.80    1.10
  -3   1  -2   21.70    1.80
  -3   1  -2   19.40    1.40
  -4  -1  -2  302.67   12.30
  -4  -1  -2  300.77   12.30
   4  -1   2  304.17   12.50
   4  -1   2  295.57   12.50
   4  -1   2  304.87   12.20
  -4  -1  -2  297.87   12.50
   4  -1   2  289.47   12.60
  -4  -1  -2  288.87   12.40
   4  -1   2  289.97   12.70
   4  -1   2  293.47   12.10
  -4  -1  -2  293.27   12.50
  -4  -1  -2  293.77   12.30
   4  -1   2  304.57   12.70
   4  -1   2  315.47   12.30
  -4  -1  -2  297.47   12.20
   4  -1   2  305.57   12.40
  -4   1  -2  286.37   12.10
   4   1   2  296.77   12.30
  -4   1  -2  293.87   12.30
  -4   1  -2  291.87   12.40
  -4   1  -2  292.77   12.50
   4   1   2  301.87   12.20
   4   1   2  285.67   12.20
  -4   1  -2  293.87   12.60
   4   1   2  300.77   12.20
  -4   1  -2  300.17   12.30
  -4   1  -2  299.27   12.20
   4   1   2  298.17   12.20
  -4   1  -2  294.87   12.70
   4   1   2  292.57   12.40
   4   1   2  297.07   12.40
   5  -1   2   84.79    4.60
   5  -1   2   83.79    4.10
   5  -1   2   80.79    4.50
  -5  -1  -2   83.59    4.30
  -5  -1  -2   81.69    4.00
  -5  -1  -2   85.99    4.40
   5  -1   2   79.49    4.30
   5  -1   2   82.59    4.00
  -5  -1  -2   79.89    4.10
   5  -1   2   82.39    4.40
   5  -1   2   82.49    4.10
  -5  -1  -2   82.59    4.40
  -5  -1  -2   80.39    4.10
  -5  -1  -2   77.79    4.10
   5  -1   2   80.49    4.40
   5  -1   2   78.09    4.20
  -5   1  -2   80.29    3.90
   5   1   2   83.79    4.10
  -5   1  -2   84.49    4.10
   5   1   2   80.39    4.30
   5   1   2   86.69    4.10
  -5   1  -2   78.49    4.00
  -5   1  -2   79.79    4.40
  -5   1  -2   75.59    4.40
  -5   1  -2   79.99    4.20
  -5   1  -2   78.19    4.30
   5   1   2   80.79    4.00
   5   1   2   81.39    4.20
  -5   1  -2   82.59    4.60
  -6  -1  -2   82.79    4.50
   6  -1   2   78.69    4.40
   6  -1   2   75.89    4.10
   6  -1   2   71.69    3.90
   6  -1   2   80.09    4.50
  -6  -1  -2   79.69    4.10
  -6  -1  -2   77.59    4.00
  -6  -1  -2   70.19    3.90
  -6  -1  -2   78.59    4.30
  -6  -1  -2   83.89    4.40
  -6  -1  -2   72.49    4.00
  -6  -1  -2   80.09    4.20
   6  -1   2   76.49    4.30
   6  -1   2   74.19    4.50
  -6  -1  -2   65.59    4.00
   6  -1   2   79.29    4.50
   6  -1   2   77.49    4.30
   6  -1   2   79.19    4.10
  -6   1  -2   79.79    4.50
  -6   1  -2   79.49    4.20
  -6   1  -2   77.99    4.40
  -6   1  -2   86.09    4.20
   6   1   2   82.39    4.00
   6   1   2   73.69    4.20
  -6   1  -2   79.29    4.60
   6   1   2   76.59    4.00
  -6   1  -2   76.19    3.90
  -6   1  -2   76.89    4.40
   6   1   2   74.59    4.20
   6   1   2   78.89    4.10
  -6   1  -2   72.39    4.00
   7  -1   2    3.50    1.20
   7  -1   2    1.20    1.00
  -7  -1  -2    1.00    1.00
   7  -1   2    0.90    0.90
  -7  -1  -2    2.00    1.00
  -7  -1  -2    1.30    0.80
   7  -1   2    1.50    0.70
  -7  -1  -2    2.70    0.80
   7  -1   2    3.40    1.30
  -7  -1  -2    1.10    0.90
   7  -1   2    0.80    0.70
   7  -1   2    0.70    0.80
  -7  -1  -2    1.30    0.80
  -7  -1  -2    3.00    1.20
   7  -1   2    0.50    0.80
   7  -1   2    2.80    1.00
  -7  -1  -2    1.30    0.80
  -7  -1  -2    0.60    1.00
  -7   1  -2    1.00    1.10
  -7   1  -2    0.80    0.70
   7   1   2    0.10    0.70
   7   1   2    2.00    0.90
  -7   1  -2    0.60    0.90
   7   1   2    0.90    0.90
  -7   1  -2    2.50    1.00
  -7   1  -2    0.30    0.60
  -7   1  -2    0.70    0.90
   7   1   2    1.30    0.80
  -7   1  -2    3.10    0.90
  -7   1  -2    2.90    1.20
   7   1   2    1.40    0.60
  -8  -1  -2  331.87   14.50
  -8  -1  -2  335.67   14.20
   8  -1   2  340.07   14.60
   8  -1   2  330.07   14.50
   8  -1   2  336.37   14.20
  -8  -1  -2  339.67   14.70
  -8  -1  -2  331.37   14.20
  -8  -1  -2  337.47   14.30
   8  -1   2  329.17   14.80
   8  -1   2  334.77   14.50
   8  -1   2  331.07   14.70
  -8  -1  -2  298.17   14.00
  -8  -1  -2  349.27   14.60
  -8  -1  -2  316.67   14.20
   8  -1   2  350.66   14.50
  -8  -1  -2  324.57   14.20
   8  -1   2  354.26   14.20
   8  -1   2  344.57   14.80
   8   1   2  320.57   14.30
  -8   1  -2  331.57   14.60
  -8   1  -2  324.27   14.00
   8   1   2  321.37   14.40
  -8   1  -2  314.77   14.40
  -8   1  -2  338.97   14.90
   8   1   2  330.77   14.00
  -8   1  -2  343.17   14.30
  -8   1  -2  320.97   14.70
  -8   1  -2  335.67   14.50
   8   1   2  335.47   14.30
   8   1   2  311.57   14.20
  -8   1  -2  318.97   14.20
  -9  -1  -2   67.29    4.40
   9  -1   2   81.99    5.10
   9  -1   2   90.39    7.00
  -9  -1  -2   77.29    4.50
  -9  -1  -2   80.59    5.00
   9  -1   2   80.39    4.50
  -9  -1  -2   66.79    4.60
   9  -1   2   79.79    5.00
  -9  -1  -2   73.89    4.90
   9  -1   2   67.99    4.80
  -9  -1  -2   79.89    4.60
  -9  -1  -2   68.69    4.40
   9  -1   2   73.89    4.40
   9  -1   2   71.59    4.60
   9  -1   2   78.19    4.70
  -9   1  -2   75.89    4.50
  -9   1  -2   72.99    5.00
  -9   1  -2   81.19    4.60
   9   1   2   73.89    4.30
  -9   1  -2   81.19    4.80
  -9   1  -2   76.99    4.70
   9   1   2   83.29    4.70
   9   1   2   77.49    4.60
  -9   1  -2   81.49    5.00
  -9   1  -2   77.19    5.00
  -9   1  -2   77.29    4.30
 -10  -1  -2   -0.80    1.00
 -10  -1  -2    0.80    1.10
 -10  -1  -2   -0.30    0.90
  10  -1   2   -0.40    1.00
 -10  -1  -2    2.40    1.40
 -10  -1  -2    0.30    1.30
  10  -1   2    1.20    1.10
 -10  -1  -2    0.70    1.00
  10  -1   2    1.20    1.00
  10  -1   2    0.40    0.80
  10  -1   2   -1.30    0.80
 -10  -1  -2    0.40    0.90
  10   1   2   -0.30    0.90
 -10   1  -2   -0.90    0.80
 -10   1  -2   -0.30    1.20
 -10   1  -2    1.10    1.40
 -10   1  -2    0.40    1.00
 -10   1  -2   -0.20    1.00
  10   1   2   -0.50    0.80
 -10   1  -2    0.80    1.10
 -11  -1  -2    8.60    1.80
 -11  -1  -2    9.70    2.00
 -11  -1  -2    8.90    2.20
 -11  -1  -2   14.00    2.30
  11  -1   2   10.10    2.00
 -11  -1  -2    9.00    1.80
  11  -1   2   11.70    2.00
 -11  -1  -2   14.00    2.50
  11  -1   2    7.60    1.60
 -11  -1  -2   10.00    2.20
 -11   1  -2   11.40    2.40
 -11   1  -2    8.90    2.20
 -11   1  -2   11.90    2.40
 -11   1  -2    7.60    1.70
 -11   1  -2   10.00    2.00
 -11   1  -2   13.20    2.30
  11   1   2    7.50    1.80
 -12  -1  -2   43.90    4.70
 -12  -1  -2   43.00    4.00
 -12  -1  -2   38.60    3.80
 -12  -1  -2   42.60    3.80
 -12  -1  -2   40.40    3.50
  12  -1   2   40.60    3.50
  12  -1   2   48.30    4.00
 -12  -1  -2   42.40    3.60
 -12  -1  -2   44.00    3.60
 -12   1  -2   41.50    3.60
 -12   1  -2   49.90    5.00
 -12   1  -2   40.80    3.50
  12   1   2   37.40    3.10
 -12   1  -2   42.40    3.80
  12   1   2   40.00    3.30
 -12   1  -2   44.00    4.10
 -12   1  -2   43.70    4.30
 -13  -1  -2   21.80    3.00
  13  -1   2   24.90    3.40
  13  -1   2   25.90    3.20
 -13  -1  -2   27.10    3.60
 -13  -1  -2   27.10    3.50
 -13  -1  -2   21.00    3.10
 -13  -1  -2   16.40    3.00
 -13  -1  -2   20.60    3.60
 -13  -1  -2   21.80    3.00
 -13   1  -2   30.40    3.40
  13   1   2   21.70    2.70
 -13   1  -2   26.60    3.30
 -13   1  -2   23.10    3.60
  13   1   2   22.60    2.90
 -13   1  -2   25.40    3.40
 -13   1  -2   20.00    3.20
 -13   1  -2   22.50    3.40
 -14  -1  -2   -0.50    1.20
 -14  -1  -2    1.20    1.40
 -14  -1  -2   -0.10    1.60
 -14  -1  -2   -0.50    1.20
 -14  -1  -2    0.90    1.70
  14  -1   2   -0.50    1.40
 -14  -1  -2    0.00    1.50
  14  -1   2    0.40    1.20
 -14  -1  -2   -1.00    1.00
 -14   1  -2    0.70    1.50
  14   1   2    0.30    1.20
  14   1   2    1.20    1.20
 -14   1  -2    2.80    2.00
 -14   1  -2    1.50    1.80
 -14   1  -2    0.70    1.50
 -14   1  -2    0.70    1.30
 -14   1  -2    0.50    1.20
 -15  -1  -2    1.20    1.80
 -15  -1  -2    1.90    2.10
 -15  -1  -2    0.00    1.40
 -15  -1  -2    0.80    1.60
 -15  -1  -2    1.70    1.70
 -15  -1  -2    1.60    1.40
 -15  -1  -2    1.40    1.60
 -15   1  -2    1.00    2.10
 -15   1  -2   -1.30    1.60
 -15   1  -2   -0.30    1.20
 -15   1  -2   -0.50    1.30
 -15   1  -2    2.10    1.70
 -15   1  -2    0.60    1.50
 -15   1  -2    0.70    1.50
 -15   1  -2   -0.20    1.50
  15   1   2   -0.60    1.70
 -16  -1  -2    9.50    2.70
 -16  -1  -2   10.10    2.60
 -16  -1  -2    8.80    2.40
 -16  -1  -2    5.10    2.50
 -16  -1  -2    9.10    2.40
 -16  -1  -2    5.20    2.60
 -16  -1  -2    7.20    2.10
 -16   1  -2   13.30    3.10
 -16   1  -2    5.00    2.10
 -16   1  -2    8.20    2.50
 -16   1  -2   11.70    3.40
 -16   1  -2    7.30    2.90
 -16   1  -2   10.50    2.30
 -16   1  -2    8.20    2.10
 -16   1  -2   13.10    2.80
 -17  -1  -2   -0.30    1.40
 -17  -1  -2    1.00    2.10
 -17  -1  -2    0.70    1.90
 -17  -1  -2   -1.40    2.00
 -17  -1  -2   -1.20    1.40
 -17  -1  -2   -0.30    1.40
 -17  -1  -2   -2.00    1.50
 -17   1  -2    2.90    2.40
 -17   1  -2   -0.20    2.10
 -17   1  -2    0.30    1.70
 -17   1  -2   -0.20    1.60
 -17   1  -2    0.50    1.50
 -17   1  -2   -1.60    1.40
 -17   1  -2   -1.10    1.40
 -17   1  -2    0.50    1.50
 -18  -1  -2   26.60    4.20
 -18  -1  -2   26.80    4.00
 -18  -1  -2   26.70    4.90
 -18  -1  -2   30.60    4.50
 -18  -1  -2   32.60    5.50
 -18  -1  -2   30.40    4.30
 -18   1  -2   20.50    4.50
 -18   1  -2   26.40    4.40
  18   1   2   25.20    3.10
 -18   1  -2   25.10    3.50
  18   1   2   22.70    3.10
 -18   1  -2   23.20    3.90
 -18   1  -2   24.60    3.40
 -18   1  -2   23.50    3.80
 -18   1  -2   19.70    4.40
 -19  -1  -2    0.40    2.20
 -19  -1  -2   -0.80    2.20
 -19  -1  -2   -0.60    1.90
 -19  -1  -2   -0.10    1.40
 -19  -1  -2    1.10    1.90
 -19  -1  -2   -0.80    2.20
 -19  -1  -2   -1.40    1.60
 -19   1  -2    0.80    2.00
 -19   1  -2    0.70    2.70
 -19   1  -2   -0.30    1.40
 -19   1  -2    1.50    2.10
  19   1   2    0.40    1.40
 -19   1  -2   -0.10    2.00
 -19   1  -2   -0.10    2.70
  19   1   2    0.00    1.40
 -19   1  -2    0.00    1.80
 -20  -1  -2   -0.70    1.80
 -20  -1  -2   -0.30    2.10
 -20  -1  -2    1.00    1.90
 -20   1  -2    3.40    2.20
 -20   1  -2   -0.10    2.40
 -20   1  -2   -0.40    2.50
 -20  -2   2   -0.50    1.50
 -20  -2   2    0.40    1.80
 -20  -2   2   -0.90    2.20
 -20  -2   2    0.10    2.40
 -20  -2   2   -0.90    1.80
 -20  -2   2    2.00    2.50
 -20   2   2   -0.70    2.00
 -20   2   2   -0.80    2.20
 -20   2   2    1.00    2.20
 -20   2   2   -1.60    2.60
 -20   2   2    0.40    2.40
 -20   2   2    0.70    2.80
 -19  -2   2    0.60    1.50
 -19  -2   2    1.00    2.20
 -19  -2   2    2.80    2.60
  19  -2  -2    0.90    2.00
 -19  -2   2    0.90    1.60
 -19  -2   2    3.30    2.70
  19  -2  -2   -0.30    2.00
 -19  -2   2    1.10    1.60
 -19  -2   2   -0.30    2.00
 -19   2   2    1.40    2.50
 -19   2   2    4.00    3.10
 -19   2   2    2.50    2.20
 -19   2   2    1.70    2.00
 -19   2   2    3.00    2.40
 -19   2   2    2.50    2.00
  18  -2  -2   49.70    4.80
  18  -2  -2   29.70    4.60
 -18  -2   2   24.90    3.60
 -18  -2   2   42.70    4.70
 -18  -2   2   40.80    4.90
 -18  -2   2   31.70    4.80
 -18  -2   2   45.40    5.70
 -18  -2   2   37.30    5.30
 -18   2   2   38.70    4.80
 -18   2   2   47.10    6.30
 -18   2   2   42.10    6.00
 -18   2   2   36.10    5.00
 -18   2   2   30.60    5.10
 -17  -2   2   26.10    4.00
 -17  -2   2   36.80    4.60
 -17  -2   2   26.10    3.50
  17  -2  -2   20.90    3.70
  17  -2  -2   38.90    4.50
 -17  -2   2   26.60    4.40
 -17  -2   2   34.50    4.80
 -17  -2   2   34.60    4.10
 -17  -2   2   39.20    5.20
 -17   2   2   33.60    4.50
 -17   2   2   28.40    4.70
 -17   2   2   27.80    4.60
 -17   2   2   31.40    4.20
 -17   2   2   27.00    4.50
 -16  -2   2    2.50    1.80
 -16  -2   2    5.40    2.40
 -16  -2   2    4.20    1.60
 -16  -2   2    1.40    1.90
 -16  -2   2    0.60    1.80
 -16  -2   2    4.10    2.40
 -16  -2   2    2.90    1.50
  16  -2  -2    3.30    1.90
  16  -2  -2    1.90    1.80
 -16   2   2    1.10    2.00
 -16   2   2    2.90    2.30
 -16   2   2    2.50    2.00
 -16   2   2    0.40    1.40
 -16   2   2    4.60    2.30
 -15  -2   2    0.90    1.30
 -15  -2   2    0.90    1.20
 -15  -2   2    0.30    1.20
  15  -2  -2   -0.50    1.30
  15  -2  -2    3.60    1.90
 -15  -2   2   -1.20    1.50
 -15  -2   2    0.60    1.40
 -15  -2   2    1.10    1.90
 -15  -2   2    2.40    1.80
 -15  -2   2    3.40    2.00
 -15   2   2    1.50    1.90
 -15   2   2    3.40    2.10
 -15   2   2    1.90    1.80
 -15   2   2    1.40    1.50
 -15   2   2    5.50    3.00
  14  -2  -2   11.10    2.50
 -14  -2   2   12.60    2.50
 -14  -2   2   10.50    2.10
 -14  -2   2   12.90    2.20
 -14  -2   2   11.10    2.60
 -14  -2   2   12.90    2.80
  14  -2  -2   12.50    2.40
 -14  -2   2   10.70    2.00
 -14   2   2   10.40    2.80
 -14   2   2   11.50    2.30
 -14   2   2    9.40    2.30
 -14   2   2    7.10    2.40
 -14   2   2   10.20    2.80
 -13  -2   2   16.50    2.40
  13  -2  -2   11.50    2.30
 -13  -2   2   14.50    2.60
 -13  -2   2   17.90    2.80
 -13  -2   2   12.60    2.60
 -13  -2   2   15.10    2.20
  13  -2  -2   19.70    2.80
 -13  -2   2   19.80    2.60
 -13   2   2   14.20    2.60
 -13   2   2   14.40    2.50
 -13   2   2   11.20    2.80
 -13   2   2   20.90    3.60
 -13   2   2   20.20    3.60
 -12  -2   2   19.00    2.40
 -12  -2   2   23.00    3.10
 -12  -2   2   18.20    2.50
  12  -2  -2   20.30    2.80
 -12  -2   2   24.40    2.50
 -12  -2   2   19.80    3.00
  12  -2  -2   25.60    3.00
 -12  -2   2   25.90    3.10
 -12   2   2   23.80    3.50
 -12   2   2   32.30    4.00
 -12   2   2   28.10    3.80
 -12   2   2   26.60    3.20
 -12   2   2   18.70    2.90
  11  -2  -2  369.36   16.70
  11  -2  -2  387.16   16.50
 -11  -2   2  373.46   16.20
 -11  -2   2  367.16   16.50
 -11  -2   2  348.67   16.20
 -11  -2   2  372.06   16.70
  11  -2  -2  365.76   16.70
 -11  -2   2  371.86   16.00
 -11  -2   2  370.76   16.60
 -11   2   2  384.66   17.40
 -11   2   2  387.46   17.20
 -11   2   2  386.96   16.70
 -11   2   2  384.96   17.10
 -11   2   2  396.86   17.00
 -11   2   2  388.36   17.30
 -11   2   2  377.26   17.70
 -10  -2   2   61.59    3.60
  10  -2  -2   52.59    3.80
 -10  -2   2   57.89    3.90
  10  -2  -2   60.69    4.10
 -10  -2   2   58.49    4.20
 -10  -2   2   63.09    4.20
  10  -2  -2   54.29    4.40
 -10  -2   2   49.90    3.50
 -10  -2   2   57.99    3.90
  10  -2  -2   60.69    4.20
  10  -2  -2   55.99    4.60
 -10   2   2   60.79    4.10
 -10   2   2   61.99    4.40
 -10   2   2   56.29    4.70
 -10   2   2   64.89    4.80
 -10   2   2   61.09    4.60
 -10   2   2   60.59    3.70
 -10   2   2   69.99    4.60
 -10   2   2   59.79    4.50
 -10   2   2   59.09    3.80
   9  -2  -2    0.20    0.80
  -9  -2   2   -0.90    0.70
   9  -2  -2    0.00    0.80
  -9  -2   2   -1.00    0.90
  -9  -2   2    0.90    0.70
   9  -2  -2    0.80    1.20
  -9  -2   2    0.10    0.90
  -9  -2   2   -0.80    0.90
   9  -2  -2    1.30    1.10
   9  -2  -2   -0.10    0.90
   9  -2  -2    1.10    1.10
  -9  -2   2    0.50    0.70
   9  -2  -2   -0.20    0.80
  -9   2   2    0.70    0.70
  -9   2   2   -0.20    1.00
  -9   2   2    0.90    1.00
   9   2  -2   -0.90    0.90
  -9   2   2    1.30    1.20
  -9   2   2   -0.40    1.10
  -9   2   2   -1.20    1.00
  -9   2   2   -0.40    0.90
  -9   2   2   -0.10    0.70
  -9   2   2    0.10    1.20
   8  -2  -2   13.80    2.20
  -8  -2   2   14.20    1.90
   8  -2  -2   17.70    2.20
   8  -2  -2   12.10    1.80
   8  -2  -2   14.50    2.50
  -8  -2   2   13.10    1.80
  -8  -2   2   14.90    1.90
   8  -2  -2   14.20    1.90
  -8  -2   2   12.30    1.90
  -8  -2   2   10.90    1.80
   8  -2  -2   16.10    2.30
  -8  -2   2   11.00    1.60
  -8  -2   2   11.30    1.40
   8  -2  -2   15.40    2.40
  -8  -2   2   11.00    1.40
   8  -2  -2   12.60    2.20
   8  -2  -2   14.10    2.40
  -8   2   2   17.40    2.50
  -8   2   2   10.00    1.90
   8   2  -2   10.40    1.30
  -8   2   2   12.40    2.10
  -8   2   2   15.00    1.80
   8   2  -2   10.40    1.60
  -8   2   2   13.30    1.60
  -8   2   2   10.50    2.10
  -8   2   2   13.60    2.10
  -8   2   2   10.90    1.60
  -8   2   2   15.20    2.40
  -8   2   2   15.50    2.20
  -8   2   2   14.00    2.20
   8   2  -2   16.20    1.90
  -7  -2   2    0.30    0.50
   7  -2  -2   -0.40    0.80
   7  -2  -2    0.40    0.80
   7  -2  -2    0.70    0.80
  -7  -2   2    0.60    0.80
  -7  -2   2    0.20    0.50
   7  -2  -2    2.40    1.10
  -7  -2   2    0.90    0.80
  -7  -2   2    0.20    0.60
  -7  -2   2   -0.40    0.70
   7  -2  -2   -0.20    0.60
  -7  -2   2    1.50    0.80
  -7  -2   2   -0.60    0.70
   7  -2  -2   -0.50    0.70
   7  -2  -2   -0.50    0.80
   7  -2  -2   -0.40    0.60
   7  -2  -2   -0.90    0.70
   7   2  -2   -0.40    0.60
  -7   2   2   -0.80    0.50
  -7   2   2    0.20    1.00
  -7   2   2    0.60    1.00
   7   2  -2    0.30    0.70
  -7   2   2    0.50    1.00
  -7   2   2    0.40    0.70
  -7   2   2   -0.50    0.60
  -7   2   2   -0.20    0.90
  -7   2   2    0.30    0.80
  -7   2   2    0.20    1.00
  -7   2   2   -0.50    0.80
  -7   2   2    0.40    0.80
   7   2  -2   -0.30    0.40
   6  -2  -2   60.89    3.90
   6  -2  -2   63.59    3.70
  -6  -2   2   56.29    3.10
   6  -2  -2   58.29    3.20
  -6  -2   2   59.09    3.00
   6  -2  -2   62.69    3.50
   6  -2  -2   63.39    3.50
  -6  -2   2   58.99    3.70
   6  -2  -2   60.29    3.80
  -6  -2   2   60.99    3.30
   6  -2  -2   62.49    4.00
   6  -2  -2   54.49    3.70
  -6  -2   2   56.09    2.80
  -6  -2   2   61.79    3.30
   6  -2  -2   59.39    3.90
   6  -2  -2   53.09    3.20
   6  -2  -2   63.79    4.00
  -6   2   2   57.89    3.40
   6   2  -2   52.09    2.80
  -6   2   2   58.49    3.60
  -6   2   2   60.09    4.00
  -6   2   2   60.89    4.00
  -6   2   2   60.39    3.80
  -6   2   2   58.19    3.50
  -6   2   2   60.39    3.90
  -6   2   2   65.49    4.00
  -6   2   2   60.49    3.40
  -6   2   2   58.39    3.70
   6   2  -2   53.59    3.10
  -6   2   2   60.99    3.20
   6   2  -2   56.69    3.20
  -6   2   2   60.39    3.70
   5  -2  -2   15.80    1.60
   5  -2  -2   18.20    1.50
   5  -2  -2   16.00    2.00
   5  -2  -2   23.70    2.60
  -5  -2   2   16.40    1.00
  -5  -2   2   15.20    1.30
   5  -2  -2   16.80    1.90
  -5  -2   2   14.30    1.10
   5  -2  -2   18.00    2.10
   5  -2  -2   19.20    1.60
  -5  -2   2   14.10    1.90
   5  -2  -2   19.60    2.00
  -5  -2   2   16.10    1.50
   5  -2  -2   18.50    2.20
  -5  -2   2   15.50    1.10
   5  -2  -2   17.60    1.70
  -5  -2   2   17.70    1.20
   5  -2  -2   20.90    2.40
  -5  -2   2   19.20    1.50
   5   2  -2   15.90    1.20
   5   2  -2   15.80    1.10
  -5   2   2   17.30    2.00
  -5   2   2   17.60    1.60
  -5   2   2   16.40    2.10
   5   2  -2   16.30    1.30
   5   2  -2   15.70    1.40
   5   2  -2   18.10    1.80
  -5   2   2   14.20    1.60
  -5   2   2   17.60    1.40
  -5   2   2   16.90    2.20
  -5   2   2   17.00    2.20
  -5   2   2   19.60    2.30
   5   2  -2   14.70    1.10
  -5   2   2   15.30    1.70
  -5   2   2   21.30    2.20
  -5   2   2   18.30    2.40
  -5   2   2   17.70    2.00
  -5   2   2   17.90    2.10
  -4  -2   2   72.79    3.30
   4  -2  -2   74.69    4.20
   4  -2  -2   77.39    4.00
  -4  -2   2   79.29    4.30
   4  -2  -2   69.59    4.00
  -4  -2   2   75.99    3.30
   4  -2  -2   75.89    4.20
  -4  -2   2   71.19    3.50
   4  -2  -2   69.79    4.20
   4  -2  -2   73.69    3.60
  -4  -2   2   71.49    3.40
   4  -2  -2   80.09    4.30
   4  -2  -2   76.29    3.80
   4  -2  -2   80.29    3.90
  -4  -2   2   76.99    3.40
   4  -2  -2   80.59    4.40
  -4  -2   2   73.79    3.40
  -4   2   2   76.79    4.40
   4   2  -2   76.79    4.10
   4   2  -2   74.89    3.50
  -4   2   2   73.19    4.20
  -4   2   2   72.79    4.10
  -4   2   2   70.89    4.20
   4   2  -2   76.39    3.50
  -4   2   2   84.39    4.20
  -4   2   2   75.39    4.00
  -4   2   2   70.19    4.00
   4   2  -2   68.39    3.30
  -4   2   2   80.59    3.90
  -4   2   2   77.49    4.20
   4   2  -2   64.99    3.10
   4   2  -2   68.09    3.30
  -4   2   2   76.69    3.70
  -4   2   2   73.79    4.00
  -4   2   2   77.49    3.80
   3  -2  -2   63.09    3.30
  -3  -2   2   60.29    2.60
  -3  -2   2   55.99    2.60
   3  -2  -2   66.69    3.70
  -3  -2   2   54.39    2.60
  -3  -2   2   65.59    3.40
  -3  -2   2   54.69    3.00
  -3  -2   2   57.49    2.60
   3  -2  -2   67.29    3.60
   3  -2  -2   62.89    3.60
   3  -2  -2   65.39    3.60
  -3  -2   2   58.29    3.60
  -3  -2   2   65.39    3.10
   3  -2  -2   53.99    3.10
   3  -2  -2   64.89    3.40
  -3  -2   2   60.39    3.20
   3  -2  -2   63.39    3.70
   3  -2  -2   61.19    3.10
   3   2  -2   56.69    3.50
   3   2  -2   64.49    3.10
  -3   2   2   61.69    3.70
  -3   2   2   57.39    3.30
  -3   2   2   56.39    3.50
  -3   2   2   59.69    3.20
  -3   2   2   59.19    3.20
  -3   2   2   60.09    3.40
  -3   2   2   63.19    3.60
  -3   2   2   58.89    3.50
  -3   2   2   64.09    3.50
   3   2  -2   63.09    3.00
  -3   2   2   61.19    3.50
  -3   2   2   57.79    3.70
  -3   2   2   64.09    3.70
  -3   2   2   63.09    3.50
  -3   2   2   62.89    3.10
   2  -2  -2  283.67   11.50
   2  -2  -2  282.17   11.70
  -2  -2   2  277.27   11.40
   2  -2  -2  293.27   11.60
   2  -2  -2  267.17   12.00
   2  -2  -2  283.07   11.80
   2  -2  -2  268.57   11.60
  -2  -2   2  275.07   11.10
   2  -2  -2  272.77   11.90
  -2  -2   2  271.77   11.50
   2  -2  -2  273.27   11.60
  -2  -2   2  283.97   11.60
  -2  -2   2  300.47   11.60
  -2  -2   2  285.07   12.20
   2  -2  -2  296.87   11.90
   2  -2  -2  278.07   11.50
   2  -2  -2  269.17   11.90
   2  -2  -2  293.47   11.90
  -2   2   2  281.67   11.90
   2   2  -2  264.67   12.00
  -2   2   2  267.47   11.60
  -2   2   2  277.87   11.80
  -2   2   2  274.67   11.90
  -2   2   2  278.87   11.60
  -2   2   2  270.37   11.90
   2   2  -2  279.67   11.50
   2   2  -2  273.77   11.10
  -2   2   2  257.27   11.70
  -2   2   2  283.67   11.90
  -2   2   2  282.87   11.60
  -2   2   2  262.77   12.10
  -2   2   2  274.37   11.50
   2   2  -2  280.87   11.60
  -2   2   2  277.37   11.70
  -2   2   2  275.27   12.00
  -1  -2   2   69.99    3.40
   1  -2  -2   71.49    3.90
   1  -2  -2   70.59    3.80
  -1  -2   2   71.29    3.60
   1  -2  -2   70.69    4.00
   1  -2  -2   74.49    3.80
  -1  -2   2   68.59    3.70
   1  -2  -2   74.19    4.00
  -1  -2   2   72.29    3.40
   1  -2  -2   72.69    3.70
   1  -2  -2   78.29    3.60
  -1  -2   2   71.09    4.20
   1  -2  -2   75.69    4.10
   1  -2  -2   72.89    3.70
  -1  -2   2   70.09    3.70
   1  -2  -2   76.89    3.60
  -1  -2   2   69.49    3.80
   1  -2  -2   72.59    3.60
  -1  -2   2   76.39    3.50
   1  -2  -2   71.89    3.90
   1   2  -2   76.59    4.30
   1   2  -2   74.09    3.80
  -1   2   2   75.59    3.90
  -1   2   2   67.89    3.70
  -1   2   2   74.29    3.90
   1   2  -2   71.79    3.40
  -1   2   2   72.39    4.00
  -1   2   2   73.89    3.90
   1   2  -2   74.49    3.90
  -1   2   2   74.29    3.50
  -1   2   2   72.29    3.70
  -1   2   2   77.79    3.60
  -1   2   2   76.39    3.80
  -1   2   2   74.19    3.80
  -1   2   2   71.79    4.00
  -1   2   2   71.49    3.60
  -1   2   2   75.39    4.20
  -1   2   2   79.79    3.70
   0  -2   2  389.46   16.80
   0  -2   2  438.36   17.20
   0  -2  -2  439.86   17.40
   0  -2  -2  441.46   17.10
   0  -2   2  411.16   17.10
   0  -2   2  435.36   18.00
   0  -2  -2  405.26   17.40
   0  -2  -2  401.26   17.10
   0  -2  -2  413.36   17.60
   0  -2   2  434.96   16.60
   0  -2   2  444.56   17.60
   0  -2  -2  427.86   17.30
   0  -2   2  404.16   17.20
   0  -2  -2  421.96   17.60
   0  -2  -2  442.46   17.30
   0  -2   2  458.55   17.50
   0  -2  -2  430.26   17.50
   0  -2   2  421.36   16.70
   0  -2   2  425.66   16.80
   0  -2  -2  435.06   17.00
   0   2   2  443.76   17.20
   0   2  -2  416.46   17.20
   0   2  -2  409.46   17.10
   0   2   2  417.06   17.10
   0   2   2  411.06   17.30
   0   2  -2  384.96   16.60
   0   2   2  435.86   17.70
   0   2   2  428.06   17.40
   0   2   2  421.46   17.30
   0   2  -2  427.36   16.60
   0   2  -2  388.86   16.60
   0   2  -2  427.86   16.70
   0   2  -2  424.86   16.50
   0   2   2  441.56   17.40
   0   2  -2  432.76   17.10
   0   2   2  432.26   17.60
   0   2   2  442.06   17.40
   0   2   2  435.16   17.20
   0   2   2  446.06   17.70
   0   2  -2  416.36   17.40
   0   2   2  431.46   16.90
   0   2  -2  410.66   17.50
   0   2   2  425.76   17.30
   0   2  -2  425.96   17.90
  -1  -2  -2   35.70    2.30
   1  -2   2   35.70    1.80
   1  -2   2   33.80    2.20
   1  -2   2   33.20    2.00
  -1  -2  -2   34.30    2.40
   1  -2   2   36.30    1.80
   1  -2   2   34.50    1.70
  -1  -2  -2   33.60    2.30
   1  -2   2   35.90    2.60
   1  -2   2   37.20    2.30
   1  -2   2   34.10    1.80
  -1  -2  -2   36.60    2.10
  -1  -2  -2   31.50    2.30
   1  -2   2   35.70    2.10
   1  -2   2   34.10    2.00
  -1  -2  -2   36.80    2.20
  -1  -2  -2   37.20    2.50
   1  -2   2   34.90    2.40
  -1  -2  -2   35.00    2.30
  -1  -2  -2   36.20    2.50
  -1  -2  -2   36.80    2.00
   1  -2   2   35.30    2.80
  -1   2  -2   32.90    2.20
   1   2   2   35.30    2.30
   1   2   2   33.70    2.40
   1   2   2   34.00    1.90
  -1   2  -2   35.50    1.80
   1   2   2   34.30    2.30
  -1   2  -2   36.20    2.50
   1   2   2   35.70    2.30
  -1   2  -2   36.10    1.70
  -1   2  -2   34.40    1.70
  -1   2  -2   30.50    2.50
   1   2   2   33.70    2.20
  -1   2  -2   32.60    2.70
   1   2   2   37.80    2.30
   1   2   2   36.50    2.20
  -1   2  -2   34.30    2.20
  -1   2  -2   35.70    2.10
   1   2   2   33.00    2.00
   1   2   2   30.70    2.50
  -2  -2  -2  102.89    4.90
   2  -2   2   99.19    4.20
   2  -2   2  101.49    4.80
   2  -2   2  112.89    4.60
  -2  -2  -2  102.89    5.00
  -2  -2  -2  103.09    4.90
   2  -2   2   92.39    5.40
  -2  -2  -2  101.49    5.00
   2  -2   2  108.19    4.80
   2  -2   2  100.79    4.80
   2  -2   2   96.29    5.30
  -2  -2  -2   95.39    5.20
  -2  -2  -2   98.69    4.70
   2  -2   2  102.79    5.20
  -2  -2  -2   97.39    5.00
   2  -2   2  107.49    4.60
   2  -2   2   99.49    5.10
  -2  -2  -2   95.59    5.00
   2  -2   2   99.39    4.70
  -2  -2  -2  110.39    5.00
   2  -2   2  107.89    4.30
  -2  -2  -2  105.69    4.70
   2   2   2  103.49    4.90
  -2   2  -2   96.29    4.60
  -2   2  -2   96.29    4.70
   2   2   2  100.89    4.80
  -2   2  -2   96.39    4.80
  -2   2  -2  102.69    5.40
   2   2   2  101.79    5.00
   2   2   2   96.99    5.00
   2   2   2   96.49    4.60
   2   2   2  103.19    4.50
   2   2   2  106.49    5.20
  -2   2  -2  110.99    4.40
  -2   2  -2  108.09    5.20
  -2   2  -2  100.69    4.80
   2   2   2  104.19    4.90
  -2   2  -2  103.09    5.60
  -2   2  -2  105.39    5.30
  -2   2  -2   96.19    4.50
  -2   2  -2  106.89    4.30
   2   2   2  109.19    5.20
  -2   2  -2  100.19    4.20
   3  -2   2   -0.10    0.40
   3  -2   2    0.20    0.60
  -3  -2  -2   -0.40    0.60
  -3  -2  -2    0.80    0.70
   3  -2   2    0.20    0.80
  -3  -2  -2    0.20    0.70
  -3  -2  -2    0.60    0.60
  -3  -2  -2    0.40    0.80
   3  -2   2   -0.30    0.50
   3  -2   2    0.20    0.70
  -3  -2  -2    0.30    0.60
  -3  -2  -2   -0.40    0.40
  -3  -2  -2    0.80    0.60
   3  -2   2    0.40    0.30
   3  -2   2   -0.20    0.70
   3  -2   2   -0.20    0.50
   3  -2   2   -0.10    0.50
   3  -2   2   -0.70    0.60
   3  -2   2    0.30    0.30
   3   2   2    0.20    0.60
   3   2   2   -0.30    0.60
   3   2   2    0.10    0.40
  -3   2  -2    0.50    0.90
   3   2   2    0.10    0.60
  -3   2  -2    0.00    0.70
  -3   2  -2   -0.20    0.40
   3   2   2   -0.10    0.40
  -3   2  -2   -0.20    0.50
  -3   2  -2   -0.80    0.50
  -3   2  -2    0.00    0.30
   3   2   2   -0.30    0.60
  -3   2  -2    0.80    0.80
  -3   2  -2   -0.10    0.70
   3   2   2   -0.40    0.70
   3   2   2    0.00    0.40
   3   2   2    0.70    0.60
  -3   2  -2   -0.90    0.50
   3   2   2    0.60    0.60
  -3   2  -2   -0.80    0.60
  -3   2  -2    0.50    0.30
  -4  -2  -2   36.00    2.50
  -4  -2  -2   33.90    2.20
   4  -2   2   35.20    2.70
   4  -2   2   40.50    2.50
   4  -2   2   34.70    2.50
   4  -2   2   36.70    2.20
  -4  -2  -2   35.50    2.40
  -4  -2  -2   35.50    2.60
  -4  -2  -2   30.20    2.10
  -4  -2  -2   35.20    2.20
  -4  -2  -2   32.60    2.20
   4  -2   2   33.70    2.70
   4  -2   2   31.50    2.30
   4  -2   2   31.60    2.70
   4  -2   2   37.60    2.20
  -4  -2  -2   38.70    2.60
   4  -2   2   30.00    2.20
   4   2   2   31.30    2.30
   4   2   2   33.20    2.30
   4   2   2   29.60    1.90
   4   2   2   34.40    2.20
  -4   2  -2   30.40    2.60
   4   2   2   33.00    1.90
  -4   2  -2   35.20    2.30
   4   2   2   32.70    2.40
  -4   2  -2   38.10    3.10
  -4   2  -2   32.50    2.40
  -4   2  -2   31.20    1.60
   4   2   2   31.20    2.40
  -4   2  -2   33.40    1.70
   4   2   2   29.60    2.20
  -4   2  -2   34.90    2.30
  -4   2  -2   33.90    2.50
   4   2   2   34.70    2.00
  -4   2  -2   36.00    2.20
   4   2   2   32.20    2.30
  -4   2  -2   33.40    2.60
  -5  -2  -2   52.69    3.40
   5  -2   2   50.39    3.70
   5  -2   2   57.29    3.10
   5  -2   2   51.29    3.30
  -5  -2  -2   54.39    3.40
  -5  -2  -2   52.99    3.00
   5  -2   2   51.99    3.60
   5  -2   2   50.89    3.60
   5  -2   2   55.59    3.20
   5  -2   2   55.89    3.30
   5  -2   2   50.79    3.40
  -5  -2  -2   50.19    3.00
  -5  -2  -2   50.59    3.20
  -5  -2  -2   53.99    3.30
   5  -2   2   52.99    3.00
   5   2   2   54.39    3.20
   5   2   2   55.09    2.90
  -5   2  -2   53.39    3.70
  -5   2  -2   53.59    3.10
   5   2   2   49.20    3.10
   5   2   2   52.89    2.90
  -5   2  -2   52.89    3.00
   5   2   2   50.29    2.70
  -5   2  -2   56.49    3.40
  -5   2  -2   55.49    3.40
   5   2   2   52.29    3.10
   5   2   2   49.20    3.10
  -5   2  -2   47.00    3.00
   5   2   2   52.09    2.80
  -5   2  -2   55.09    2.60
  -5   2  -2   51.39    3.90
  -5   2  -2   50.69    3.20
  -5   2  -2   53.09    3.60
  -5   2  -2   51.59    2.50
  -5   2  -2   50.99    3.70
  -6  -2  -2   -0.60    0.70
  -6  -2  -2    1.00    0.90
   6  -2   2    0.50    0.70
  -6  -2  -2    0.00    0.50
   6  -2   2    1.90    1.00
  -6  -2  -2   -0.40    0.90
   6  -2   2    1.20    0.90
  -6  -2  -2    0.20    0.70
   6  -2   2    0.70    0.80
  -6  -2  -2   -0.20    0.70
   6  -2   2    0.70    0.60
  -6  -2  -2    0.50    0.60
   6  -2   2    0.50    0.90
   6  -2   2    0.00    0.80
   6  -2   2    0.50    1.00
   6  -2   2    1.30    0.80
   6   2   2    1.00    0.60
   6   2   2    0.80    0.70
   6   2   2    0.60    0.80
   6   2   2    0.40    0.70
   6   2   2   -0.40    0.60
  -6   2  -2    0.30    0.80
   6   2   2    0.10    0.80
  -6   2  -2    0.60    0.70
  -6   2  -2    2.00    1.20
  -6   2  -2    1.00    0.50
  -6   2  -2    0.30    0.90
  -6   2  -2    0.70    0.50
  -6   2  -2    1.70    0.80
   6   2   2    0.40    0.50
  -6   2  -2    1.20    0.80
  -6   2  -2    1.20    0.80
  -6   2  -2    0.80    0.90
   7  -2   2  115.19    5.80
   7  -2   2  115.19    6.30
  -7  -2  -2  112.29    5.80
  -7  -2  -2  119.99    6.30
   7  -2   2  122.99    6.00
   7  -2   2  112.59    6.50
  -7  -2  -2  119.59    6.10
   7  -2   2  113.29    6.40
  -7  -2  -2  115.89    5.90
  -7  -2  -2  114.09    5.50
   7  -2   2  113.09    6.60
   7  -2   2  115.49    6.20
   7  -2   2  119.59    6.00
  -7  -2  -2  126.59    6.30
   7  -2   2  119.39    6.40
  -7  -2  -2  125.19    6.30
   7   2   2  116.89    5.70
  -7   2  -2  122.19    5.30
  -7   2  -2  123.49    5.40
  -7   2  -2  122.99    6.10
  -7   2  -2  115.89    6.60
  -7   2  -2  120.69    5.90
   7   2   2  113.29    5.50
   7   2   2  112.19    6.00
   7   2   2  120.09    5.70
   7   2   2  119.19    5.80
  -7   2  -2  117.79    5.90
  -7   2  -2  123.19    6.30
  -7   2  -2  122.69    6.40
  -7   2  -2  128.69    6.90
   7   2   2  118.09    5.70
   7   2   2  110.59    5.90
  -7   2  -2  118.99    6.00
   8  -2   2    4.10    1.20
  -8  -2  -2    8.60    1.60
  -8  -2  -2    8.60    1.90
   8  -2   2    5.60    1.60
  -8  -2  -2    6.50    1.70
   8  -2   2    7.40    1.50
  -8  -2  -2    5.90    1.60
   8  -2   2    4.90    1.20
  -8  -2  -2    8.00    1.70
   8  -2   2    5.80    1.70
   8  -2   2    3.70    1.50
   8  -2   2    8.90    1.80
  -8  -2  -2    6.20    1.30
  -8  -2  -2    5.70    1.20
  -8   2  -2    6.00    1.80
  -8   2  -2    6.50    1.10
  -8   2  -2    5.70    1.60
   8   2   2    8.10    1.40
  -8   2  -2    4.00    1.20
   8   2   2    6.60    1.30
  -8   2  -2    5.00    1.30
   8   2   2    7.40    1.30
   8   2   2    8.80    1.40
  -8   2  -2    5.20    1.20
  -8   2  -2    6.60    1.00
  -8   2  -2    8.40    2.00
  -8   2  -2    5.30    1.40
  -8   2  -2    7.50    1.80
   9  -2   2   19.10    2.40
  -9  -2  -2   18.00    2.50
  -9  -2  -2   16.70    2.20
  -9  -2  -2   15.60    2.40
  -9  -2  -2   15.70    2.10
  -9  -2  -2   19.40    2.10
   9  -2   2   17.80    2.10
   9  -2   2   19.10    2.40
  -9  -2  -2   17.30    2.50
   9  -2   2   11.60    2.20
   9  -2   2   17.90    2.70
  -9  -2  -2   14.70    2.40
   9   2   2   16.90    2.00
   9   2   2   19.20    2.20
  -9   2  -2   12.90    1.90
   9   2   2   19.40    2.20
  -9   2  -2   22.10    3.20
   9   2   2   14.40    1.90
  -9   2  -2   16.10    1.50
  -9   2  -2   19.40    2.50
  -9   2  -2   18.50    2.70
  -9   2  -2   13.30    2.30
  -9   2  -2   15.60    1.60
  -9   2  -2   22.10    3.10
 -10  -2  -2   48.70    3.70
 -10  -2  -2   43.30    3.40
  10  -2   2   49.60    3.60
  10  -2   2   48.60    3.50
  10  -2   2   53.09    3.90
 -10  -2  -2   51.29    3.30
 -10  -2  -2   53.59    4.20
 -10  -2  -2   50.19    3.80
 -10  -2  -2   47.20    4.00
 -10  -2  -2   49.10    4.00
  10   2   2   46.30    3.20
  10   2   2   44.40    3.20
  10   2   2   43.50    3.40
 -10   2  -2   44.70    4.10
 -10   2  -2   49.80    4.30
 -10   2  -2   43.70    3.50
 -10   2  -2   44.10    3.70
 -10   2  -2   45.40    2.90
 -10   2  -2   49.70    4.30
  10   2   2   45.10    3.20
 -10   2  -2   47.00    3.10
 -10   2  -2   44.20    4.00
  11  -2   2  347.37   15.00
 -11  -2  -2  344.57   14.80
 -11  -2  -2  328.47   15.20
 -11  -2  -2  321.67   15.00
 -11  -2  -2  341.97   15.60
  11  -2   2  323.47   15.10
 -11  -2  -2  299.37   15.00
 -11  -2  -2  337.37   15.60
 -11  -2  -2  327.07   15.50
  11  -2   2  350.56   15.40
  11   2   2  347.87   14.50
 -11   2  -2  343.87   15.90
 -11   2  -2  326.27   15.10
 -11   2  -2  342.87   15.70
 -11   2  -2  354.76   16.00
 -11   2  -2  320.57   14.20
 -11   2  -2  347.47   16.30
 -11   2  -2  355.36   15.40
  11   2   2  329.27   14.70
  11   2   2  354.96   14.70
 -11   2  -2  331.17   14.40
  11   2   2  340.57   14.90
 -12  -2  -2    2.30    1.50
 -12  -2  -2    0.60    1.60
 -12  -2  -2    0.00    1.40
 -12  -2  -2    2.50    1.30
 -12  -2  -2    4.00    1.60
 -12  -2  -2    2.90    1.30
  12  -2   2    1.00    1.30
  12  -2   2    2.00    1.40
 -12  -2  -2    2.30    1.80
 -12   2  -2    0.90    1.10
  12   2   2    2.00    1.10
  12   2   2    2.10    1.00
 -12   2  -2    3.30    1.90
  12   2   2    2.00    1.30
 -12   2  -2    0.90    1.00
 -12   2  -2    2.80    1.80
  12   2   2    2.20    1.30
 -12   2  -2    1.40    1.40
 -12   2  -2    2.10    1.80
 -12   2  -2    2.90    1.70
 -12   2  -2    2.90    1.40
 -13  -2  -2    3.40    2.00
  13  -2   2    4.80    1.80
 -13  -2  -2    1.70    1.80
 -13  -2  -2    4.60    1.80
  13  -2   2    4.30    1.70
 -13  -2  -2    4.80    2.00
 -13  -2  -2    5.40    1.70
 -13  -2  -2    5.50    1.90
 -13  -2  -2    4.50    1.60
  13   2   2    1.40    1.00
 -13   2  -2    2.50    1.40
 -13   2  -2    3.30    2.20
 -13   2  -2    4.80    1.90
 -13   2  -2    4.80    2.20
  13   2   2    2.80    1.20
 -13   2  -2    1.80    1.70
  13   2   2    1.60    1.10
 -13   2  -2    1.40    1.60
  13   2   2    2.60    1.50
  13   2   2    3.30    1.30
 -14  -2  -2   -1.00    1.30
 -14  -2  -2   -2.30    1.40
 -14  -2  -2   -1.20    1.20
  14  -2   2    0.70    1.40
 -14  -2  -2    0.00    1.20
 -14  -2  -2   -2.70    1.40
 -14  -2  -2    0.00    1.70
  14  -2   2   -2.20    1.10
 -14  -2  -2    0.80    1.30
 -14   2  -2   -1.70    1.70
 -14   2  -2    0.10    1.30
  14   2   2    1.50    1.10
  14   2   2    0.60    1.20
  14   2   2    0.10    1.00
 -14   2  -2    0.20    1.50
 -14   2  -2    1.10    1.50
 -14   2  -2   -0.50    1.40
  14   2   2    0.40    1.00
 -14   2  -2   -1.40    1.60
 -15  -2  -2    3.40    2.00
 -15  -2  -2    3.70    2.10
 -15  -2  -2    2.60    1.90
  15  -2   2    1.30    1.40
 -15  -2  -2    3.90    1.80
 -15  -2  -2    5.10    2.60
 -15  -2  -2    3.40    1.70
 -15  -2  -2    2.70    1.90
  15  -2   2    4.00    1.90
 -15   2  -2    2.20    1.80
  15   2   2    1.80    1.40
  15   2   2    0.80    1.30
 -15   2  -2    4.80    2.60
 -15   2  -2    5.30    2.10
  15   2   2    2.60    1.30
  15   2   2    3.40    1.40
 -15   2  -2    5.00    2.10
 -15   2  -2    8.90    2.90
 -15   2  -2    6.30    2.40
  16  -2   2    1.40    1.70
 -16  -2  -2   -0.50    1.30
 -16  -2  -2   -1.40    1.10
  16  -2   2    1.10    1.50
 -16  -2  -2   -0.60    1.50
 -16  -2  -2   -0.60    1.90
 -16  -2  -2   -1.90    1.90
 -16  -2  -2    0.30    1.20
 -16  -2  -2   -1.40    1.80
 -16   2  -2   -1.40    1.60
  16   2   2    1.40    1.20
 -16   2  -2    1.50    2.40
 -16   2  -2    0.60    1.60
 -16   2  -2   -0.30    2.20
 -16   2  -2    0.30    1.70
  16   2   2    0.70    1.10
 -16   2  -2   -0.30    1.40
 -17  -2  -2   11.60    2.70
  17  -2   2    9.90    2.70
 -17  -2  -2   11.60    3.40
  17  -2   2    5.60    2.20
 -17  -2  -2   10.70    2.50
 -17  -2  -2    6.60    2.30
 -17  -2  -2    9.40    2.70
 -17  -2  -2   11.50    3.40
 -17  -2  -2   11.90    3.10
  17   2   2   11.30    2.00
 -17   2  -2   15.40    3.30
 -17   2  -2   15.40    3.30
 -17   2  -2   10.10    3.50
  17   2   2   12.90    2.20
 -17   2  -2    5.80    2.20
 -17   2  -2   11.00    2.40
 -17   2  -2   11.50    2.80
 -17   2  -2    8.20    3.40
 -17   2  -2    7.90    2.70
 -18  -2  -2   29.70    4.70
 -18  -2  -2   34.50    5.40
 -18  -2  -2   27.30    4.10
 -18  -2  -2   40.10    6.00
 -18  -2  -2   37.80    4.70
 -18   2  -2   25.50    5.10
 -18   2  -2   20.10    3.70
 -18   2  -2   29.10    5.50
 -18   2  -2   37.90    4.80
 -18   2  -2   33.00    3.80
 -18   2  -2   30.40    4.60
 -18   2  -2   20.70    4.10
 -18   2  -2   32.80    4.20
 -19  -2  -2    0.10    2.20
 -19  -2  -2    0.50    2.30
 -19  -2  -2    0.60    1.80
 -19  -2  -2   -0.80    1.50
 -19  -2  -2   -0.10    2.40
 -19  -2  -2    2.10    2.30
 -19  -2  -2    0.00    1.40
 -19   2  -2    2.90    3.00
 -19   2  -2    1.20    3.00
 -19   2  -2    0.90    1.90
 -19   2  -2    0.00    1.90
 -19   2  -2    2.20    2.20
 -19   2  -2    1.20    2.30
 -19   2  -2    1.40    1.90
 -19  -3   2   10.60    3.20
  19  -3  -2   18.40    3.40
 -19  -3   2   22.90    4.50
 -19  -3   2   18.20    3.60
 -19  -3   2   23.40    4.10
 -19  -3   2   20.20    3.30
 -19  -3   2   12.00    3.40
 -19   3   2    8.00    3.30
 -19   3   2   29.30    5.60
 -19   3   2   24.90    5.00
 -19   3   2   40.70    6.10
 -19   3   2   28.00    4.30
 -19   3   2   17.00    3.50
  18  -3  -2    6.70    2.50
 -18  -3   2   -1.60    1.80
 -18  -3   2    2.30    2.10
 -18  -3   2    2.60    1.60
 -18  -3   2   -0.20    1.80
  18  -3  -2    2.20    2.20
 -18  -3   2    0.80    1.50
 -18  -3   2    0.00    1.70
 -18   3   2    2.20    2.30
 -18   3   2    0.50    1.90
 -18   3   2    3.20    2.40
 -18   3   2    3.50    2.90
 -18   3   2    1.10    2.50
 -18   3   2    2.70    2.30
 -17  -3   2   93.49    6.20
 -17  -3   2   78.59    5.00
 -17  -3   2   66.09    6.20
 -17  -3   2   94.49    7.40
  17  -3  -2   83.89    6.40
 -17  -3   2   88.89    6.80
 -17   3   2   88.19    7.60
 -17   3   2   84.79    6.80
 -17   3   2   90.69    7.60
 -17   3   2   77.99    7.40
 -17   3   2   80.89    6.40
  16  -3  -2    3.90    2.00
 -16  -3   2    1.70    1.30
 -16  -3   2    1.20    2.20
 -16  -3   2   -0.40    1.50
 -16  -3   2    0.00    1.60
  16  -3  -2    2.40    1.80
 -16  -3   2   -0.30    1.80
 -16  -3   2    1.70    1.30
 -16  -3   2    1.40    1.40
 -16   3   2   -1.90    2.00
 -16   3   2    2.20    2.40
 -16   3   2    0.60    2.00
 -16   3   2   -0.20    1.40
 -16   3   2    2.10    1.90
 -15  -3   2    3.40    1.30
 -15  -3   2    4.10    2.20
 -15  -3   2    2.50    2.20
  15  -3  -2    2.20    1.70
  15  -3  -2    3.40    1.80
 -15  -3   2    2.50    2.00
 -15  -3   2    3.40    2.00
 -15  -3   2    1.80    1.40
 -15  -3   2    0.20    1.20
 -15   3   2    2.30    2.30
 -15   3   2    0.80    2.10
 -15   3   2    3.90    2.00
 -15   3   2    1.80    1.60
 -15   3   2    2.70    2.40
 -14  -3   2    1.20    1.50
 -14  -3   2    3.10    1.10
 -14  -3   2    5.80    1.70
 -14  -3   2    2.00    1.60
  14  -3  -2    2.50    1.60
 -14  -3   2    1.40    1.40
  14  -3  -2    3.20    1.60
 -14  -3   2    2.30    1.90
 -14  -3   2    4.10    2.10
 -14  -3   2    1.80    1.80
 -14   3   2    1.50    2.20
 -14   3   2    2.30    2.00
 -14   3   2    3.50    2.10
 -14   3   2    2.20    1.70
 -14   3   2    2.90    1.60
 -13  -3   2   26.70    3.50
  13  -3  -2   21.80    3.10
 -13  -3   2   21.00    2.00
 -13  -3   2   20.90    2.80
 -13  -3   2   23.30    3.70
 -13  -3   2   24.40    3.40
 -13  -3   2   32.00    4.00
  13  -3  -2   19.60    3.00
 -13  -3   2   25.10    2.90
 -13  -3   2   20.60    2.90
 -13   3   2   27.50    4.50
 -13   3   2   28.50    3.50
 -13   3   2   24.10    3.40
 -13   3   2   29.80    4.10
 -13   3   2   22.40    3.80
 -12  -3   2    6.70    1.80
 -12  -3   2    8.50    1.30
 -12  -3   2    8.40    1.70
 -12  -3   2   10.00    2.40
 -12  -3   2    8.80    2.30
 -12  -3   2   10.50    2.10
  12  -3  -2   11.40    2.40
 -12  -3   2    9.10    2.70
 -12  -3   2   10.60    2.30
  12  -3  -2    9.00    2.00
 -12   3   2   11.20    2.40
 -12   3   2    8.20    2.30
 -12   3   2   11.80    2.80
 -12   3   2   11.30    2.20
 -12   3   2    9.00    2.60
 -12   3   2    6.10    2.30
 -12   3   2    9.30    2.60
 -11  -3   2  119.79    6.60
 -11  -3   2  116.69    6.80
 -11  -3   2  124.89    6.70
 -11  -3   2  118.29    5.30
 -11  -3   2  124.49    7.40
  11  -3  -2  115.39    6.80
  11  -3  -2  110.59    6.50
 -11  -3   2  107.19    6.40
 -11  -3   2  117.39    6.10
  11  -3  -2  116.89    6.70
 -11  -3   2  121.39    6.40
 -11   3   2  121.39    7.80
 -11   3   2  122.89    7.00
 -11   3   2  123.59    7.70
 -11   3   2  111.69    6.60
 -11   3   2  116.19    7.30
 -11   3   2  110.59    7.30
 -11   3   2  108.89    7.10
  10  -3  -2   80.59    5.30
 -10  -3   2   90.09    5.90
 -10  -3   2   83.19    5.20
 -10  -3   2   82.09    4.70
  10  -3  -2   85.69    5.30
 -10  -3   2   82.49    5.50
  10  -3  -2   82.49    5.30
 -10  -3   2   78.39    4.80
 -10  -3   2   92.49    5.20
 -10  -3   2   93.69    5.30
 -10   3   2   89.69    6.20
 -10   3   2   88.49    6.20
 -10   3   2   80.79    5.70
 -10   3   2   84.39    5.20
 -10   3   2   87.79    5.00
 -10   3   2   83.49    5.80
 -10   3   2   90.39    6.10
 -10   3   2   87.99    4.80
 -10   3   2   90.49    5.60
  -9  -3   2    1.20    1.10
  -9  -3   2    0.10    1.30
   9  -3  -2    0.40    1.30
  -9  -3   2    1.10    0.80
  -9  -3   2    0.10    1.10
  -9  -3   2    0.90    1.10
   9  -3  -2    0.60    1.20
   9  -3  -2    0.20    0.90
  -9  -3   2    0.60    1.10
  -9  -3   2    0.10    0.80
   9  -3  -2    2.00    1.30
   9  -3  -2    1.20    1.00
  -9   3   2    0.40    0.90
  -9   3   2   -0.90    1.30
  -9   3   2    0.90    1.30
  -9   3   2    0.00    0.90
  -9   3   2   -0.10    0.80
  -9   3   2    0.60    1.30
  -9   3   2   -1.30    1.20
  -9   3   2    0.80    1.10
  -9   3   2    1.30    1.40
  -8  -3   2   50.59    3.20
   8  -3  -2   43.90    3.80
  -8  -3   2   46.60    3.10
  -8  -3   2   48.40    3.90
   8  -3  -2   48.80    4.00
   8  -3  -2   47.90    3.40
  -8  -3   2   49.00    3.00
  -8  -3   2   52.09    2.90
   8  -3  -2   45.60    2.90
   8  -3  -2   46.60    3.60
   8  -3  -2   46.90    3.40
  -8  -3   2   50.29    3.60
  -8  -3   2   46.20    3.60
  -8   3   2   39.90    3.80
   8   3  -2   45.20    2.50
  -8   3   2   50.59    3.70
  -8   3   2   52.59    4.30
  -8   3   2   43.60    3.00
   8   3  -2   43.30    3.00
  -8   3   2   49.30    3.40
  -8   3   2   47.10    4.00
   8   3  -2   40.30    2.90
  -8   3   2   45.30    3.20
  -8   3   2   45.20    4.10
  -8   3   2   49.30    3.90
   8   3  -2   41.40    2.30
  -7  -3   2    8.60    1.90
   7  -3  -2    8.90    1.70
   7  -3  -2    9.00    2.00
  -7  -3   2   10.90    2.10
  -7  -3   2    9.30    1.30
   7  -3  -2   11.50    1.90
  -7  -3   2    6.90    1.30
  -7  -3   2   10.30    1.20
   7  -3  -2   11.60    1.60
   7  -3  -2   12.30    1.50
  -7  -3   2    8.00    1.80
   7  -3  -2    8.20    1.50
  -7  -3   2    8.70    1.40
   7  -3  -2   10.70    2.00
  -7   3   2    9.60    1.50
   7   3  -2    8.40    1.30
   7   3  -2    9.70    1.20
  -7   3   2    9.20    2.10
  -7   3   2   11.10    2.20
  -7   3   2   13.10    2.50
   7   3  -2    8.30    0.90
  -7   3   2   10.10    1.60
   7   3  -2    8.50    1.10
  -7   3   2   10.00    1.60
  -7   3   2    7.40    1.60
   7   3  -2    8.50    1.30
  -7   3   2    8.70    1.90
  -7   3   2    8.00    1.90
  -6  -3   2   18.70    2.60
   6  -3  -2   19.60    2.30
  -6  -3   2   15.00    1.40
  -6  -3   2   18.70    2.30
   6  -3  -2   21.30    1.90
   6  -3  -2   16.10    2.40
  -6  -3   2   19.30    1.50
  -6  -3   2   17.70    1.60
   6  -3  -2   21.10    3.00
  -6  -3   2   17.70    1.70
   6  -3  -2   23.30    2.80
   6  -3  -2   21.00    2.50
   6  -3  -2   23.70    3.30
   6  -3  -2   18.70    2.50
  -6  -3   2   17.00    1.40
   6  -3  -2   24.60    2.90
  -6  -3   2   20.20    1.50
   6  -3  -2   19.10    1.70
   6  -3  -2   24.20    2.40
  -6  -3   2   21.80    2.70
  -6   3   2   19.70    2.60
  -6   3   2   11.70    2.30
   6   3  -2   17.20    1.10
   6   3  -2   21.80    2.50
  -6   3   2   18.80    1.90
  -6   3   2   23.90    2.30
  -6   3   2   17.00    2.30
  -6   3   2   18.50    1.90
  -6   3   2   18.60    2.60
   6   3  -2   19.30    1.60
   6   3  -2   16.00    1.50
  -6   3   2   22.30    2.40
  -6   3   2   18.30    2.10
   6   3  -2   18.30    1.70
  -6   3   2   18.10    2.50
   5  -3  -2  153.68    6.90
   5  -3  -2  143.49    7.40
   5  -3  -2  138.19    7.60
  -5  -3   2  144.09    6.20
   5  -3  -2  147.29    7.80
  -5  -3   2  147.09    6.40
   5  -3  -2  148.19    7.10
  -5  -3   2  149.69    6.20
  -5  -3   2  151.48    7.30
   5  -3  -2  147.89    7.50
   5  -3  -2  141.19    7.50
  -5  -3   2  151.88    7.10
   5  -3  -2  153.58    7.30
   5  -3  -2  141.39    6.60
  -5  -3   2  147.99    7.70
  -5  -3   2  136.29    6.50
   5  -3  -2  155.58    7.70
  -5  -3   2  143.69    6.30
  -5  -3   2  139.99    6.60
  -5   3   2  153.28    7.60
  -5   3   2  152.48    7.10
  -5   3   2  146.79    6.70
  -5   3   2  151.48    7.80
   5   3  -2  144.59    7.40
  -5   3   2  155.28    7.40
  -5   3   2  148.49    8.00
  -5   3   2  150.68    7.30
   5   3  -2  139.69    6.10
  -5   3   2  153.48    7.40
  -5   3   2  135.89    7.50
  -5   3   2  147.09    7.50
  -5   3   2  152.78    7.00
  -5   3   2  148.89    7.80
   5   3  -2  145.39    6.70
  -5   3   2  150.58    7.20
  -5   3   2  148.49    6.90
   5   3  -2  140.99    6.10
   5   3  -2  144.69    6.70
  -4  -3   2  150.38    6.30
   4  -3  -2  152.68    7.50
   4  -3  -2  144.89    6.90
  -4  -3   2  140.59    7.70
   4  -3  -2  157.38    7.50
  -4  -3   2  141.49    6.20
   4  -3  -2  155.48    6.80
   4  -3  -2  160.48    7.40
  -4  -3   2  137.39    6.80
  -4  -3   2  145.09    6.20
   4  -3  -2  142.29    7.60
  -4  -3   2  142.39    7.00
   4  -3  -2  147.29    7.50
  -4  -3   2  145.59    6.80
  -4  -3   2  145.49    7.20
   4  -3  -2  150.48    7.00
   4   3  -2  148.99    6.90
  -4   3   2  158.78    7.80
  -4   3   2  157.88    7.10
  -4   3   2  151.78    7.40
  -4   3   2  154.88    7.40
  -4   3   2  142.59    7.50
  -4   3   2  160.98    7.90
  -4   3   2  155.78    7.10
  -4   3   2  152.68    7.30
  -4   3   2  154.78    6.90
  -4   3   2  157.78    7.00
  -4   3   2  149.49    7.40
  -4   3   2  148.09    7.20
  -4   3   2  151.28    7.50
   4   3  -2  158.18    7.70
   4   3  -2  137.59    6.90
   3  -3  -2  200.38   10.10
   3  -3  -2  217.88    9.40
  -3  -3   2  215.78    9.50
  -3  -3   2  213.98    9.50
  -3  -3   2  206.68    9.40
   3  -3  -2  218.08    9.40
   3  -3  -2  212.78   10.10
   3  -3  -2  214.58    9.90
  -3  -3   2  219.28    9.40
  -3  -3   2  211.48   10.30
   3  -3  -2  216.58    9.90
  -3  -3   2  211.78    9.60
   3  -3  -2  221.18    9.80
  -3  -3   2  210.28    9.80
  -3  -3   2  208.88    8.60
   3  -3  -2  213.98    9.80
   3  -3  -2  207.08    9.20
  -3   3   2  212.38   10.40
  -3   3   2  218.48    9.50
  -3   3   2  215.58   10.20
  -3   3   2  214.38    9.90
  -3   3   2  211.18    9.50
   3   3  -2  204.38    9.50
  -3   3   2  214.48   10.00
   3   3  -2  206.68    9.40
  -3   3   2  218.28    9.90
  -3   3   2  215.38    9.30
  -3   3   2  215.28    9.70
  -3   3   2  215.48    9.80
  -3   3   2  220.68    9.30
  -3   3   2  200.08    9.70
  -3   3   2  215.98    9.70
   3   3  -2  224.28   10.30
  -2  -3   2   66.39    3.90
  -2  -3   2   69.19    4.10
  -2  -3   2   64.19    4.50
   2  -3  -2   71.99    4.30
   2  -3  -2   78.19    4.00
  -2  -3   2   70.69    4.00
  -2  -3   2   68.89    4.10
  -2  -3   2   67.19    3.30
   2  -3  -2   80.19    4.30
  -2  -3   2   70.39    3.80
   2  -3  -2   77.19    4.30
   2  -3  -2   76.19    4.20
   2  -3  -2   79.59    3.90
   2  -3  -2   70.89    4.00
  -2  -3   2   74.09    3.70
   2  -3  -2   70.29    4.40
   2  -3  -2   79.39    3.90
   2  -3  -2   71.79    3.80
  -2  -3   2   64.59    3.00
  -2   3   2   70.49    3.90
  -2   3   2   75.19    4.10
  -2   3   2   75.69    4.30
   2   3  -2   72.09    3.30
  -2   3   2   68.49    3.80
  -2   3   2   63.09    3.90
  -2   3   2   70.79    4.20
  -2   3   2   74.59    3.80
  -2   3   2   77.39    4.60
  -2   3   2   74.89    3.70
   2   3  -2   72.99    4.20
   2   3  -2   75.39    4.10
  -2   3   2   69.69    4.10
  -2   3   2   72.89    4.20
  -2   3   2   65.69    4.30
  -2   3   2   71.29    4.70
  -2   3   2   67.69    3.50
   2   3  -2   75.19    4.70
   1  -3  -2   22.40    2.50
  -1  -3   2   17.50    1.50
  -1  -3   2   18.60    1.80
  -1  -3   2   17.20    1.50
   1  -3  -2   17.20    2.00
   1  -3  -2   17.00    1.60
  -1  -3   2   16.90    2.50
  -1  -3   2   15.00    1.40
   1  -3  -2   22.60    1.70
   1  -3  -2   16.20    2.20
   1  -3  -2   18.90    1.80
  -1  -3   2   17.60    1.80
   1  -3  -2   20.40    2.20
  -1  -3   2   20.50    2.10
   1  -3  -2   18.40    2.10
  -1  -3   2   19.40    2.00
  -1  -3   2   17.50    1.10
   1  -3  -2   23.20    2.70
   1  -3  -2   20.30    1.70
   1  -3  -2   21.90    2.00
   1  -3  -2   20.10    2.00
  -1   3   2   21.00    1.90
  -1   3   2   14.80    2.10
  -1   3   2   19.70    1.80
  -1   3   2   18.10    1.40
   1   3  -2   16.30    2.40
  -1   3   2   18.70    1.70
  -1   3   2   18.20    1.50
  -1   3   2   20.90    2.20
  -1   3   2   19.70    2.40
   1   3  -2   16.20    2.10
  -1   3   2   13.80    1.70
   1   3  -2   19.10    1.50
  -1   3   2   17.70    1.50
  -1   3   2   15.90    2.00
   1   3  -2   20.60    2.00
  -1   3   2   18.30    1.60
  -1   3   2   14.50    1.80
  -1   3   2   14.30    2.10
  -1   3   2   16.60    1.80
   0  -3   2   23.80    1.50
   0  -3   2   20.90    1.90
   0  -3   2   20.90    1.60
   0  -3   2   22.10    1.30
   0  -3   2   20.90    1.50
   0  -3  -2   23.50    2.30
   0  -3   2   21.40    2.00
   0  -3  -2   22.90    2.00
   0  -3  -2   19.80    1.90
   0  -3  -2   20.00    2.10
   0  -3   2   22.00    1.50
   0  -3   2   19.00    1.30
   0  -3  -2   21.30    1.70
   0  -3   2   20.30    1.70
   0  -3  -2   21.10    2.20
   0  -3   2   16.90    2.50
   0  -3   2   20.30    2.00
   0  -3  -2   24.50    1.90
   0  -3  -2   21.20    2.20
   0  -3  -2   23.20    2.10
   0  -3   2   22.80    2.20
   0  -3  -2   21.80    1.70
   0   3   2   22.70    2.90
   0   3   2   22.90    1.90
   0   3   2   19.80    1.80
   0   3   2   19.50    1.50
   0   3   2   21.10    1.90
   0   3   2   21.50    2.20
   0   3  -2   18.60    2.10
   0   3  -2   18.70    1.30
   0   3  -2   19.70    1.10
   0   3   2   19.60    1.90
   0   3   2   21.80    1.40
   0   3   2   20.70    2.60
   0   3   2   20.90    2.30
   0   3   2   24.30    2.10
   0   3  -2   22.20    2.30
   0   3  -2   20.20    1.30
   0   3  -2   23.10    1.80
   0   3   2   24.30    1.70
   0   3  -2   24.80    2.90
   0   3   2   21.00    2.40
   0   3  -2   19.40    1.40
   0   3   2   21.90    1.90
   0   3   2   24.60    2.00
   0   3  -2   21.40    1.10
   0   3  -2   20.40    1.90
   0   3   2   21.40    1.50
   0   3  -2   21.50    2.10
   0   3  -2   20.40    1.40
   1  -3   2    0.20    0.70
   1  -3   2    0.70    0.60
  -1  -3  -2    0.60    0.50
  -1  -3  -2    0.10    0.70
  -1  -3  -2    0.70    0.80
  -1  -3  -2    0.40    0.70
  -1  -3  -2    0.60    0.80
   1  -3   2    1.00    0.80
  -1  -3  -2    1.00    0.80
   1  -3   2    1.10    0.50
   1  -3   2    0.70    0.50
   1  -3   2    0.40    0.70
   1  -3   2    1.20    0.90
   1  -3   2    0.40    0.70
  -1  -3  -2    0.30    0.50
   1  -3   2    1.00    0.50
  -1  -3  -2    0.50    0.80
   1  -3   2    0.60    0.50
   1  -3   2    0.90    0.60
  -1  -3  -2    0.90    0.90
  -1  -3  -2    0.30    0.70
   1   3   2    0.10    0.50
  -1   3  -2    0.80    1.10
  -1   3  -2    0.40    0.50
   1   3   2    0.90    0.40
   1   3   2    1.00    0.80
   1   3   2    0.50    0.70
   1   3   2   -0.20    0.70
  -1   3  -2    0.70    0.60
   1   3   2    0.00    1.00
  -1   3  -2    1.60    0.90
   1   3   2    0.90    0.90
  -1   3  -2    1.40    0.80
  -1   3  -2    0.80    0.90
   1   3   2    0.90    0.80
  -1   3  -2    0.70    0.40
   1   3   2   -0.10    0.60
  -1   3  -2    0.70    0.60
  -1   3  -2    0.40    0.70
   1   3   2    0.50    0.70
   1   3   2    0.40    0.90
  -1   3  -2    0.50    0.40
   1   3   2    0.50    0.40
   1   3   2    0.80    0.50
  -1   3  -2    0.90    0.60
   1   3   2    0.40    0.60
  -1   3  -2   -0.10    0.60
   2  -3   2    7.30    1.20
  -2  -3  -2    7.10    1.10
  -2  -3  -2    6.50    1.40
   2  -3   2    7.30    1.30
  -2  -3  -2    7.20    1.40
  -2  -3  -2    6.40    1.20
  -2  -3  -2    9.40    1.50
   2  -3   2    8.40    1.00
  -2  -3  -2    8.00    1.50
   2  -3   2    7.10    1.30
   2  -3   2    8.30    1.70
   2  -3   2    8.70    1.50
   2  -3   2    6.60    0.80
   2  -3   2    7.00    1.20
  -2  -3  -2    6.40    1.50
   2  -3   2    7.40    1.70
   2  -3   2    8.50    1.10
   2  -3   2    7.50    1.10
  -2  -3  -2    6.30    1.30
  -2  -3  -2    7.00    1.30
  -2  -3  -2    8.60    1.20
   2   3   2    6.40    1.20
   2   3   2    8.10    1.00
   2   3   2   10.40    1.80
  -2   3  -2    6.50    1.30
  -2   3  -2    5.00    1.60
  -2   3  -2    7.50    1.60
  -2   3  -2    7.20    1.00
  -2   3  -2    8.60    1.20
  -2   3  -2    7.20    0.90
  -2   3  -2    6.80    1.60
  -2   3  -2    9.60    1.30
   2   3   2    8.40    1.50
   2   3   2    7.00    1.20
   2   3   2    7.40    1.60
   2   3   2    5.60    0.90
   2   3   2    8.00    1.30
  -2   3  -2    7.70    1.10
  -2   3  -2    7.40    1.50
   2   3   2    9.10    1.30
  -2   3  -2    8.30    0.90
  -2   3  -2    7.60    0.90
  -2   3  -2    7.40    1.00
   2   3   2    8.90    1.40
  -2   3  -2    8.80    1.40
   2   3   2    7.30    1.50
   2   3   2    8.80    1.10
   3  -3   2  263.27   11.70
  -3  -3  -2  269.77   11.30
  -3  -3  -2  250.27   11.10
   3  -3   2  270.37   11.30
  -3  -3  -2  256.37   11.30
   3  -3   2  257.87   10.60
   3  -3   2  259.47   11.20
   3  -3   2  257.57   11.40
  -3  -3  -2  253.97   10.90
   3  -3   2  260.67   11.10
   3  -3   2  258.17   10.50
   3  -3   2  272.07   11.40
   3  -3   2  275.27   11.00
  -3  -3  -2  262.87   11.40
  -3  -3  -2  263.67   11.40
  -3  -3  -2  256.17   11.60
   3  -3   2  257.87   12.10
  -3  -3  -2  259.67   12.00
  -3  -3  -2  252.37   11.50
  -3  -3  -2  264.57   11.70
   3   3   2  254.97   10.80
   3   3   2  261.17   11.10
   3   3   2  263.07   11.60
   3   3   2  249.68   11.30
   3   3   2  262.77   11.80
  -3   3  -2  267.17   10.50
  -3   3  -2  257.97   11.10
   3   3   2  252.67   10.60
   3   3   2  253.37   11.20
   3   3   2  242.78   10.80
  -3   3  -2  265.27   11.80
  -3   3  -2  264.57   11.60
   3   3   2  251.87   11.50
  -3   3  -2  259.07   10.50
  -3   3  -2  258.57   12.20
  -3   3  -2  261.87   11.40
  -3   3  -2  255.97   11.10
  -3   3  -2  263.87   12.00
  -3   3  -2  262.47   10.60
  -3   3  -2  261.47   10.90
   3   3   2  253.97   11.20
   3   3   2  256.17   11.10
   3   3   2  279.57   11.80
   4  -3   2  143.39    6.30
   4  -3   2  126.59    7.00
  -4  -3  -2  136.19    6.80
  -4  -3  -2  134.59    6.40
  -4  -3  -2  129.69    6.50
   4  -3   2  137.09    6.60
   4  -3   2  133.39    6.40
   4  -3   2  136.49    6.60
  -4  -3  -2  122.09    6.50
  -4  -3  -2  131.59    6.50
   4  -3   2  132.39    6.90
  -4  -3  -2  134.59    6.50
  -4  -3  -2  130.79    6.10
   4  -3   2  129.09    6.30
   4  -3   2  146.19    7.40
   4  -3   2  149.29    6.70
  -4  -3  -2  121.99    6.20
   4  -3   2  129.99    5.60
   4  -3   2  124.99    5.60
   4   3   2  130.19    6.50
   4   3   2  141.09    6.90
   4   3   2  137.09    6.70
  -4   3  -2  130.59    7.60
  -4   3  -2  133.99    7.30
  -4   3  -2  139.09    7.20
   4   3   2  131.89    5.90
  -4   3  -2  131.89    6.50
  -4   3  -2  132.99    6.40
   4   3   2  135.49    6.80
  -4   3  -2  133.59    6.50
   4   3   2  131.39    5.60
  -4   3  -2  138.19    5.90
  -4   3  -2  130.69    5.60
  -4   3  -2  128.99    6.70
  -4   3  -2  136.19    5.70
   4   3   2  124.59    6.20
   4   3   2  136.19    6.70
  -4   3  -2  133.09    7.00
   4   3   2  130.09    6.20
   5  -3   2   93.09    5.50
   5  -3   2   91.89    5.10
   5  -3   2   86.89    5.30
  -5  -3  -2   95.29    5.30
   5  -3   2   87.49    4.60
   5  -3   2   91.29    4.90
   5  -3   2   80.09    5.40
  -5  -3  -2   87.59    4.60
  -5  -3  -2   88.69    4.90
  -5  -3  -2   75.59    4.40
   5  -3   2   90.39    5.00
  -5  -3  -2   93.09    5.00
  -5  -3  -2   87.59    4.70
  -5  -3  -2   93.99    4.90
   5  -3   2   91.89    4.70
   5  -3   2   84.49    4.80
  -5  -3  -2   88.39    4.50
  -5   3  -2   92.49    5.50
  -5   3  -2   84.89    4.90
  -5   3  -2   92.29    4.90
  -5   3  -2   86.49    3.90
   5   3   2   85.29    4.30
   5   3   2   84.89    4.60
   5   3   2   79.99    4.50
   5   3   2   85.59    3.90
  -5   3  -2   98.99    6.10
   5   3   2   91.09    4.80
  -5   3  -2   94.89    5.70
  -5   3  -2   80.69    4.90
   5   3   2   87.19    5.00
  -5   3  -2   84.59    4.80
   5   3   2   88.59    4.80
   5   3   2   84.99    3.80
  -5   3  -2   83.79    4.00
  -5   3  -2   86.69    4.40
   6  -3   2    0.90    0.90
  -6  -3  -2    0.20    0.90
   6  -3   2    2.00    0.90
  -6  -3  -2    0.80    1.00
  -6  -3  -2    1.00    0.90
   6  -3   2    0.70    1.00
   6  -3   2    0.50    1.00
  -6  -3  -2    1.20    1.00
   6  -3   2    0.50    0.80
   6  -3   2    1.60    0.90
  -6  -3  -2    2.60    0.90
  -6  -3  -2    1.60    1.10
   6   3   2    1.00    0.50
  -6   3  -2    1.40    0.60
  -6   3  -2    0.80    1.00
   6   3   2    1.50    0.60
   6   3   2    0.70    0.90
   6   3   2    1.00    0.90
   6   3   2    1.00    1.00
  -6   3  -2    1.70    1.10
  -6   3  -2    1.30    0.80
  -6   3  -2    1.60    0.70
  -6   3  -2    0.60    1.20
  -6   3  -2    3.00    1.60
  -6   3  -2    0.20    1.00
  -6   3  -2    2.00    1.40
  -6   3  -2    1.30    0.90
  -6   3  -2    1.90    1.30
   6   3   2    1.20    0.90
   6   3   2    1.00    1.00
  -6   3  -2    1.90    1.10
  -7  -3  -2   51.09    3.70
  -7  -3  -2   48.70    3.20
   7  -3   2   47.00    3.70
   7  -3   2   45.90    3.80
   7  -3   2   48.00    3.30
   7  -3   2   52.39    3.50
  -7  -3  -2   42.30    3.50
  -7  -3  -2   46.80    3.60
  -7  -3  -2   50.39    3.80
  -7  -3  -2   49.20    3.20
   7  -3   2   45.10    3.20
  -7   3  -2   55.69    4.60
   7   3   2   46.60    2.60
  -7   3  -2   49.20    3.70
   7   3   2   45.90    2.40
  -7   3  -2   50.39    4.20
  -7   3  -2   47.60    2.60
  -7   3  -2   39.60    3.10
  -7   3  -2   53.59    3.90
  -7   3  -2   44.80    3.90
  -7   3  -2   47.00    4.00
  -7   3  -2   54.89    3.80
  -7   3  -2   49.30    2.70
   7   3   2   48.10    3.30
  -7   3  -2   49.90    3.30
   7   3   2   50.99    2.90
   7   3   2   42.10    3.30
  -7   3  -2   49.60    3.90
  -8  -3  -2   15.10    2.00
  -8  -3  -2   17.90    2.50
  -8  -3  -2   16.60    2.70
   8  -3   2   19.70    2.30
  -8  -3  -2   18.70    2.30
  -8  -3  -2   18.50    2.60
  -8  -3  -2   18.50    2.60
   8  -3   2   16.40    2.70
   8  -3   2   19.00    2.40
   8  -3   2   16.20    2.60
   8  -3   2   15.40    2.10
   8   3   2   16.10    2.10
  -8   3  -2   13.30    2.60
  -8   3  -2   12.70    1.80
  -8   3  -2   22.60    3.40
   8   3   2   13.40    1.30
  -8   3  -2   14.00    2.40
  -8   3  -2   17.20    2.50
   8   3   2   16.40    1.70
   8   3   2   16.80    2.10
  -8   3  -2   16.60    1.50
  -8   3  -2   15.70    1.60
  -8   3  -2   21.00    2.40
  -9  -3  -2  175.98    8.40
  -9  -3  -2  158.08    7.80
  -9  -3  -2  154.68    8.10
   9  -3   2  161.48    8.70
   9  -3   2  145.69    8.30
  -9  -3  -2  169.98    8.40
   9  -3   2  143.79    7.80
   9  -3   2  156.68    7.90
   9  -3   2  165.48    7.80
  -9  -3  -2  156.58    7.70
  -9  -3  -2  159.28    8.50
  -9   3  -2  162.58    8.50
   9   3   2  158.98    7.70
   9   3   2  151.48    7.50
  -9   3  -2  153.88    6.90
   9   3   2  141.69    6.80
  -9   3  -2  151.08    7.80
  -9   3  -2  161.68    9.00
  -9   3  -2  153.48    8.30
  -9   3  -2  171.18    9.40
  -9   3  -2  153.08    7.80
  -9   3  -2  141.59    7.00
   9   3   2  149.39    7.00
 -10  -3  -2  172.98    9.40
 -10  -3  -2  181.38    9.30
 -10  -3  -2  170.68    8.70
 -10  -3  -2  161.38    8.60
  10  -3   2  171.18    8.80
  10  -3   2  181.08    8.70
  10  -3   2  174.78    8.90
 -10  -3  -2  196.08    9.50
 -10  -3  -2  179.08    9.10
  10   3   2  164.78    8.30
 -10   3  -2  166.78    9.20
 -10   3  -2  185.08    7.90
 -10   3  -2  192.38   10.30
 -10   3  -2  171.38    8.00
  10   3   2  186.68    8.50
 -10   3  -2  175.58    9.90
 -10   3  -2  181.98    8.90
 -10   3  -2  172.88    8.80
  10   3   2  168.68    8.00
  10   3   2  179.58    7.90
 -10   3  -2  165.78    9.30
 -11  -3  -2   38.70    4.30
 -11  -3  -2   37.70    3.30
  11  -3   2   39.10    3.50
  11  -3   2   34.70    3.50
 -11  -3  -2   37.70    3.90
 -11  -3  -2   39.30    4.20
 -11  -3  -2   42.40    2.80
 -11  -3  -2   34.10    3.30
 -11  -3  -2   37.90    4.00
  11  -3   2   37.80    3.30
 -11   3  -2   32.50    4.60
  11   3   2   37.30    2.80
  11   3   2   35.70    2.60
 -11   3  -2   42.40    3.60
 -11   3  -2   40.20    2.70
 -11   3  -2   32.30    3.30
  11   3   2   39.20    3.00
  11   3   2   35.50    3.00
 -11   3  -2   39.80    4.60
 -11   3  -2   29.90    4.20
 -11   3  -2   37.70    2.80
 -11   3  -2   43.50    4.70
 -12  -3  -2  216.88   10.80
  12  -3   2  189.88   10.30
 -12  -3  -2  208.98   10.40
 -12  -3  -2  215.78    9.50
 -12  -3  -2  202.88   11.00
  12  -3   2  221.18   10.70
 -12  -3  -2  197.88   10.20
  12  -3   2  223.48   10.40
 -12  -3  -2  203.98   10.90
 -12  -3  -2  206.78   10.80
  12   3   2  194.28    9.30
 -12   3  -2  215.48    9.60
 -12   3  -2  210.68   11.00
  12   3   2  192.78    9.50
 -12   3  -2  206.28   10.40
 -12   3  -2  206.38   10.50
 -12   3  -2  202.78    9.30
 -12   3  -2  212.88   11.30
  12   3   2  192.18    9.50
 -12   3  -2  236.98   12.00
  12   3   2  200.68    9.60
 -12   3  -2  210.28   11.70
 -13  -3  -2    5.40    2.10
 -13  -3  -2    4.30    1.60
 -13  -3  -2    2.90    1.90
  13  -3   2    6.50    1.90
 -13  -3  -2    8.80    2.30
 -13  -3  -2    4.80    2.10
  13  -3   2    5.30    1.90
 -13  -3  -2    8.40    2.20
 -13  -3  -2    4.50    1.40
 -13   3  -2    3.60    1.70
 -13   3  -2    6.00    2.10
 -13   3  -2    5.50    2.30
 -13   3  -2    3.50    2.20
 -13   3  -2    4.20    2.20
  13   3   2    5.60    1.50
  13   3   2    4.80    1.50
  13   3   2    4.80    1.40
 -13   3  -2    3.10    1.20
  13   3   2    4.00    1.30
 -13   3  -2    5.40    2.40
 -14  -3  -2    9.50    2.20
 -14  -3  -2   10.00    2.50
 -14  -3  -2    9.80    2.80
 -14  -3  -2    7.70    2.60
 -14  -3  -2   11.10    3.00
  14  -3   2    9.20    2.20
 -14  -3  -2   15.10    2.90
 -14  -3  -2   12.70    2.10
  14  -3   2    8.60    2.40
 -14   3  -2   11.00    3.00
  14   3   2    9.70    1.70
 -14   3  -2    9.70    2.90
 -14   3  -2    7.40    2.70
  14   3   2   10.20    1.90
 -14   3  -2   11.40    2.50
 -14   3  -2   13.60    2.80
 -14   3  -2   13.10    3.40
  14   3   2    7.60    1.70
 -15  -3  -2    1.90    1.50
 -15  -3  -2    6.00    1.70
 -15  -3  -2    8.00    2.70
 -15  -3  -2    4.20    2.40
 -15  -3  -2    4.60    1.90
 -15  -3  -2    2.60    2.00
  15  -3   2    3.10    1.70
 -15  -3  -2    0.20    1.90
  15  -3   2    4.90    2.00
 -15   3  -2    2.80    2.40
 -15   3  -2    2.30    2.10
  15   3   2    3.60    1.30
 -15   3  -2    4.30    2.20
  15   3   2    3.60    1.40
 -15   3  -2    5.40    2.40
 -15   3  -2    5.00    2.70
 -15   3  -2    1.10    1.70
  16  -3   2    9.50    2.60
 -16  -3  -2    7.70    2.70
 -16  -3  -2    7.20    2.90
  16  -3   2    4.60    1.90
 -16  -3  -2   10.20    2.20
 -16  -3  -2    9.10    2.40
 -16  -3  -2    9.70    2.70
 -16  -3  -2    4.60    2.60
 -16  -3  -2    4.30    2.00
 -16   3  -2    6.80    3.00
  16   3   2    6.60    1.60
 -16   3  -2   13.10    3.00
 -16   3  -2    6.40    3.00
 -16   3  -2    3.70    2.10
 -16   3  -2    8.90    2.50
 -16   3  -2    7.60    3.30
  16   3   2    6.00    1.50
 -17  -3  -2    9.80    2.60
 -17  -3  -2    9.80    3.00
  17  -3   2    5.80    2.20
 -17  -3  -2    7.40    3.00
  17  -3   2   10.00    2.80
 -17  -3  -2   11.50    2.50
 -17  -3  -2   10.20    3.20
 -17  -3  -2    7.90    3.00
 -17   3  -2   12.50    3.10
 -17   3  -2   12.70    2.50
 -17   3  -2   10.20    3.50
 -17   3  -2    9.00    3.00
 -17   3  -2   10.20    2.50
 -17   3  -2   11.40    2.90
 -17   3  -2   10.30    3.50
 -17   3  -2    5.40    2.90
  18  -3   2    4.70    2.20
 -18  -3  -2   10.90    2.70
 -18  -3  -2    9.30    3.20
 -18  -3  -2   10.40    2.90
  18  -3   2   11.10    2.70
 -18  -3  -2    4.90    2.70
 -18  -3  -2    6.10    2.40
 -18  -3  -2    7.90    2.90
 -18   3  -2    4.30    2.50
 -18   3  -2   15.80    3.70
 -18   3  -2   17.90    4.70
 -18   3  -2   13.80    2.80
 -18   3  -2    9.30    3.20
 -18   3  -2   14.60    2.60
 -18   3  -2   14.00    3.40
 -18   3  -2   13.50    4.20
  18  -4  -2   -0.60    1.60
 -18  -4   2   -0.90    2.80
  18  -4  -2    1.20    1.90
 -18  -4   2   -1.10    1.90
 -18  -4   2    0.30    1.50
 -18  -4   2    0.80    3.20
 -18  -4   2    0.50    1.80
 -18  -4   2   -0.20    2.00
 -18   4   2    0.20    2.70
 -18   4   2   -2.10    1.80
 -18   4   2    3.50    3.00
 -18   4   2    1.00    2.60
 -18   4   2    1.50    2.40
 -18   4   2    2.20    2.30
  17  -4  -2    6.50    2.30
 -17  -4   2    0.80    1.80
  17  -4  -2    5.50    2.10
 -17  -4   2    5.30    2.60
 -17  -4   2    4.20    2.40
 -17  -4   2    0.40    1.70
 -17  -4   2    3.50    1.90
 -17  -4   2    5.20    1.90
 -17   4   2    9.40    3.60
 -17   4   2   11.10    2.90
 -17   4   2    9.80    3.50
 -17   4   2    0.50    2.10
 -17   4   2    7.90    3.30
 -17   4   2    4.70    2.40
  16  -4  -2    0.10    1.60
 -16  -4   2   -0.90    1.80
 -16  -4   2    0.10    1.40
 -16  -4   2   -0.40    2.10
 -16  -4   2   -0.60    1.10
 -16  -4   2   -0.20    1.30
  16  -4  -2    2.70    1.90
 -16  -4   2   -0.20    1.30
 -16   4   2   -0.80    2.20
 -16   4   2    0.80    1.90
 -16   4   2    1.30    2.10
 -16   4   2   -1.90    2.10
 -16   4   2   -0.90    1.70
 -16   4   2    0.70    2.30
  15  -4  -2   27.10    3.90
 -15  -4   2   30.80    3.50
 -15  -4   2   34.30    4.90
 -15  -4   2   22.20    3.60
 -15  -4   2   15.10    2.90
 -15  -4   2   21.20    3.50
 -15  -4   2   26.70    4.00
 -15   4   2   26.10    4.30
 -15   4   2   14.10    4.00
 -15   4   2   28.80    4.90
 -15   4   2   19.00    3.20
 -15   4   2   34.90    4.50
 -15   4   2   24.60    4.30
 -14  -4   2   17.80    3.10
  14  -4  -2   24.20    3.40
 -14  -4   2   23.00    2.90
 -14  -4   2   16.50    3.00
 -14  -4   2   21.90    3.60
 -14  -4   2   14.50    2.70
 -14  -4   2   27.90    4.40
  14  -4  -2   27.70    3.90
 -14   4   2   25.30    4.20
 -14   4   2   28.30    4.50
 -14   4   2   13.20    3.50
 -14   4   2   27.30    3.80
 -14   4   2   19.70    3.10
 -14   4   2   24.30    4.40
 -13  -4   2   12.90    2.10
 -13  -4   2    9.50    2.30
 -13  -4   2   12.00    2.40
  13  -4  -2   12.80    2.60
 -13  -4   2   13.00    2.60
 -13  -4   2   10.60    2.70
 -13  -4   2    7.00    2.20
  13  -4  -2   11.90    2.40
 -13  -4   2    9.60    2.70
 -13   4   2   13.10    3.20
 -13   4   2    8.10    3.30
 -13   4   2   11.20    2.30
 -13   4   2    8.40    3.00
 -13   4   2   10.50    2.90
 -13   4   2   12.00    3.00
 -13   4   2   11.20    2.60
 -13   4   2   10.80    2.90
  12  -4  -2    4.50    1.70
 -12  -4   2    2.10    1.70
  12  -4  -2    3.80    1.60
 -12  -4   2    6.00    1.90
 -12  -4   2    3.80    1.50
 -12  -4   2    7.30    2.50
 -12  -4   2    6.00    2.20
 -12  -4   2    3.80    1.20
 -12  -4   2    4.10    1.70
  12  -4  -2    2.80    1.60
 -12   4   2    2.20    2.00
 -12   4   2    4.10    1.80
 -12   4   2    3.70    2.10
 -12   4   2    2.70    1.90
 -12   4   2    7.40    2.50
 -12   4   2    3.00    2.10
 -12   4   2    1.20    1.30
  11  -4  -2    2.60    1.60
 -11  -4   2    1.10    1.00
  11  -4  -2    2.70    1.40
 -11  -4   2    2.70    1.50
 -11  -4   2   -0.80    1.30
 -11  -4   2    3.80    1.50
  11  -4  -2    2.10    1.40
 -11  -4   2    1.30    1.10
 -11  -4   2    3.40    1.80
 -11  -4   2    3.10    1.70
 -11   4   2    1.80    1.90
 -11   4   2    1.50    1.30
 -11   4   2    4.70    2.30
 -11   4   2    2.10    2.00
 -11   4   2    0.50    1.30
 -11   4   2    2.60    2.00
 -11   4   2    1.80    1.80
 -10  -4   2    0.90    1.00
 -10  -4   2    1.80    0.90
  10  -4  -2   -0.30    1.00
 -10  -4   2    2.30    1.20
 -10  -4   2    2.00    1.50
  10  -4  -2    0.90    1.10
 -10  -4   2    2.60    1.60
  10  -4  -2    0.90    1.30
 -10  -4   2    0.30    1.60
 -10  -4   2    1.90    1.30
 -10   4   2    4.80    2.20
 -10   4   2    0.90    1.70
 -10   4   2    1.20    1.90
 -10   4   2    2.40    1.60
 -10   4   2    2.30    1.50
 -10   4   2    2.50    1.30
 -10   4   2    1.30    1.70
  -9  -4   2   72.59    4.30
   9  -4  -2   68.99    4.70
  -9  -4   2   79.49    4.40
  -9  -4   2   70.99    4.10
  -9  -4   2   71.59    5.00
  -9  -4   2   65.89    5.10
   9  -4  -2   68.79    4.70
  -9  -4   2   70.09    5.20
   9  -4  -2   70.19    4.90
  -9  -4   2   73.09    4.00
  -9   4   2   70.49    4.60
  -9   4   2   64.09    5.70
  -9   4   2   82.39    5.70
  -9   4   2   69.19    5.30
   9   4  -2   65.39    3.60
  -9   4   2   77.39    4.90
  -9   4   2   69.99    4.30
  -9   4   2   76.19    5.90
  -9   4   2   71.59    5.60
  -9   4   2   69.89    4.70
   9   4  -2   65.49    3.70
   8  -4  -2  153.88    7.00
   8  -4  -2  146.69    7.10
  -8  -4   2  151.98    6.70
  -8  -4   2  144.79    8.00
  -8  -4   2  149.29    7.80
  -8  -4   2  146.69    6.80
  -8  -4   2  148.69    6.90
  -8  -4   2  156.18    7.00
   8  -4  -2  136.79    7.50
   8  -4  -2  138.39    8.20
   8  -4  -2  147.09    7.90
   8  -4  -2  137.19    7.60
   8  -4  -2  133.19    8.10
  -8  -4   2  137.79    8.10
   8   4  -2  144.39    6.80
   8   4  -2  131.19    6.50
  -8   4   2  140.59    8.50
   8   4  -2  144.79    6.70
  -8   4   2  148.59    7.60
  -8   4   2  145.09    8.00
  -8   4   2  152.18    7.50
  -8   4   2  157.48    8.30
   8   4  -2  126.99    6.40
   8   4  -2  137.49    7.50
  -8   4   2  152.78    9.00
  -8   4   2  147.39    8.60
  -8   4   2  157.08    7.50
  -8   4   2  147.59    7.10
  -7  -4   2    0.40    0.70
   7  -4  -2    0.70    1.20
  -7  -4   2    0.60    0.80
   7  -4  -2   -1.00    0.70
  -7  -4   2    0.50    0.70
   7  -4  -2   -0.90    0.90
  -7  -4   2    1.20    0.80
  -7  -4   2    0.10    0.60
   7  -4  -2    1.30    1.20
  -7  -4   2    0.20    1.20
   7  -4  -2    0.60    0.70
  -7  -4   2    0.60    0.70
  -7  -4   2   -0.60    1.00
   7  -4  -2   -0.90    0.70
  -7  -4   2   -0.80    1.10
   7  -4  -2    0.00    1.20
  -7   4   2    0.30    1.20
  -7   4   2    0.00    0.90
  -7   4   2   -0.40    1.20
   7   4  -2   -0.40    0.70
  -7   4   2   -2.00    0.90
   7   4  -2    0.10    0.60
   7   4  -2    0.40    0.60
  -7   4   2    0.60    1.30
   7   4  -2   -0.90    1.00
   7   4  -2    0.00    0.80
  -7   4   2   -0.40    0.90
  -7   4   2    0.30    0.80
  -7   4   2    0.10    0.90
  -7   4   2   -1.80    1.00
   6  -4  -2  132.49    6.40
  -6  -4   2  134.79    7.30
  -6  -4   2  133.59    6.10
   6  -4  -2  134.19    7.00
  -6  -4   2  128.29    6.00
   6  -4  -2  156.98    6.80
  -6  -4   2  120.39    6.40
  -6  -4   2  136.79    6.00
   6  -4  -2  139.39    7.20
  -6  -4   2  141.99    7.10
   6  -4  -2  136.69    7.60
  -6  -4   2  137.79    6.00
  -6  -4   2  134.89    6.60
   6  -4  -2  134.29    7.50
  -6  -4   2  128.79    7.70
   6  -4  -2  132.19    7.40
   6   4  -2  133.89    6.80
  -6   4   2  138.69    6.80
  -6   4   2  131.79    6.80
   6   4  -2  138.99    6.70
  -6   4   2  132.09    8.20
  -6   4   2  127.89    7.90
  -6   4   2  138.29    7.90
  -6   4   2  134.99    6.80
  -6   4   2  141.49    7.50
  -6   4   2  149.39    7.50
  -6   4   2  132.49    6.60
   6   4  -2  130.29    7.40
  -5  -4   2   14.60    1.30
  -5  -4   2   15.40    1.20
   5  -4  -2   17.40    2.50
   5  -4  -2   17.60    2.00
  -5  -4   2   13.70    1.90
   5  -4  -2   17.30    2.60
  -5  -4   2   17.10    2.10
   5  -4  -2   18.50    2.50
  -5  -4   2   12.40    2.30
  -5  -4   2   19.70    2.50
   5  -4  -2   16.00    2.60
   5  -4  -2   18.10    1.90
  -5  -4   2   10.60    2.40
   5  -4  -2   17.60    2.20
  -5  -4   2   16.50    2.30
  -5  -4   2   12.20    2.00
  -5   4   2   15.90    2.00
  -5   4   2   16.00    2.30
  -5   4   2   16.60    2.50
  -5   4   2   10.00    2.40
   5   4  -2   18.40    2.20
  -5   4   2   11.40    1.60
  -5   4   2   13.00    1.90
   5   4  -2   13.70    2.40
  -5   4   2   16.20    1.90
  -5   4   2    8.50    2.20
   5   4  -2   17.20    2.30
  -5   4   2   15.70    2.50
   4  -4  -2    1.00    0.80
   4  -4  -2    0.50    1.00
  -4  -4   2    0.40    0.90
  -4  -4   2    0.30    0.80
  -4  -4   2    1.30    0.40
  -4  -4   2    0.90    0.90
  -4  -4   2    1.10    0.50
  -4  -4   2    0.40    1.20
  -4  -4   2    0.40    0.90
   4  -4  -2    0.70    0.80
   4  -4  -2    0.70    1.00
  -4  -4   2    0.60    1.10
  -4  -4   2    0.90    1.00
   4  -4  -2    0.80    1.00
   4  -4  -2    0.70    0.80
   4  -4  -2    0.80    1.10
   4   4  -2    1.30    1.40
  -4   4   2    1.10    1.00
  -4   4   2    0.00    0.30
   4   4  -2    1.80    1.10
  -4   4   2    3.00    1.80
  -4   4   2    0.40    1.30
  -4   4   2    0.80    1.40
   4   4  -2    1.90    1.00
  -4   4   2    0.10    1.10
  -4   4   2    1.00    0.80
  -4   4   2   -0.10    1.10
  -4   4   2    0.80    0.70
  -4   4   2    0.20    0.80
  -4   4   2    0.50    1.00
   3  -4  -2  127.09    6.20
  -3  -4   2  122.19    6.50
  -3  -4   2  115.49    6.30
  -3  -4   2  129.79    6.60
  -3  -4   2  122.89    5.10
  -3  -4   2  118.49    6.20
  -3  -4   2  104.19    7.10
   3  -4  -2  117.19    6.70
  -3  -4   2  127.39    6.80
   3  -4  -2  121.69    6.70
   3  -4  -2  118.79    6.50
  -3  -4   2  117.89    6.00
   3  -4  -2  122.49    5.90
   3  -4  -2  127.09    6.60
   3  -4  -2  118.29    6.10
  -3   4   2  121.19    5.50
  -3   4   2  124.49    6.10
  -3   4   2  123.99    5.60
  -3   4   2  111.79    7.00
  -3   4   2  126.59    6.50
   3   4  -2  122.69    6.40
  -3   4   2  121.09    6.60
  -3   4   2  122.19    6.00
  -3   4   2  125.69    7.80
  -3   4   2  128.39    6.40
  -3   4   2  125.99    7.40
   3   4  -2  114.79    7.10
   3   4  -2  114.29    6.50
  -3   4   2  114.49    6.10
   2  -4  -2   30.80    3.10
  -2  -4   2   35.00    2.90
  -2  -4   2   30.60    2.80
   2  -4  -2   37.90    3.00
  -2  -4   2   33.10    1.80
  -2  -4   2   34.30    2.50
  -2  -4   2   30.70    2.90
   2  -4  -2   36.30    2.60
   2  -4  -2   27.70    2.30
   2  -4  -2   32.00    2.60
   2  -4  -2   30.30    2.90
  -2  -4   2   35.20    2.70
   2  -4  -2   36.40    3.00
  -2  -4   2   36.70    3.20
  -2   4   2   32.60    2.70
  -2   4   2   27.70    2.50
  -2   4   2   33.70    2.00
  -2   4   2   33.70    2.30
  -2   4   2   34.20    3.40
   2   4  -2   30.50    3.00
   2   4  -2   29.80    2.80
   2   4  -2   35.80    3.60
  -2   4   2   36.70    3.00
  -2   4   2   27.50    2.60
  -2   4   2   35.90    3.00
   2   4  -2   36.90    2.10
  -2   4   2   28.90    2.40
  -2   4   2   27.40    3.50
  -2   4   2   36.10    4.50
  -2   4   2   32.90    2.00
  -2   4   2   35.40    2.80
   1  -4  -2   48.40    3.50
   1  -4  -2   39.30    3.00
   1  -4  -2   45.10    3.10
  -1  -4   2   42.30    2.70
  -1  -4   2   44.60    2.90
  -1  -4   2   38.40    2.70
   1  -4  -2   42.60    2.90
  -1  -4   2   44.40    3.40
   1  -4  -2   46.80    2.90
  -1  -4   2   46.60    3.30
  -1  -4   2   44.40    3.50
  -1  -4   2   49.00    3.60
  -1  -4   2   40.70    2.30
   1  -4  -2   43.90    2.90
   1  -4  -2   41.50    3.50
   1  -4  -2   39.90    3.20
   1  -4  -2   44.80    3.20
  -1   4   2   38.90    3.00
  -1   4   2   46.20    2.70
  -1   4   2   45.70    3.00
  -1   4   2   38.30    3.60
  -1   4   2   49.00    3.20
  -1   4   2   34.60    2.90
  -1   4   2   47.80    4.30
   1   4  -2   46.50    3.60
  -1   4   2   36.30    2.90
  -1   4   2   42.40    3.90
   1   4  -2   42.60    2.70
   1   4  -2   43.70    4.10
  -1   4   2   43.70    3.20
   1   4  -2   43.30    3.50
  -1   4   2   44.70    3.20
   0  -4  -2   55.39    4.60
   0  -4  -2   62.59    4.50
   0  -4   2   67.49    3.20
   0  -4  -2   60.29    4.60
   0  -4  -2   67.09    3.80
   0  -4   2   64.29    3.50
   0  -4   2   70.59    4.20
   0  -4   2   64.39    4.30
   0  -4  -2   54.79    3.90
   0  -4   2   66.69    3.40
   0  -4   2   67.09    4.30
   0  -4   2   64.39    3.30
   0  -4   2   64.69    3.60
   0  -4  -2   59.49    4.20
   0  -4   2   61.09    3.70
   0  -4  -2   62.79    3.70
   0  -4  -2   67.59    4.00
   0  -4  -2   62.59    3.80
   0  -4   2   61.29    3.30
   0  -4   2   56.39    4.30
   0   4   2   69.99    5.10
   0   4  -2   64.49    5.00
   0   4   2   60.49    3.70
   0   4   2   63.39    3.40
   0   4  -2   64.89    4.40
   0   4  -2   59.09    3.10
   0   4   2   64.29    3.80
   0   4  -2   69.19    3.80
   0   4   2   63.89    3.90
   0   4   2   66.89    3.80
   0   4   2   63.29    4.00
   0   4  -2   64.49    4.60
   0   4   2   66.79    3.90
   0   4  -2   58.99    3.10
   0   4   2   63.69    4.70
   0   4  -2   63.79    3.10
   0   4   2   61.49    3.90
   0   4  -2   65.79    3.10
  -1  -4  -2   87.29    5.10
   1  -4   2   78.59    4.10
  -1  -4  -2   78.39    4.60
   1  -4   2   83.29    5.20
  -1  -4  -2   79.99    4.40
   1  -4   2   87.09    4.10
  -1  -4  -2   79.79    5.10
   1  -4   2   83.79    4.20
  -1  -4  -2   86.19    5.10
   1  -4   2   84.79    4.30
  -1  -4  -2   83.59    4.70
   1  -4   2   80.49    5.30
  -1  -4  -2   87.29    4.60
  -1  -4  -2   77.99    4.70
   1  -4   2   78.09    4.60
   1  -4   2   86.89    4.10
   1  -4   2   82.09    5.00
   1  -4   2   78.69    4.30
  -1  -4  -2   79.09    5.20
   1  -4   2   88.79    4.90
   1   4   2   78.69    4.00
   1   4   2   79.49    5.50
  -1   4  -2   80.59    4.00
  -1   4  -2   84.59    4.30
  -1   4  -2   84.59    4.00
  -1   4  -2   83.89    4.80
  -1   4  -2   79.79    3.70
  -1   4  -2   87.59    5.50
   1   4   2   75.19    4.60
   1   4   2   82.79    4.50
   1   4   2   84.99    4.60
   1   4   2   82.19    4.40
   1   4   2   77.69    4.40
  -1   4  -2   85.69    4.70
   1   4   2   83.99    4.50
  -1   4  -2   83.09    4.10
  -1   4  -2   89.29    6.00
  -1   4  -2   77.69    3.80
   1   4   2   88.39    5.30
  -1   4  -2   79.29    5.00
  -1   4  -2   81.49    5.20
   1   4   2   75.99    5.30
   1   4   2   82.69    4.60
  -1   4  -2   80.89    4.10
  -1   4  -2   77.89    4.10
  -2  -4  -2   18.10    2.40
  -2  -4  -2   18.20    2.20
  -2  -4  -2   17.10    2.60
   2  -4   2   17.00    1.70
   2  -4   2   23.20    2.30
   2  -4   2   16.70    2.10
   2  -4   2   21.30    2.20
  -2  -4  -2   19.00    1.80
  -2  -4  -2   23.10    2.80
  -2  -4  -2   18.50    2.50
   2  -4   2   19.00    2.20
  -2  -4  -2   23.50    2.20
   2  -4   2   19.10    1.50
   2  -4   2   22.30    2.60
  -2  -4  -2   14.70    2.00
  -2  -4  -2   17.70    2.40
   2  -4   2   19.80    1.70
   2  -4   2   17.00    1.60
  -2  -4  -2   18.90    1.80
  -2   4  -2   19.20    2.50
   2   4   2   20.40    2.20
  -2   4  -2   19.20    3.20
   2   4   2   18.30    2.40
  -2   4  -2   23.00    3.20
   2   4   2   18.10    2.50
  -2   4  -2   17.90    1.90
   2   4   2   19.60    2.20
   2   4   2   16.80    2.00
  -2   4  -2   21.60    2.90
   2   4   2   18.90    1.70
  -2   4  -2   19.50    1.50
   2   4   2   19.60    2.10
   2   4   2   18.60    2.70
  -2   4  -2   19.50    2.30
  -2   4  -2   17.90    1.70
   2   4   2   17.80    1.60
   2   4   2   20.10    2.10
  -2   4  -2   23.90    2.40
  -2   4  -2   18.10    1.60
  -2   4  -2   19.10    1.70
   2   4   2   21.50    3.10
  -3  -4  -2    4.80    1.50
   3  -4   2    6.10    1.30
   3  -4   2    5.90    1.40
  -3  -4  -2    5.20    1.50
  -3  -4  -2    5.90    1.70
   3  -4   2    5.20    1.00
   3  -4   2    4.90    1.30
   3  -4   2    5.70    1.60
   3  -4   2    5.30    1.40
  -3  -4  -2    6.10    1.40
  -3  -4  -2    3.40    1.00
   3  -4   2    5.40    0.90
   3  -4   2    5.50    1.40
  -3  -4  -2    5.40    1.10
   3  -4   2    3.90    0.90
  -3  -4  -2    5.30    1.40
  -3  -4  -2    8.90    1.90
  -3  -4  -2    6.10    1.40
  -3  -4  -2    3.60    1.30
  -3   4  -2    6.70    1.60
   3   4   2    5.20    1.30
   3   4   2    3.50    1.60
  -3   4  -2    7.10    1.30
  -3   4  -2    5.20    0.90
  -3   4  -2    4.20    1.40
  -3   4  -2    6.70    1.30
   3   4   2    5.40    1.60
   3   4   2    4.60    0.90
   3   4   2    6.50    1.80
  -3   4  -2    3.30    1.60
  -3   4  -2    9.60    2.10
   3   4   2    6.60    1.00
  -3   4  -2    4.90    1.10
   3   4   2    4.70    1.20
   3   4   2    4.20    1.10
  -3   4  -2    6.20    1.00
  -3   4  -2    6.30    1.70
  -3   4  -2    6.30    1.10
  -3   4  -2    5.80    1.90
   3   4   2    3.60    1.10
  -3   4  -2    5.40    1.30
   4  -4   2    3.00    1.10
  -4  -4  -2    3.30    1.20
   4  -4   2    5.00    0.80
  -4  -4  -2    4.00    1.40
   4  -4   2    3.40    0.80
  -4  -4  -2    4.40    1.60
   4  -4   2    3.20    0.90
  -4  -4  -2    4.00    1.30
  -4  -4  -2    2.50    1.30
   4  -4   2    4.80    1.30
  -4  -4  -2    2.80    1.30
  -4  -4  -2    3.90    1.30
  -4  -4  -2    3.10    1.40
   4  -4   2    1.90    1.10
  -4  -4  -2    3.00    0.90
  -4  -4  -2    3.70    1.00
   4  -4   2    3.40    1.40
   4  -4   2    5.10    1.40
   4  -4   2    4.00    1.20
  -4   4  -2    2.70    1.60
   4   4   2    2.70    1.10
   4   4   2    2.10    1.30
  -4   4  -2    3.20    1.20
  -4   4  -2    4.40    0.90
   4   4   2    2.50    1.00
   4   4   2    3.10    0.80
  -4   4  -2    3.60    1.90
  -4   4  -2    2.40    0.80
  -4   4  -2    1.60    1.30
  -4   4  -2    3.50    1.40
  -4   4  -2    3.50    1.50
   4   4   2    4.10    1.20
  -4   4  -2    7.00    2.00
   4   4   2    5.50    1.70
   4   4   2    3.20    1.10
  -4   4  -2    2.90    1.20
  -4   4  -2    4.10    0.80
   4   4   2    4.70    1.60
   5  -4   2   40.20    2.10
[truncated: 1,918,096 more chars]
