# Supplementary material for: 2-Oxo-2H-chromen-7-yl penta­noate
Source: IUCrdata. 2025 Oct 28;10(Pt 10):x250937. doi: 10.1107/S241431462500937X (PMC12598884; doi:10.1107/S241431462500937X)
Supplement: Supplementary file 2 [file x-10-x250937-Isup3.hkl]

data_I                                                                          
_shelx_title ' mo_h4_xtal1_a.res in P2(1)/c'                                    
_shelx_refln_list_code          4                                               
_shelx_F_calc_maximum      173.51                                               
_exptl_crystal_F_000       520.00                                               
_reflns_d_resolution_high  0.6781                                               
                                                                                
loop_                                                                           
 _space_group_symop_operation_xyz                                               
 'x, y, z'                                                                      
 '-x, y+1/2, -z+1/2'                                                            
 '-x, -y, -z'                                                                   
 'x, -y-1/2, z-1/2'                                                             
                                                                                
_cell_length_a    14.0673                                                       
_cell_length_b     5.6449                                                       
_cell_length_c    15.3998                                                       
_cell_angle_alpha  90.000                                                       
_cell_angle_beta   97.885                                                       
_cell_angle_gamma  90.000                                                       
                                                                                
_shelx_F_squared_multiplier     1.000                                           
                                                                                
loop_                                                                           
 _refln_index_h                                                                 
 _refln_index_k                                                                 
 _refln_index_l                                                                 
 _refln_F_squared_calc                                                          
 _refln_F_squared_meas                                                          
 _refln_F_squared_sigma                                                         
 _refln_observed_status                                                         
   2   0   0        497.66        419.60         5.76 o                         
   3   0   0        833.98        857.07         8.65 o                         
   4   0   0       2226.88       2255.34        22.96 o                         
   5   0   0        248.17        201.00         2.61 o                         
   6   0   0       6832.37       6556.97        63.92 o                         
   7   0   0       5303.42       5626.04        55.10 o                         
   8   0   0          0.67          0.14         0.53 o                         
   9   0   0        176.30        163.39         2.71 o                         
  10   0   0        767.85        700.37         9.36 o                         
  11   0   0         24.03         17.39         1.57 o                         
  12   0   0          3.03          1.03         1.19 o                         
  13   0   0        137.08        110.88         4.04 o                         
  14   0   0       1210.71       1165.04        19.96 o                         
  15   0   0         69.53         70.25         4.15 o                         
  16   0   0         64.50         67.45         4.83 o                         
  17   0   0         15.05         18.64         2.76 o                         
  18   0   0          3.52          3.30         1.87 o                         
  19   0   0          3.88          3.01         2.21 o                         
  20   0   0        261.51        343.03        10.52 o                         
   1   1   0        500.89        405.78         2.77 o                         
   2   1   0        385.45        380.86         2.72 o                         
   3   1   0       1964.75       1820.26        11.66 o                         
   4   1   0          9.87         11.72         0.40 o                         
   5   1   0       1440.02       1368.70         9.50 o                         
   6   1   0          5.37          1.80         0.33 o                         
   7   1   0         71.61         62.62         1.05 o                         
   8   1   0         99.95        101.30         1.39 o                         
   9   1   0        333.30        351.35         3.20 o                         
  10   1   0        522.93        421.29         4.53 o                         
  11   1   0        545.49        476.07         5.10 o                         
  12   1   0          8.04         10.16         0.98 o                         
  13   1   0          0.01         -0.43         0.83 o                         
  14   1   0        128.79        119.13         2.75 o                         
  15   1   0          6.61          5.46         1.08 o                         
  16   1   0         14.14         15.78         1.43 o                         
  17   1   0          0.55          1.25         1.15 o                         
  18   1   0         17.65         14.66         1.60 o                         
  19   1   0          4.35          3.51         1.58 o                         
  20   1   0         51.96         56.01         3.80 o                         
   0   2   0         26.48         25.95         0.57 o                         
   1   2   0        170.26        150.91         1.17 o                         
   2   2   0       2249.79       2187.97        13.37 o                         
   3   2   0       1929.05       1875.83        12.66 o                         
   4   2   0       1334.82       1441.75         9.89 o                         
   5   2   0        179.82        189.13         1.63 o                         
   6   2   0        671.28        558.88         4.25 o                         
   7   2   0         81.73         74.52         1.08 o                         
   8   2   0         38.50         55.68         1.01 o                         
   9   2   0        580.44        587.14         5.22 o                         
  10   2   0       1043.88        993.60         9.99 o                         
  11   2   0        746.72        772.37         7.17 o                         
  12   2   0        246.91        234.00         3.15 o                         
  13   2   0        181.43        172.09         2.72 o                         
  14   2   0         40.71         43.43         1.53 o                         
  15   2   0          4.75          3.11         0.90 o                         
  16   2   0         76.15         92.50         2.49 o                         
  17   2   0          4.55          4.84         1.41 o                         
  18   2   0         21.18         28.14         2.44 o                         
  19   2   0          2.25          1.51         1.60 o                         
   1   3   0        129.82        127.91         1.17 o                         
   2   3   0       2138.36       2181.96        12.61 o                         
   3   3   0        255.72        285.70         2.18 o                         
   4   3   0        442.03        443.18         3.25 o                         
   5   3   0        735.64        798.56         5.53 o                         
   6   3   0         22.93         21.68         0.66 o                         
   7   3   0        306.38        307.25         3.17 o                         
   8   3   0        379.05        369.42         3.98 o                         
   9   3   0       1006.08       1036.76        11.07 o                         
  10   3   0         22.75         25.39         1.04 o                         
  11   3   0        604.31        642.32         6.74 o                         
  12   3   0        420.43        455.80         5.55 o                         
  13   3   0          1.46          0.98         0.88 o                         
  14   3   0          7.67          8.06         1.31 o                         
  15   3   0         59.05         72.90         2.75 o                         
  16   3   0          0.71          0.85         1.21 o                         
  17   3   0         45.42         53.62         3.38 o                         
  18   3   0          5.99          3.46         1.50 o                         
  19   3   0          0.07         -1.49         1.49 o                         
   0   4   0         40.49         44.81         1.29 o                         
   1   4   0         12.40         19.57         0.56 o                         
   2   4   0         26.74         23.14         0.59 o                         
   3   4   0        171.31        152.12         1.57 o                         
   4   4   0        116.92        104.38         1.23 o                         
   5   4   0          0.08         -0.36         0.37 o                         
   6   4   0          0.71          0.71         0.42 o                         
   7   4   0         91.15         84.08         1.44 o                         
   8   4   0         13.82         13.58         0.89 o                         
   9   4   0         35.04         37.41         1.34 o                         
  10   4   0          0.47          0.15         0.70 o                         
  11   4   0         42.04         42.29         1.58 o                         
  12   4   0        111.71        110.97         2.65 o                         
  13   4   0         11.27          6.47         1.32 o                         
  14   4   0          3.33          3.55         1.31 o                         
  15   4   0          0.09         -1.00         1.21 o                         
  16   4   0          0.31          0.62         1.32 o                         
  17   4   0          4.41          3.17         1.42 o                         
  18   4   0          7.94          5.57         3.74 o                         
   1   5   0        314.08        325.92         3.44 o                         
   2   5   0        177.71        188.79         2.27 o                         
   3   5   0         53.10         59.68         1.16 o                         
   4   5   0         29.15         39.05         0.99 o                         
   5   5   0          0.17          1.97         0.49 o                         
   6   5   0        200.32        207.30         2.26 o                         
   7   5   0         26.02         25.06         0.95 o                         
   8   5   0          0.15          0.24         0.58 o                         
   9   5   0        119.18        137.33         2.21 o                         
  10   5   0          8.65          6.86         0.97 o                         
  11   5   0         22.83         24.62         1.39 o                         
  12   5   0         49.29         57.54         2.23 o                         
  13   5   0          4.29          2.92         1.24 o                         
  14   5   0          0.46          0.20         1.21 o                         
  15   5   0         33.73         22.27         3.65 o                         
  16   5   0          0.12         -0.64         1.40 o                         
   0   6   0          1.40          2.23         1.08 o                         
   1   6   0          2.66          3.89         0.73 o                         
   2   6   0        779.52        940.22        10.38 o                         
   3   6   0        159.02        184.52         3.01 o                         
   4   6   0         17.65         15.64         1.12 o                         
   5   6   0        104.20        116.80         2.22 o                         
   6   6   0         32.05         40.31         1.31 o                         
   7   6   0          0.37         -0.65         0.65 o                         
   8   6   0        157.32        186.93         3.33 o                         
   9   6   0         15.63          7.75         1.01 o                         
  10   6   0         96.78        109.39         3.44 o                         
  11   6   0          5.12          3.80         0.99 o                         
  12   6   0         19.83         16.65         2.24 o                         
  13   6   0          1.00          0.11         1.10 o                         
  14   6   0          6.59          4.60         1.43 o                         
   1   7   0          2.42          2.13         1.05 o                         
   2   7   0         15.77         16.90         1.53 o                         
   3   7   0          2.27          3.23         1.13 o                         
   4   7   0          2.50          1.33         1.02 o                         
   5   7   0          0.54         -0.90         1.01 o                         
   6   7   0          0.22          0.39         1.08 o                         
   7   7   0          3.57          1.57         1.04 o                         
   8   7   0         12.21         11.32         1.69 o                         
   9   7   0         11.33          6.27         1.23 o                         
  10   7   0         19.32          7.86         1.55 o                         
  11   7   0          3.22          0.26         2.83 o                         
   0   8   0         58.48         42.80         8.22 o                         
   1   8   0         32.47         22.03         2.53 o                         
   2   8   0          3.93          1.30         1.28 o                         
   3   8   0          6.54          6.03         1.55 o                         
   4   8   0         48.11         42.19         5.12 o                         
   5   8   0         36.43         32.19         3.98 o                         
 -20   1   1         10.37          8.33         2.04 o                         
 -19   1   1         48.39         51.31         3.14 o                         
 -18   1   1         14.05         14.78         1.89 o                         
 -17   1   1          5.34          4.07         1.25 o                         
 -16   1   1          6.02          5.82         1.23 o                         
 -15   1   1          3.54          4.26         1.13 o                         
 -14   1   1          0.25          0.52         0.88 o                         
 -13   1   1         15.92         14.72         1.19 o                         
 -12   1   1        141.84        149.89         2.70 o                         
 -11   1   1          0.31         -0.61         0.61 o                         
 -10   1   1        144.95        140.33         2.18 o                         
  -9   1   1         99.62        123.46         1.58 o                         
  -8   1   1        520.75        514.78         4.12 o                         
  -7   1   1        354.99        350.99         2.99 o                         
  -6   1   1        931.65        925.56         6.78 o                         
  -5   1   1          1.10          0.16         0.24 o                         
  -4   1   1         94.74        107.01         1.16 o                         
  -3   1   1          0.93          0.19         0.20 o                         
  -2   1   1        273.38        245.49         1.84 o                         
  -1   1   1       3233.45       3090.32        23.15 o                         
   0   1   1       2554.20       2356.21        14.16 o                         
   1   1   1        211.51        199.67         1.51 o                         
   2   1   1        163.05        188.02         1.43 o                         
   3   1   1       1609.59       1428.86         9.91 o                         
   4   1   1       1057.71        995.53         6.89 o                         
   5   1   1        379.40        349.18         3.04 o                         
   6   1   1          1.30          1.35         0.34 o                         
   7   1   1          1.35          0.38         0.36 o                         
   8   1   1        770.82        810.95         6.43 o                         
   9   1   1        448.56        457.79         4.44 o                         
  10   1   1         11.06         13.20         0.85 o                         
  11   1   1        503.97        512.41         5.46 o                         
  12   1   1          3.40          3.63         0.83 o                         
  13   1   1        339.91        328.45         4.70 o                         
  14   1   1          5.21          4.41         1.05 o                         
  15   1   1          1.30          0.89         1.02 o                         
  16   1   1          0.34         -0.43         1.17 o                         
  17   1   1         23.30         26.61         1.94 o                         
  18   1   1         13.04         11.55         1.51 o                         
  19   1   1          3.45          2.06         1.56 o                         
  20   1   1         28.50         30.30         3.66 o                         
 -20   2   1         11.14          7.35         6.76 o                         
 -19   2   1         12.64         10.18         1.76 o                         
 -18   2   1          1.52          1.65         1.39 o                         
 -17   2   1         26.66         29.57         2.15 o                         
 -16   2   1         15.55         15.78         1.73 o                         
 -15   2   1         24.96         25.29         1.75 o                         
 -14   2   1          2.69         -0.54         0.99 o                         
 -13   2   1         46.45         52.49         2.13 o                         
 -12   2   1          7.75          6.06         0.84 o                         
 -11   2   1        158.20        162.12         2.35 o                         
 -10   2   1         59.93         71.19         1.44 o                         
  -9   2   1          1.73          1.35         0.51 o                         
  -8   2   1        625.98        606.79         4.93 o                         
  -7   2   1         54.51         43.00         0.89 o                         
  -6   2   1        315.41        274.10         2.37 o                         
  -5   2   1        189.12        153.92         1.48 o                         
  -4   2   1        289.70        250.90         1.99 o                         
  -3   2   1       1379.85       1303.58         8.35 o                         
  -2   2   1        318.26        326.37         2.36 o                         
  -1   2   1        147.80        108.70         0.90 o                         
   0   2   1          0.02         -0.05         0.17 o                         
   1   2   1        100.15        116.07         0.98 o                         
   2   2   1        915.60        911.08         5.79 o                         
   3   2   1        771.56        718.72         4.80 o                         
   4   2   1        553.46        557.64         3.90 o                         
   5   2   1         21.22         15.73         0.52 o                         
   6   2   1        905.50        907.72         6.55 o                         
   7   2   1         16.12         24.86         0.71 o                         
   8   2   1         58.56         61.85         1.22 o                         
   9   2   1        167.35        163.02         2.19 o                         
  10   2   1         40.03         30.12         1.08 o                         
  11   2   1        121.14        110.90         2.05 o                         
  12   2   1        178.11        173.01         2.93 o                         
  13   2   1         10.10         10.27         0.98 o                         
  14   2   1          9.15          8.45         1.04 o                         
  15   2   1          6.56          5.51         1.03 o                         
  16   2   1          0.05          0.47         1.04 o                         
  17   2   1         17.70         17.20         1.54 o                         
  18   2   1        131.82        162.32         6.37 o                         
  19   2   1          4.97          1.79         1.54 o                         
 -19   3   1          0.86          0.48         1.57 o                         
 -18   3   1          0.28         -0.58         1.32 o                         
 -17   3   1         21.21         22.72         2.14 o                         
 -16   3   1          2.77          2.67         1.27 o                         
 -15   3   1         15.63         16.39         1.58 o                         
 -14   3   1         39.40         39.38         1.95 o                         
 -13   3   1          5.77          6.31         1.12 o                         
 -12   3   1        247.57        272.56         4.31 o                         
 -11   3   1         82.96         87.59         2.12 o                         
 -10   3   1          3.29          4.72         0.65 o                         
  -9   3   1        129.20        118.54         1.99 o                         
  -8   3   1         15.43         12.12         0.74 o                         
  -7   3   1        178.23        188.23         2.18 o                         
  -6   3   1          6.95          4.74         0.40 o                         
  -5   3   1        382.17        427.02         3.22 o                         
  -4   3   1        380.81        378.25         2.79 o                         
  -3   3   1         10.09         20.11         0.51 o                         
  -2   3   1        794.65        830.78         5.27 o                         
  -1   3   1         76.88         91.15         0.85 o                         
   0   3   1        232.44        220.61         1.62 o                         
   1   3   1         78.94         91.58         0.99 o                         
   2   3   1        223.36        242.74         1.88 o                         
   3   3   1       1113.60       1196.43         7.33 o                         
   4   3   1        205.18        263.88         2.25 o                         
   5   3   1        304.49        325.56         2.80 o                         
   6   3   1         66.20         55.95         1.07 o                         
   7   3   1        590.61        546.76         5.09 o                         
   8   3   1        388.94        344.80         3.89 o                         
   9   3   1        462.15        506.84         5.32 o                         
  10   3   1        505.29        502.80         5.83 o                         
  11   3   1        680.15        741.10         7.83 o                         
  12   3   1        187.94        196.77         3.09 o                         
  13   3   1         67.31         77.08         2.28 o                         
  14   3   1          0.03         -0.31         0.80 o                         
  15   3   1          7.81          9.20         1.11 o                         
  16   3   1         86.53        105.36         3.55 o                         
  17   3   1         11.37         11.24         1.69 o                         
  18   3   1         71.97         67.06         4.52 o                         
  19   3   1          6.72         -1.26         3.26 o                         
 -18   4   1         19.68         17.78         2.43 o                         
 -17   4   1         24.15         28.12         4.02 o                         
 -16   4   1          0.13         -1.24         1.24 o                         
 -15   4   1          8.62          8.59         1.58 o                         
 -14   4   1         25.74         30.66         1.99 o                         
 -13   4   1         10.80         11.64         1.47 o                         
 -12   4   1          0.04         -0.75         0.89 o                         
 -11   4   1         13.76         20.25         1.38 o                         
 -10   4   1         19.98         14.46         0.98 o                         
  -9   4   1         21.36         18.58         0.99 o                         
  -8   4   1          0.97          2.90         0.59 o                         
  -7   4   1        121.85        112.69         1.54 o                         
  -6   4   1        100.33         98.13         1.38 o                         
  -5   4   1         53.37         42.14         0.92 o                         
  -4   4   1        168.92        167.23         1.93 o                         
  -3   4   1         29.33         27.48         0.79 o                         
  -2   4   1         21.40         15.40         0.61 o                         
  -1   4   1         99.69        108.40         1.37 o                         
   0   4   1         10.27          9.00         0.44 o                         
   1   4   1        145.66        141.35         1.43 o                         
   2   4   1          2.97          1.62         0.35 o                         
   3   4   1        137.67        148.05         1.52 o                         
   4   4   1        144.17        156.96         1.69 o                         
   5   4   1         34.39         25.71         0.80 o                         
   6   4   1         15.24         12.44         0.68 o                         
   7   4   1         44.23         35.98         1.13 o                         
   8   4   1          6.61          7.06         0.74 o                         
   9   4   1         15.88         18.66         1.04 o                         
  10   4   1          3.19          3.76         0.81 o                         
  11   4   1          1.76          1.11         0.80 o                         
  12   4   1         80.45         96.05         2.41 o                         
  13   4   1        170.17        197.20         3.77 o                         
  14   4   1         42.07         47.12         2.42 o                         
  15   4   1          5.21          2.61         1.31 o                         
  16   4   1         24.68         22.43         2.54 o                         
  17   4   1         20.99         13.06         1.89 o                         
 -16   5   1          0.83          0.07         1.37 o                         
 -15   5   1          9.68          6.59         1.76 o                         
 -14   5   1          7.67          4.73         1.35 o                         
 -13   5   1         17.10         16.95         1.69 o                         
 -12   5   1          7.19          7.53         1.28 o                         
 -11   5   1         13.95         13.58         1.21 o                         
 -10   5   1          2.48          3.17         0.87 o                         
  -9   5   1         50.36         59.95         1.72 o                         
  -8   5   1          0.37          0.28         0.57 o                         
  -7   5   1         96.24         96.59         1.73 o                         
  -6   5   1          0.36         -0.26         0.50 o                         
  -5   5   1         36.37         33.28         0.97 o                         
  -4   5   1          0.74         -0.15         0.53 o                         
  -3   5   1         14.13         10.57         0.80 o                         
  -2   5   1          7.35          5.92         0.71 o                         
  -1   5   1        475.60        509.57         4.88 o                         
   0   5   1        940.89        993.79         9.18 o                         
   1   5   1        153.08        190.50         2.40 o                         
   2   5   1         93.64         88.01         1.43 o                         
   3   5   1         76.13         93.78         1.47 o                         
   4   5   1         70.12         71.96         1.37 o                         
   5   5   1         18.15         11.81         0.69 o                         
   6   5   1        477.27        486.49         4.40 o                         
   7   5   1        127.94        120.57         1.94 o                         
   8   5   1          1.37         -0.55         0.55 o                         
   9   5   1          5.91          5.17         0.77 o                         
  10   5   1         36.31         35.78         1.43 o                         
  11   5   1          6.45          7.76         1.14 o                         
  12   5   1          3.41          4.22         1.08 o                         
  13   5   1         22.23         23.17         1.95 o                         
  14   5   1         18.13         12.89         1.70 o                         
  15   5   1         74.67         98.98         5.10 o                         
  16   5   1          7.55          3.66         1.65 o                         
 -14   6   1          4.42          1.95         1.30 o                         
 -13   6   1          1.87          1.33         1.07 o                         
 -12   6   1          7.47          4.20         1.07 o                         
 -11   6   1          1.07         -0.04         0.82 o                         
 -10   6   1         34.28         35.05         1.68 o                         
  -9   6   1         16.08         14.59         1.25 o                         
  -8   6   1          0.70          0.67         0.75 o                         
  -7   6   1          0.49         -0.09         0.73 o                         
  -6   6   1         34.02         35.92         1.43 o                         
  -5   6   1         94.18        117.26         2.44 o                         
  -4   6   1         29.77         33.27         1.50 o                         
  -3   6   1        213.61        246.59         3.61 o                         
  -2   6   1        131.86        154.56         2.73 o                         
  -1   6   1         53.97         54.93         1.96 o                         
   0   6   1          7.16          7.38         0.88 o                         
   1   6   1          1.40          1.18         0.75 o                         
   2   6   1         76.00         95.80         1.93 o                         
   3   6   1        198.84        226.21         3.12 o                         
   4   6   1         20.34         17.54         0.92 o                         
   5   6   1          1.31         -0.27         0.62 o                         
   6   6   1          8.13          5.07         0.74 o                         
   7   6   1          3.66          3.87         0.72 o                         
   8   6   1         12.99         13.33         1.16 o                         
   9   6   1        123.87        137.66         3.94 o                         
  10   6   1         23.60         18.55         1.35 o                         
  11   6   1         16.24         16.22         1.51 o                         
  12   6   1         10.09          6.23         1.32 o                         
  13   6   1          3.12          3.11         1.28 o                         
  14   6   1          1.42          0.48         2.00 o                         
 -11   7   1          2.74          2.18         1.91 o                         
 -10   7   1          1.83          0.83         1.60 o                         
  -9   7   1          0.40         -0.65         1.26 o                         
  -8   7   1          3.64          2.57         1.12 o                         
  -7   7   1          0.45         -0.19         0.98 o                         
  -6   7   1          5.65          3.59         1.12 o                         
  -5   7   1         55.11         66.59         3.07 o                         
  -4   7   1          0.21         -0.95         0.95 o                         
  -3   7   1         11.88         12.16         1.40 o                         
  -2   7   1          4.20          4.54         1.19 o                         
  -1   7   1         22.84         24.22         1.64 o                         
   0   7   1          0.05         -0.32         0.93 o                         
   1   7   1          4.22          3.34         1.04 o                         
   2   7   1          3.99          4.15         1.14 o                         
   3   7   1          1.23          2.81         1.06 o                         
   4   7   1         13.10         12.64         1.38 o                         
   5   7   1          6.38          4.31         1.22 o                         
   6   7   1          0.35          0.75         1.06 o                         
   7   7   1          6.09          2.08         0.95 o                         
   8   7   1         30.33         30.00         2.00 o                         
   9   7   1         88.28         75.10         5.81 o                         
  10   7   1          0.40          0.60         1.12 o                         
  -5   8   1         34.91         28.27         3.30 o                         
  -4   8   1          6.72          4.73         1.46 o                         
  -3   8   1          0.03         -1.24         1.24 o                         
  -2   8   1         17.17         12.90         1.62 o                         
  -1   8   1          1.80          0.69         1.22 o                         
   0   8   1          1.86          0.74         1.23 o                         
   1   8   1         12.51         10.13         2.38 o                         
   2   8   1         16.51         13.44         2.50 o                         
   3   8   1          2.66          0.77         1.40 o                         
   4   8   1         12.75          9.26         1.77 o                         
   5   8   1          4.52          2.69         1.62 o                         
 -20   0   2        117.58        120.13         8.26 o                         
 -19   0   2          7.86         11.72         2.84 o                         
 -18   0   2         40.93         35.38         3.81 o                         
 -17   0   2         13.61         14.79         3.33 o                         
 -16   0   2          9.93         14.04         2.11 o                         
 -15   0   2         16.54          6.82         1.75 o                         
 -14   0   2          1.50         -0.87         1.39 o                         
 -13   0   2        189.82        171.83         4.24 o                         
 -12   0   2         13.97          8.52         1.33 o                         
 -11   0   2          0.07          3.47         1.00 o                         
 -10   0   2        302.57        299.76         4.79 o                         
  -9   0   2       1596.76       1454.91        15.22 o                         
  -8   0   2        208.47        261.47         3.52 o                         
  -7   0   2        312.90        325.73         4.03 o                         
  -6   0   2        967.69       1037.33        10.13 o                         
  -5   0   2       1045.48       1083.37        10.73 o                         
  -4   0   2         75.01         71.66         1.26 o                         
  -3   0   2        614.29        555.84         5.58 o                         
  -2   0   2       4549.59       4057.31        91.08 o                         
  -1   0   2       1317.67       1159.50        12.18 o                         
   1   0   2         37.22         43.26         0.82 o                         
   2   0   2       1511.44       1305.98        13.77 o                         
   3   0   2        740.18        691.73         7.93 o                         
   4   0   2        216.04        205.24         2.75 o                         
   5   0   2        145.22        137.89         2.25 o                         
   6   0   2        489.80        482.55         6.36 o                         
   7   0   2        557.87        612.52         8.00 o                         
   8   0   2        252.00        299.66         4.28 o                         
   9   0   2        146.37        100.18         2.28 o                         
  10   0   2        737.33        751.89        10.95 o                         
  11   0   2        251.71        298.28         7.03 o                         
  12   0   2         29.95         20.23         1.66 o                         
  13   0   2        647.15        623.02        11.02 o                         
  14   0   2        107.03        101.29         4.25 o                         
  15   0   2         29.40         23.94         2.26 o                         
  16   0   2          1.65          2.53         1.53 o                         
  17   0   2          0.17         -0.31         1.83 o                         
  18   0   2         64.20         73.93         4.88 o                         
  19   0   2          7.02          6.11         2.46 o                         
  20   0   2        131.96        137.19         7.96 o                         
 -20   1   2         78.04         67.37         6.24 o                         
 -19   1   2          9.77          8.62         1.93 o                         
 -18   1   2         16.44         14.71         2.01 o                         
 -17   1   2          5.24          3.80         1.48 o                         
 -16   1   2          0.01         -0.17         0.83 o                         
 -15   1   2          9.64         11.46         1.24 o                         
 -14   1   2         11.76          9.69         1.12 o                         
 -13   1   2         54.42         41.62         1.71 o                         
 -12   1   2        206.17        196.29         3.29 o                         
 -11   1   2        186.72        180.00         3.01 o                         
 -10   1   2          0.44          0.77         0.57 o                         
  -9   1   2         73.10         92.86         1.36 o                         
  -8   1   2         57.90         52.81         1.00 o                         
  -7   1   2        270.86        262.21         2.52 o                         
  -6   1   2       1323.30       1394.31        10.60 o                         
  -5   1   2          4.68          2.97         0.34 o                         
  -4   1   2        747.30        662.61         4.80 o                         
  -3   1   2          2.84          1.87         0.28 o                         
  -2   1   2       2083.47       1988.09        13.62 o                         
  -1   1   2       6356.69       6022.58       234.14 o                         
   0   1   2          8.00         12.55         0.31 o                         
   1   1   2       1500.06       1390.26         9.76 o                         
   2   1   2       8299.86       7944.33       217.71 o                         
   3   1   2         48.82         61.43         0.81 o                         
   4   1   2       1012.90        872.76         6.53 o                         
   5   1   2        305.88        239.22         2.30 o                         
   6   1   2        198.54        227.40         2.22 o                         
   7   1   2          8.12          4.19         0.45 o                         
   8   1   2       1036.64        973.62         7.60 o                         
   9   1   2        207.86        225.36         2.72 o                         
  10   1   2          0.32          0.41         0.65 o                         
  11   1   2         37.67         30.03         1.44 o                         
  12   1   2        146.91        124.08         2.68 o                         
  13   1   2         73.22         69.51         2.29 o                         
  14   1   2          3.26          1.14         0.96 o                         
  15   1   2          3.30          1.66         1.14 o                         
  16   1   2         31.68         26.26         1.89 o                         
  17   1   2          0.58         -0.82         1.22 o                         
  18   1   2         61.32         75.16         3.00 o                         
  19   1   2          1.83          0.04         1.33 o                         
  20   1   2          3.40          1.39         2.53 o                         
 -20   2   2          0.15         -0.33         1.78 o                         
 -19   2   2          7.99          4.43         1.55 o                         
 -18   2   2         90.97        112.88         5.07 o                         
 -17   2   2         74.87         91.35         3.85 o                         
 -16   2   2          8.55          7.56         1.46 o                         
 -15   2   2          4.12          4.02         1.20 o                         
 -14   2   2         33.23         32.86         1.95 o                         
 -13   2   2         42.14         47.43         2.46 o                         
 -12   2   2         78.23         68.41         2.90 o                         
 -11   2   2       1160.04       1107.85        12.31 o                         
 -10   2   2        170.53        174.43         2.71 o                         
  -9   2   2          0.01          0.15         0.54 o                         
  -8   2   2         43.43         38.72         0.99 o                         
  -7   2   2          0.04          0.12         0.36 o                         
  -6   2   2        196.15        173.73         1.80 o                         
  -5   2   2         46.46         49.57         0.76 o                         
  -4   2   2        236.44        219.32         1.88 o                         
  -3   2   2        187.48        178.78         1.61 o                         
  -2   2   2        774.20        816.80         5.81 o                         
  -1   2   2        198.34        215.64         1.79 o                         
   0   2   2       1309.47       1249.75         7.62 o                         
   1   2   2        109.04        102.64         0.98 o                         
   2   2   2        351.85        300.71         2.16 o                         
   3   2   2          0.02          0.07         0.23 o                         
   4   2   2        110.01         99.11         1.09 o                         
   5   2   2        180.46        154.65         1.57 o                         
   6   2   2          1.88          1.70         0.36 o                         
   7   2   2        334.54        348.16         3.07 o                         
   8   2   2         21.49         19.27         0.78 o                         
   9   2   2         57.96         50.23         1.32 o                         
  10   2   2        128.52        138.94         2.24 o                         
  11   2   2       1019.94        991.28         9.49 o                         
  12   2   2          7.21          5.82         0.87 o                         
  13   2   2          8.58          9.64         1.02 o                         
  14   2   2          0.81         -0.87         0.87 o                         
  15   2   2          9.84         10.00         1.20 o                         
  16   2   2          0.23         -0.15         1.06 o                         
  17   2   2         26.18         31.40         1.79 o                         
  18   2   2         76.50         91.18         4.20 o                         
  19   2   2          1.98          2.17         1.58 o                         
 -19   3   2         78.15         62.11         5.61 o                         
 -18   3   2          6.36          4.83         1.57 o                         
 -17   3   2        184.23        247.66         5.82 o                         
 -16   3   2          4.57          2.93         1.31 o                         
 -15   3   2         10.70          7.05         1.37 o                         
 -14   3   2          9.90          7.83         1.25 o                         
 -13   3   2         72.43         70.61         2.41 o                         
 -12   3   2         22.68         27.57         1.51 o                         
 -11   3   2        347.98        344.38         4.66 o                         
 -10   3   2        237.73        252.71         3.62 o                         
  -9   3   2          0.67          1.38         0.67 o                         
  -8   3   2        139.48        136.90         1.89 o                         
  -7   3   2         28.83         27.66         0.84 o                         
  -6   3   2         54.75         55.83         1.05 o                         
  -5   3   2        409.41        432.12         3.36 o                         
  -4   3   2        448.25        440.77         3.70 o                         
  -3   3   2        689.23        627.38         4.95 o                         
  -2   3   2        211.24        211.58         1.92 o                         
  -1   3   2         54.16         53.98         0.90 o                         
   0   3   2         56.81         62.55         0.72 o                         
   1   3   2          2.31          1.78         0.26 o                         
   2   3   2         14.37         22.55         0.52 o                         
   3   3   2        761.46        764.27         5.04 o                         
   4   3   2        383.39        391.45         3.02 o                         
   5   3   2        272.50        257.80         2.35 o                         
   6   3   2          4.24          3.58         0.47 o                         
   7   3   2        146.72        141.53         1.85 o                         
   8   3   2         38.62         48.70         1.29 o                         
   9   3   2        466.39        458.19         4.83 o                         
  10   3   2        477.51        518.03         5.64 o                         
  11   3   2        100.19        111.14         2.11 o                         
  12   3   2        562.75        609.42         6.46 o                         
  13   3   2         13.34         14.72         1.14 o                         
  14   3   2         29.64         30.69         1.65 o                         
  15   3   2         13.72         10.63         1.33 o                         
  16   3   2         25.58         21.78         1.63 o                         
  17   3   2         26.93         29.04         2.07 o                         
  18   3   2         39.37         31.25         2.59 o                         
 -18   4   2          0.23          0.91         1.63 o                         
 -17   4   2         20.44         14.13         2.15 o                         
 -16   4   2          0.17         -0.16         1.29 o                         
 -15   4   2         66.06         74.46         4.38 o                         
 -14   4   2         57.17         65.30         3.49 o                         
 -13   4   2         30.65         32.80         1.85 o                         
 -12   4   2         12.49         11.28         1.24 o                         
 -11   4   2          4.83          5.91         1.05 o                         
 -10   4   2          7.02          4.62         0.94 o                         
  -9   4   2        189.33        208.69         2.98 o                         
  -8   4   2        409.70        426.94         4.13 o                         
  -7   4   2          0.01         -0.17         0.44 o                         
  -6   4   2        399.33        398.74         3.84 o                         
  -5   4   2         47.12         45.63         1.27 o                         
  -4   4   2          2.14          2.22         0.41 o                         
  -3   4   2        355.14        356.50         3.47 o                         
  -2   4   2         82.53         97.37         1.46 o                         
  -1   4   2        122.98        127.22         1.62 o                         
   0   4   2        179.55        187.26         1.81 o                         
   1   4   2        227.10        241.54         1.99 o                         
   2   4   2         62.34         56.40         0.95 o                         
   3   4   2         18.17         16.14         0.58 o                         
   4   4   2         16.38         10.57         0.54 o                         
   5   4   2        104.93        102.64         1.41 o                         
   6   4   2          0.55          2.01         0.53 o                         
   7   4   2          3.04          3.24         0.61 o                         
   8   4   2         12.64         10.44         0.80 o                         
   9   4   2         16.48         15.80         1.00 o                         
  10   4   2          9.60          9.42         0.98 o                         
  11   4   2          1.17          0.67         0.83 o                         
  12   4   2         16.34         18.43         1.27 o                         
  13   4   2          1.35          1.64         1.04 o                         
  14   4   2          5.28          4.09         1.16 o                         
  15   4   2          1.76          1.55         1.10 o                         
  16   4   2          0.97         -1.22         1.22 o                         
  17   4   2          2.81          1.92         1.48 o                         
 -16   5   2          2.23          0.63         1.43 o                         
 -15   5   2         15.20         12.72         2.10 o                         
 -14   5   2          3.37          0.81         1.24 o                         
 -13   5   2          4.12          3.42         1.20 o                         
 -12   5   2          4.49          5.27         1.18 o                         
 -11   5   2         11.93          9.65         1.25 o                         
 -10   5   2         51.70         64.16         1.97 o                         
  -9   5   2         66.41         77.73         2.02 o                         
  -8   5   2          1.35          1.31         0.59 o                         
  -7   5   2          0.40          0.22         0.55 o                         
  -6   5   2         62.07         65.28         1.55 o                         
  -5   5   2         19.60         17.99         0.86 o                         
  -4   5   2        106.54        118.51         1.99 o                         
  -3   5   2         97.11         94.91         1.96 o                         
  -2   5   2          3.89          1.66         0.63 o                         
  -1   5   2         19.54         23.76         1.21 o                         
   0   5   2        261.41        275.92         3.20 o                         
   1   5   2         14.23         10.87         0.60 o                         
   2   5   2         19.68         27.55         0.97 o                         
   3   5   2          8.82         12.42         0.69 o                         
   4   5   2        346.85        373.86         3.76 o                         
   5   5   2         34.14         32.87         1.04 o                         
   6   5   2        218.45        219.87         2.65 o                         
   7   5   2         37.60         35.99         1.39 o                         
   8   5   2          2.90          1.39         0.63 o                         
   9   5   2        111.39        124.75         2.39 o                         
  10   5   2         67.34         77.33         2.03 o                         
  11   5   2          4.09          2.41         1.04 o                         
  12   5   2         17.27         17.33         1.49 o                         
  13   5   2         12.62         10.69         1.60 o                         
  14   5   2          3.76          2.91         1.34 o                         
  15   5   2          6.71          5.45         1.77 o                         
  16   5   2          0.43         -0.80         2.43 o                         
 -14   6   2          1.75          0.30         1.19 o                         
 -13   6   2         10.58          7.80         1.24 o                         
 -12   6   2          4.06          1.96         1.14 o                         
 -11   6   2         32.39         30.30         2.74 o                         
 -10   6   2          9.98          7.06         1.16 o                         
  -9   6   2          1.56          0.34         0.73 o                         
  -8   6   2        114.02        130.46         3.43 o                         
  -7   6   2         19.33         20.84         1.16 o                         
  -6   6   2         50.65         44.33         1.69 o                         
  -5   6   2          4.95          3.94         0.87 o                         
  -4   6   2          1.56          1.52         0.84 o                         
  -3   6   2         16.14         15.67         1.15 o                         
  -2   6   2         75.96         93.03         2.28 o                         
  -1   6   2          3.12          2.16         0.84 o                         
   0   6   2         54.76         60.42         2.06 o                         
   1   6   2        142.24        161.33         2.80 o                         
   2   6   2          1.05          1.52         0.64 o                         
   3   6   2          5.20          4.35         0.70 o                         
   4   6   2         30.36         30.29         1.22 o                         
   5   6   2          2.30          0.68         0.64 o                         
   6   6   2          2.64          3.85         0.71 o                         
   7   6   2          0.44          0.65         0.70 o                         
   8   6   2         66.76         76.75         2.44 o                         
   9   6   2          4.60          3.47         1.06 o                         
  10   6   2          7.20          2.81         1.12 o                         
  11   6   2          8.72          6.85         1.17 o                         
  12   6   2          6.37          3.15         1.13 o                         
  13   6   2          0.02         -1.04         1.24 o                         
 -11   7   2         31.64         29.59         2.99 o                         
 -10   7   2          0.05          0.46         1.60 o                         
  -9   7   2          0.06         -1.16         1.16 o                         
  -8   7   2          8.27          8.89         1.43 o                         
  -7   7   2          0.15          1.07         1.06 o                         
  -6   7   2         13.89         12.51         1.59 o                         
  -5   7   2          7.32          7.05         1.24 o                         
  -4   7   2         51.11         51.01         3.15 o                         
  -3   7   2          0.37         -0.68         0.95 o                         
  -2   7   2          9.74         10.02         1.35 o                         
  -1   7   2          2.60          1.72         0.99 o                         
   0   7   2         38.15         41.74         2.62 o                         
   1   7   2          2.25          1.19         0.99 o                         
   2   7   2          5.94          4.70         1.16 o                         
   3   7   2        109.04        124.15         4.78 o                         
   4   7   2          0.13          0.16         1.01 o                         
   5   7   2          0.28          0.35         0.93 o                         
   6   7   2          2.95          1.19         0.88 o                         
   7   7   2          0.19          0.23         0.85 o                         
   8   7   2          9.29          6.61         1.72 o                         
   9   7   2          1.49          0.51         0.99 o                         
  10   7   2         18.55         15.36         1.62 o                         
  -5   8   2         42.26         38.46         3.32 o                         
  -4   8   2          0.54         -0.37         1.24 o                         
  -3   8   2          8.46          7.43         1.73 o                         
  -2   8   2          5.42          3.56         1.34 o                         
  -1   8   2          0.01          1.39         1.26 o                         
   0   8   2          0.01         -1.12         1.20 o                         
   1   8   2          0.00         -0.17         1.37 o                         
   2   8   2          2.93         -0.53         1.39 o                         
   3   8   2          4.61          3.74         1.57 o                         
   4   8   2          0.58          0.72         1.49 o                         
   5   8   2          1.94         -6.76         6.76 o                         
 -20   1   3        187.79        190.59        11.98 o                         
 -19   1   3         29.68         36.95         3.86 o                         
 -18   1   3          4.90          4.59         1.74 o                         
 -17   1   3          2.89          3.19         1.54 o                         
 -16   1   3         33.97         34.53         2.17 o                         
 -15   1   3         13.49         16.19         1.63 o                         
 -14   1   3         41.62         31.42         1.86 o                         
 -13   1   3        410.82        372.55         5.41 o                         
 -12   1   3        150.53        133.40         2.99 o                         
 -11   1   3         43.62         38.38         1.74 o                         
 -10   1   3          0.15          0.86         0.65 o                         
  -9   1   3        539.58        534.00         4.81 o                         
  -8   1   3        183.44        182.77         2.10 o                         
  -7   1   3        532.85        597.76         5.09 o                         
  -6   1   3       4139.52       4219.97        30.28 o                         
  -5   1   3        726.93        652.49         4.97 o                         
  -4   1   3          4.26          1.39         0.29 o                         
  -3   1   3         99.29        102.01         1.02 o                         
  -2   1   3       5303.36       4743.53        36.17 o                         
  -1   1   3        452.11        407.50         3.21 o                         
   1   1   3      12104.53      10825.65       221.47 o                         
   2   1   3          0.20          0.16         0.20 o                         
   3   1   3        455.52        429.57         3.36 o                         
   4   1   3        236.60        236.74         2.01 o                         
   5   1   3        126.45        142.31         1.58 o                         
   6   1   3        222.86        238.53         2.42 o                         
   7   1   3        561.34        544.12         4.62 o                         
   8   1   3          2.12          3.61         0.51 o                         
   9   1   3         41.87         38.14         1.24 o                         
  10   1   3         28.02         30.44         1.41 o                         
  11   1   3          0.38          0.38         0.78 o                         
  12   1   3        268.14        278.44         3.97 o                         
  13   1   3          2.88          2.68         1.00 o                         
  14   1   3        129.43        121.43         3.12 o                         
  15   1   3         20.05         20.14         1.70 o                         
  16   1   3          0.05          0.42         1.18 o                         
  17   1   3          0.01          1.28         1.25 o                         
  18   1   3          0.16         -1.21         1.21 o                         
  19   1   3          2.85          2.36         1.45 o                         
 -20   2   3          8.35          6.13         1.99 o                         
 -19   2   3          0.43         -0.18         1.41 o                         
 -18   2   3          7.04          6.53         1.58 o                         
 -17   2   3         44.44         55.45         3.16 o                         
 -16   2   3         34.05         40.16         2.47 o                         
 -15   2   3          2.73          1.75         1.19 o                         
 -14   2   3         38.55         38.88         2.11 o                         
 -13   2   3         90.78        102.31         4.15 o                         
 -12   2   3        247.51        264.57         4.34 o                         
 -11   2   3       1376.15       1412.36        15.25 o                         
 -10   2   3        229.90        221.32         3.32 o                         
  -9   2   3        158.14        158.48         2.24 o                         
  -8   2   3         26.78         21.77         0.80 o                         
  -7   2   3        147.07        128.68         1.53 o                         
  -6   2   3         55.81         52.61         0.95 o                         
  -5   2   3       1431.45       1395.26         9.80 o                         
  -4   2   3        462.38        492.63         3.83 o                         
  -3   2   3          0.20          0.11         0.31 o                         
  -2   2   3         44.30         35.23         0.76 o                         
  -1   2   3         19.45         27.60         0.61 o                         
   0   2   3         68.41         63.25         0.72 o                         
   1   2   3        552.23        495.45         3.51 o                         
   2   2   3       2294.32       2348.79        15.58 o                         
   3   2   3       2655.01       2777.73        18.63 o                         
   4   2   3        627.70        586.11         4.65 o                         
   5   2   3       1269.95       1235.14         8.80 o                         
   6   2   3          8.88          6.64         0.44 o                         
   7   2   3         23.53         25.52         0.77 o                         
   8   2   3          2.44          2.45         0.52 o                         
   9   2   3       1147.01       1160.71        10.27 o                         
  10   2   3        255.40        248.80         3.22 o                         
  11   2   3         99.98        102.41         2.07 o                         
  12   2   3         58.81         55.99         1.79 o                         
  13   2   3          1.41          1.06         0.97 o                         
  14   2   3         29.21         28.98         1.46 o                         
  15   2   3         77.32         98.55         2.82 o                         
  16   2   3          1.25          1.54         1.07 o                         
  17   2   3          9.66          8.47         1.44 o                         
  18   2   3         78.34        103.69         3.99 o                         
  19   2   3         10.88          8.15         1.83 o                         
 -19   3   3          1.34         -1.05         1.47 o                         
 -18   3   3        195.14        246.15        12.05 o                         
 -17   3   3         19.49         16.56         1.78 o                         
 -16   3   3        123.19        165.10         4.84 o                         
 -15   3   3          1.06          0.31         1.17 o                         
 -14   3   3          4.91          4.19         1.17 o                         
 -13   3   3          4.81          4.85         1.04 o                         
 -12   3   3        111.15        109.58         2.62 o                         
 -11   3   3        785.58        844.29         9.32 o                         
 -10   3   3        779.04        784.52         8.64 o                         
  -9   3   3        194.37        227.59         3.30 o                         
  -8   3   3        403.41        353.21         3.75 o                         
  -7   3   3        190.21        163.84         1.90 o                         
  -6   3   3        120.66         91.58         1.27 o                         
  -5   3   3        239.04        248.24         2.39 o                         
  -4   3   3          2.42         12.37         0.63 o                         
  -3   3   3        185.88        185.45         1.83 o                         
  -2   3   3         16.03         29.35         0.72 o                         
  -1   3   3        595.86        638.34         4.59 o                         
   0   3   3        157.89        155.89         1.38 o                         
   1   3   3        144.36        117.39         1.12 o                         
   2   3   3        361.82        356.10         2.74 o                         
   3   3   3         31.16         37.26         0.67 o                         
   4   3   3        587.88        569.59         4.13 o                         
   5   3   3         88.43         93.89         1.27 o                         
   6   3   3         77.89         84.92         1.37 o                         
   7   3   3         94.72         94.20         1.55 o                         
   8   3   3        115.51        127.54         2.00 o                         
   9   3   3         31.40         30.94         1.14 o                         
  10   3   3          3.19          3.93         0.72 o                         
  11   3   3         11.35         11.95         0.98 o                         
  12   3   3         59.38         59.05         1.75 o                         
  13   3   3          0.91          0.87         0.84 o                         
  14   3   3          3.06          3.45         1.06 o                         
  15   3   3         42.14         50.39         2.03 o                         
  16   3   3          4.88          4.01         1.15 o                         
  17   3   3          0.62         -0.48         1.19 o                         
  18   3   3          0.64         -0.28         1.35 o                         
 -18   4   3          0.38         -0.74         1.48 o                         
 -17   4   3          0.78          0.56         1.44 o                         
 -16   4   3          3.07          3.44         1.45 o                         
 -15   4   3         18.81         21.31         1.90 o                         
 -14   4   3         17.17         21.37         1.69 o                         
 -13   4   3         69.92         78.38         2.73 o                         
 -12   4   3          2.12          0.39         0.99 o                         
 -11   4   3        100.52        106.49         2.77 o                         
 -10   4   3         31.19         36.01         1.65 o                         
  -9   4   3        540.95        589.35         6.64 o                         
  -8   4   3        977.05       1006.65         8.84 o                         
  -7   4   3          4.12          2.53         0.52 o                         
  -6   4   3         62.88         82.18         1.54 o                         
  -5   4   3          5.06          2.59         0.60 o                         
  -4   4   3        246.63        244.30         2.86 o                         
  -3   4   3          0.88          0.65         0.43 o                         
  -2   4   3        650.54        720.03         6.01 o                         
  -1   4   3        690.00        713.43         5.69 o                         
   0   4   3        346.26        352.23         3.04 o                         
   1   4   3         73.96         68.39         1.08 o                         
   2   4   3          0.94          3.11         0.42 o                         
   3   4   3        193.28        216.80         2.11 o                         
   4   4   3         30.53         41.92         0.87 o                         
   5   4   3         50.97         59.49         1.09 o                         
   6   4   3        278.42        303.78         3.16 o                         
   7   4   3        195.20        196.41         2.77 o                         
   8   4   3          7.80          7.49         0.74 o                         
   9   4   3          3.25          4.37         0.75 o                         
  10   4   3         20.22         15.22         1.07 o                         
  11   4   3         56.44         52.08         1.78 o                         
  12   4   3        197.25        230.72         4.10 o                         
  13   4   3          8.85          6.76         1.26 o                         
  14   4   3          3.62          3.67         1.07 o                         
  15   4   3          0.10         -0.93         0.93 o                         
  16   4   3         16.02          8.47         1.60 o                         
  17   4   3         23.16         16.48         2.14 o                         
 -16   5   3         28.78         18.65         2.06 o                         
 -15   5   3         81.85        101.36         7.17 o                         
 -14   5   3          0.33          0.61         1.10 o                         
 -13   5   3          1.25         -0.53         1.03 o                         
 -12   5   3         24.72         26.91         1.67 o                         
 -11   5   3          0.65         -0.89         0.89 o                         
 -10   5   3         27.15         30.36         1.54 o                         
  -9   5   3         64.06         65.77         2.06 o                         
  -8   5   3        137.02        144.00         2.73 o                         
  -7   5   3         66.17         64.56         1.65 o                         
  -6   5   3         20.23         17.52         0.96 o                         
  -5   5   3         30.05         30.65         1.17 o                         
  -4   5   3        225.04        233.98         3.01 o                         
  -3   5   3        145.94        160.51         2.44 o                         
  -2   5   3        552.92        587.37         6.53 o                         
  -1   5   3         86.27         92.42         1.87 o                         
   0   5   3          0.11         -0.51         0.51 o                         
   1   5   3         21.32         20.68         0.82 o                         
   2   5   3         35.31         39.16         1.05 o                         
   3   5   3        113.84        114.81         1.74 o                         
   4   5   3          1.44          0.45         0.48 o                         
   5   5   3         77.05         70.14         1.49 o                         
   6   5   3         58.50         58.10         1.59 o                         
   7   5   3         16.03         10.90         0.94 o                         
   8   5   3          2.98          3.62         0.76 o                         
   9   5   3         17.49         16.37         1.17 o                         
  10   5   3         11.78         10.66         1.12 o                         
  11   5   3          6.78          6.55         1.19 o                         
  12   5   3          0.40         -0.94         1.01 o                         
  13   5   3          0.96         -0.23         1.16 o                         
  14   5   3          6.14          2.83         1.42 o                         
  15   5   3         14.27          7.41         1.68 o                         
 -14   6   3          0.12          0.35         1.31 o                         
 -13   6   3          3.11          0.93         1.13 o                         
 -12   6   3         22.27         18.15         2.24 o                         
 -11   6   3         47.50         52.95         4.73 o                         
 -10   6   3          0.57          0.02         1.20 o                         
  -9   6   3         16.29         16.10         1.48 o                         
  -8   6   3          1.13          0.03         0.83 o                         
  -7   6   3          9.16          9.08         0.99 o                         
  -6   6   3         88.07         96.47         2.20 o                         
  -5   6   3         79.78         87.41         2.22 o                         
  -4   6   3         38.45         36.61         1.60 o                         
  -3   6   3          0.57          0.57         0.81 o                         
  -2   6   3         36.78         40.85         1.63 o                         
  -1   6   3          2.81          2.89         0.85 o                         
   0   6   3          0.35          1.14         0.79 o                         
   1   6   3         88.66         95.82         2.04 o                         
   2   6   3        231.82        277.75         3.33 o                         
   3   6   3        156.82        177.42         2.43 o                         
   4   6   3          2.13          1.73         0.68 o                         
   5   6   3         38.89         42.74         1.33 o                         
   6   6   3         10.44         13.56         1.09 o                         
   7   6   3          6.64          4.17         0.96 o                         
   8   6   3          1.19          0.08         0.88 o                         
   9   6   3          7.24          4.88         1.10 o                         
  10   6   3          5.46          2.59         1.18 o                         
  11   6   3          0.07         -0.90         1.05 o                         
  12   6   3         20.19         17.15         1.92 o                         
  13   6   3         18.20         11.09         1.82 o                         
 -11   7   3         12.67          7.63         3.22 o                         
 -10   7   3          2.21         -0.37         1.57 o                         
  -9   7   3          0.99          0.49         1.19 o                         
  -8   7   3          0.04          0.18         1.17 o                         
  -7   7   3          4.61          2.85         1.08 o                         
  -6   7   3          0.05         -0.36         0.98 o                         
  -5   7   3         25.01         16.18         2.45 o                         
  -4   7   3        169.69        146.37        15.62 o                         
  -3   7   3          4.60          2.08         1.01 o                         
  -2   7   3         51.00         50.11         3.22 o                         
  -1   7   3          8.51          9.03         1.21 o                         
   0   7   3         33.78         36.82         2.95 o                         
   1   7   3          3.41          3.07         1.04 o                         
   2   7   3         36.23         37.98         2.21 o                         
   3   7   3        104.14        124.81         3.37 o                         
   4   7   3         15.73         15.75         1.64 o                         
   5   7   3         32.53         27.76         3.34 o                         
   6   7   3          5.67          3.04         1.07 o                         
   7   7   3          0.24         -0.20         0.94 o                         
   8   7   3         16.19          9.77         2.03 o                         
   9   7   3          1.07          0.45         1.08 o                         
  10   7   3          2.29          0.84         1.28 o                         
  -5   8   3          7.99          6.92         2.39 o                         
  -4   8   3          2.95          0.57         1.25 o                         
  -3   8   3          9.98          8.07         1.52 o                         
  -2   8   3          0.67          0.59         1.23 o                         
  -1   8   3          2.61          2.45         1.36 o                         
   0   8   3          1.76         -0.19         1.39 o                         
   1   8   3          0.91         -0.34         1.44 o                         
   2   8   3          1.29          0.32         1.50 o                         
   3   8   3         25.56         22.45         3.35 o                         
   4   8   3          0.59         -1.59         1.59 o                         
 -20   0   4        114.27        101.21         8.92 o                         
 -19   0   4          8.79         14.82         3.63 o                         
 -18   0   4          3.58          3.10         2.22 o                         
 -17   0   4          0.19          1.01         2.05 o                         
 -16   0   4          0.13          0.14         1.55 o                         
 -15   0   4         35.99         26.27         2.32 o                         
 -14   0   4         68.76         50.21         2.62 o                         
 -13   0   4         42.69         24.84         1.87 o                         
 -12   0   4        240.13        236.87         4.95 o                         
 -11   0   4        387.30        383.61        10.33 o                         
 -10   0   4          4.06          9.09         1.15 o                         
  -9   0   4         29.88         27.00         1.06 o                         
  -8   0   4       1792.49       1831.10        17.58 o                         
  -7   0   4       7550.66       7912.04        72.58 o                         
  -6   0   4          8.01         10.29         0.57 o                         
  -5   0   4        687.03        658.35         6.62 o                         
  -4   0   4         97.15         97.55         1.40 o                         
  -3   0   4       1022.52        912.74         7.78 o                         
  -2   0   4       1285.46       1228.44        10.50 o                         
  -1   0   4       3232.66       3297.76        31.22 o                         
   0   0   4      30107.43      29208.17       820.45 o                         
   1   0   4       1577.50       1302.66        13.48 o                         
   2   0   4        954.24       1019.88        10.73 o                         
   3   0   4        604.74        545.26         6.03 o                         
   4   0   4         97.40         79.70         1.36 o                         
   5   0   4        738.09        818.42         9.29 o                         
   6   0   4          0.26          0.36         0.50 o                         
   7   0   4       1000.71        869.36        10.57 o                         
   8   0   4         43.25         41.22         1.45 o                         
   9   0   4        460.28        473.34         7.36 o                         
  10   0   4        383.27        377.34         6.73 o                         
  11   0   4        380.49        377.06         7.20 o                         
  12   0   4         28.97         33.55         2.13 o                         
  13   0   4        106.65        114.29         4.59 o                         
  14   0   4        248.18        248.69         6.68 o                         
  15   0   4        126.90        136.04         5.17 o                         
  16   0   4          3.81          0.79         1.77 o                         
  17   0   4         47.51         56.83         4.09 o                         
  18   0   4          0.64         -1.82         2.08 o                         
  19   0   4          0.36          2.57         2.26 o                         
 -20   1   4         13.65          8.44         2.17 o                         
 -19   1   4         86.75         99.50         5.83 o                         
 -18   1   4         23.28         23.06         2.18 o                         
 -17   1   4         59.82         57.62         2.99 o                         
 -16   1   4          5.49          6.33         1.51 o                         
 -15   1   4         36.08         31.94         2.14 o                         
 -14   1   4          2.83          0.88         1.02 o                         
 -13   1   4        452.22        438.60         6.46 o                         
 -12   1   4         52.66         49.41         2.00 o                         
 -11   1   4         66.97         51.08         1.81 o                         
 -10   1   4        108.16         86.70         2.03 o                         
  -9   1   4        920.28        798.83         6.82 o                         
  -8   1   4         75.43         69.28         1.22 o                         
  -7   1   4         15.77         18.71         0.67 o                         
  -6   1   4        596.21        625.16         4.82 o                         
  -5   1   4        729.46        709.73         5.33 o                         
  -4   1   4       1053.17        944.06         6.42 o                         
  -3   1   4       3344.36       3465.97        22.66 o                         
  -2   1   4       2750.17       2741.18        17.74 o                         
  -1   1   4         80.98         65.67         0.86 o                         
   0   1   4       2293.01       2143.49        15.01 o                         
   1   1   4       9778.27       9890.30       321.55 o                         
   2   1   4       5624.11       5629.88        42.95 o                         
   3   1   4        452.72        407.80         3.16 o                         
   4   1   4        429.83        399.63         3.21 o                         
   5   1   4         37.52         46.95         0.90 o                         
   6   1   4        166.83        168.05         1.85 o                         
   7   1   4        261.80        267.66         2.54 o                         
   8   1   4        573.76        559.60         4.85 o                         
   9   1   4         87.79         97.37         1.78 o                         
  10   1   4        108.77         92.33         2.08 o                         
  11   1   4         81.36         94.07         2.25 o                         
  12   1   4        798.07        811.41         9.98 o                         
  13   1   4         33.89         37.24         1.89 o                         
  14   1   4         25.29         20.77         1.63 o                         
  15   1   4         28.85         31.02         1.90 o                         
  16   1   4          9.01          7.07         1.41 o                         
  17   1   4          0.01         -1.11         1.18 o                         
  18   1   4         55.37         67.07         3.04 o                         
  19   1   4         30.35         33.18         2.32 o                         
 -20   2   4         13.22          7.97         2.43 o                         
 -19   2   4         29.13         25.01         2.49 o                         
 -18   2   4         61.12         72.18         3.73 o                         
 -17   2   4          2.51          1.22         1.38 o                         
 -16   2   4         31.42         38.20         2.39 o                         
 -15   2   4         14.51          9.44         1.49 o                         
 -14   2   4          0.79         -0.03         1.07 o                         
 -13   2   4        162.64        169.80         3.46 o                         
 -12   2   4        321.15        334.31         5.09 o                         
 -11   2   4        684.68        739.11         9.07 o                         
 -10   2   4        654.68        670.28         7.51 o                         
  -9   2   4        150.89        131.85         2.08 o                         
  -8   2   4          4.54          8.50         0.60 o                         
  -7   2   4          2.89          3.61         0.43 o                         
  -6   2   4         11.74         12.79         0.54 o                         
  -5   2   4        108.59        119.63         1.32 o                         
  -4   2   4        511.97        604.68         4.39 o                         
  -3   2   4        181.01        183.54         1.73 o                         
  -2   2   4        281.35        293.97         2.51 o                         
  -1   2   4        233.99        248.28         2.12 o                         
   0   2   4         20.27         22.22         0.55 o                         
   1   2   4       2391.31       2237.95        14.48 o                         
   2   2   4        384.07        340.70         2.72 o                         
   3   2   4        432.91        446.07         3.55 o                         
   4   2   4        680.91        762.71         5.79 o                         
   5   2   4        119.71        141.18         1.61 o                         
   6   2   4        539.54        486.94         3.92 o                         
   7   2   4        303.55        255.11         2.61 o                         
   8   2   4         51.74         67.02         1.30 o                         
   9   2   4        150.95        151.57         2.11 o                         
  10   2   4        115.06        100.78         1.86 o                         
  11   2   4         43.89         53.24         1.55 o                         
  12   2   4         91.13         84.64         2.02 o                         
  13   2   4         11.13         10.93         1.13 o                         
  14   2   4         52.30         57.18         2.11 o                         
  15   2   4         37.31         37.48         1.82 o                         
  16   2   4        112.75        129.22         3.84 o                         
  17   2   4          1.57          0.69         1.27 o                         
  18   2   4          1.91          4.21         1.49 o                         
  19   2   4          0.48         -0.46         1.64 o                         
 -19   3   4          7.21          5.01         1.73 o                         
 -18   3   4          0.08         -1.37         1.39 o                         
 -17   3   4          7.98          6.61         1.55 o                         
 -16   3   4          9.32         11.39         1.58 o                         
 -15   3   4         35.65         35.47         2.05 o                         
 -14   3   4          4.63          3.71         1.12 o                         
 -13   3   4          9.60          8.79         1.19 o                         
 -12   3   4         94.47         99.42         2.70 o                         
 -11   3   4         53.42         54.89         1.91 o                         
 -10   3   4         54.57         64.78         1.96 o                         
  -9   3   4       1070.73       1070.93        10.50 o                         
  -8   3   4        218.21        217.71         2.78 o                         
  -7   3   4         84.89         89.09         1.42 o                         
  -6   3   4         33.21         38.26         1.01 o                         
  -5   3   4         12.48          8.49         0.54 o                         
  -4   3   4        112.15        120.43         1.63 o                         
  -3   3   4          7.45         10.16         0.51 o                         
  -2   3   4        333.72        337.29         2.77 o                         
  -1   3   4         30.39         32.25         0.73 o                         
   0   3   4         98.39         88.66         1.01 o                         
   1   3   4         32.00         36.67         0.71 o                         
   2   3   4        202.50        236.18         2.11 o                         
   3   3   4        169.57        176.32         1.81 o                         
   4   3   4        468.63        494.95         3.90 o                         
   5   3   4        354.95        384.46         3.89 o                         
   6   3   4          4.75          3.33         0.57 o                         
   7   3   4        117.94        101.86         1.67 o                         
   8   3   4          1.90          3.72         0.61 o                         
   9   3   4         16.53         17.77         0.93 o                         
  10   3   4        130.32        142.89         2.25 o                         
  11   3   4         21.11         23.52         1.09 o                         
  12   3   4         14.02         12.72         0.97 o                         
  13   3   4          0.00         -0.80         0.80 o                         
  14   3   4         34.60         39.32         1.77 o                         
  15   3   4         15.72         13.54         1.33 o                         
  16   3   4         36.26         44.03         2.05 o                         
  17   3   4          2.79          1.29         1.22 o                         
  18   3   4          9.88          3.99         1.87 o                         
 -18   4   4          3.06          1.70         1.80 o                         
 -17   4   4          8.57          6.42         1.70 o                         
 -16   4   4          3.21          0.02         1.39 o                         
 -15   4   4         58.46         65.71         2.88 o                         
 -14   4   4         27.56         24.40         1.78 o                         
 -13   4   4         27.03         31.48         1.89 o                         
 -12   4   4          0.00          0.07         0.99 o                         
 -11   4   4          0.33          0.24         0.89 o                         
 -10   4   4         15.82         16.38         1.24 o                         
  -9   4   4         88.77         95.81         2.19 o                         
  -8   4   4        465.60        517.34         5.76 o                         
  -7   4   4         23.17         13.66         0.93 o                         
  -6   4   4          0.23         -0.32         0.58 o                         
  -5   4   4         18.41         18.22         0.94 o                         
  -4   4   4         99.24         87.77         1.62 o                         
  -3   4   4          1.56          0.21         0.46 o                         
  -2   4   4        423.09        455.22         4.14 o                         
  -1   4   4         10.42          3.51         0.52 o                         
   0   4   4        650.32        660.80         5.44 o                         
   1   4   4        128.39        119.99         1.35 o                         
   2   4   4          0.46          0.29         0.36 o                         
   3   4   4         72.59         66.00         1.11 o                         
   4   4   4         23.29         21.45         0.80 o                         
   5   4   4        220.78        222.79         2.61 o                         
   6   4   4        467.38        462.11         4.79 o                         
   7   4   4        280.73        266.35         3.45 o                         
   8   4   4          1.39          1.99         0.66 o                         
   9   4   4          2.82          1.81         0.73 o                         
  10   4   4          5.61          6.49         0.91 o                         
  11   4   4         49.91         46.88         1.48 o                         
  12   4   4        333.44        372.44         4.66 o                         
  13   4   4         33.27         29.41         1.52 o                         
  14   4   4          5.24          1.92         0.98 o                         
  15   4   4          2.12          1.00         1.20 o                         
  16   4   4          1.77          0.48         1.43 o                         
  17   4   4          0.56          1.94         1.73 o                         
 -16   5   4          0.03          0.22         1.33 o                         
 -15   5   4         87.71        101.78         6.59 o                         
 -14   5   4          7.63          6.73         1.26 o                         
 -13   5   4         14.29         11.34         1.31 o                         
 -12   5   4         53.67         61.01         2.99 o                         
 -11   5   4          0.36         -0.07         0.75 o                         
 -10   5   4         36.69         46.18         1.98 o                         
  -9   5   4        123.84        130.46         2.74 o                         
  -8   5   4         36.11         25.51         1.30 o                         
  -7   5   4         12.63         13.05         0.98 o                         
  -6   5   4         16.21         17.04         1.04 o                         
  -5   5   4          3.50          3.73         0.74 o                         
  -4   5   4          1.01          0.47         0.61 o                         
  -3   5   4         47.14         53.80         1.57 o                         
  -2   5   4        148.16        151.22         2.36 o                         
  -1   5   4        635.33        687.73         6.52 o                         
   0   5   4        109.54        113.31         1.89 o                         
   1   5   4          0.20          0.61         0.51 o                         
   2   5   4         31.76         40.34         1.04 o                         
   3   5   4         32.75         37.62         1.08 o                         
   4   5   4          9.19         15.25         0.82 o                         
   5   5   4          0.06          0.03         0.60 o                         
   6   5   4         21.25         16.66         1.01 o                         
   7   5   4          2.30          3.36         0.77 o                         
   8   5   4         15.86         15.78         1.03 o                         
   9   5   4          4.99          6.92         0.98 o                         
  10   5   4          2.74          1.77         0.93 o                         
  11   5   4          9.75          7.29         1.23 o                         
  12   5   4         30.59         31.59         2.02 o                         
  13   5   4         47.08         44.16         2.84 o                         
  14   5   4         49.96         45.14         4.10 o                         
  15   5   4          0.67         -1.20         1.43 o                         
 -14   6   4          0.98          1.10         1.27 o                         
 -13   6   4          2.67          0.90         1.14 o                         
 -12   6   4          5.83          4.56         1.49 o                         
 -11   6   4          2.14          2.97         1.35 o                         
 -10   6   4         52.10         57.42         3.38 o                         
  -9   6   4          0.04          1.52         0.95 o                         
  -8   6   4          2.42          1.11         0.92 o                         
  -7   6   4          1.01          2.23         0.81 o                         
  -6   6   4         11.43         12.52         1.09 o                         
  -5   6   4        201.51        244.06         3.47 o                         
  -4   6   4         45.10         44.21         1.75 o                         
  -3   6   4          0.02         -0.11         0.88 o                         
  -2   6   4        100.98        113.96         2.55 o                         
  -1   6   4         54.07         67.07         2.06 o                         
   0   6   4         68.03         81.12         1.94 o                         
   1   6   4        112.22        133.39         2.29 o                         
   2   6   4        260.91        304.78         3.64 o                         
   3   6   4         48.17         47.41         1.28 o                         
   4   6   4          4.71          4.48         0.77 o                         
   5   6   4          5.94          4.93         0.78 o                         
   6   6   4          2.27          2.49         0.79 o                         
   7   6   4         51.81         54.10         1.96 o                         
   8   6   4         60.30         60.86         3.50 o                         
   9   6   4         62.45         89.59         3.71 o                         
  10   6   4          5.92          2.55         1.17 o                         
  11   6   4          2.96          2.02         1.21 o                         
  12   6   4          0.42         -1.23         1.23 o                         
  13   6   4          2.21         -0.27         1.39 o                         
 -10   7   4         19.23         15.48         2.07 o                         
  -9   7   4          0.35         -0.29         1.18 o                         
  -8   7   4          2.47          0.73         1.15 o                         
  -7   7   4         17.68          8.86         1.39 o                         
  -6   7   4         16.45         11.08         2.46 o                         
  -5   7   4         46.26         40.61         4.68 o                         
  -4   7   4         23.62         16.63         2.63 o                         
  -3   7   4          0.00          0.24         0.95 o                         
  -2   7   4          8.83          8.23         1.41 o                         
  -1   7   4         15.16         13.64         1.98 o                         
   0   7   4          0.60          0.15         1.01 o                         
   1   7   4         11.29         13.75         1.36 o                         
   2   7   4        120.97        158.66         6.92 o                         
   3   7   4        196.76        253.75         6.18 o                         
   4   7   4        109.50        130.75         5.24 o                         
   5   7   4          4.18          3.11         1.33 o                         
   6   7   4          8.88          5.92         1.23 o                         
   7   7   4          0.58          0.65         1.04 o                         
   8   7   4         55.85         44.95         5.30 o                         
   9   7   4         94.13         68.49         4.19 o                         
  -4   8   4         22.96         19.69         1.97 o                         
  -3   8   4         13.17         10.24         1.68 o                         
  -2   8   4          0.73          0.81         1.50 o                         
  -1   8   4          8.23          2.20         1.66 o                         
   0   8   4         18.42         11.12         2.05 o                         
   1   8   4         17.62         10.24         2.01 o                         
   2   8   4          7.78          3.30         1.72 o                         
   3   8   4          4.47          2.01         1.62 o                         
 -20   1   5          5.19          1.68         1.83 o                         
 -19   1   5         50.38         52.05         3.76 o                         
 -18   1   5         13.73         15.86         1.95 o                         
 -17   1   5         51.33         55.77         2.89 o                         
 -16   1   5         12.04         13.82         1.76 o                         
 -15   1   5          2.09          3.69         1.23 o                         
 -14   1   5          1.41          1.18         1.07 o                         
 -13   1   5          3.44          2.85         1.03 o                         
 -12   1   5         23.13         21.51         1.33 o                         
 -11   1   5         58.12         49.60         1.81 o                         
 -10   1   5        237.33        248.07         3.55 o                         
  -9   1   5        246.81        205.14         2.79 o                         
  -8   1   5        238.70        220.78         2.24 o                         
  -7   1   5        122.22        138.88         1.61 o                         
  -6   1   5          1.12          0.14         0.34 o                         
  -5   1   5          0.24          1.06         0.30 o                         
  -4   1   5         49.19         42.27         0.70 o                         
  -3   1   5        224.30        183.78         1.66 o                         
  -2   1   5       3604.37       3762.30        24.26 o                         
  -1   1   5        511.86        439.62         3.61 o                         
   0   1   5       3279.22       3062.21        20.38 o                         
   1   1   5       3156.05       3113.76        21.30 o                         
   2   1   5        598.53        577.79         4.28 o                         
   3   1   5          7.58         12.23         0.44 o                         
   4   1   5        821.19        856.52         6.25 o                         
   5   1   5         10.15          7.24         0.46 o                         
   6   1   5          0.15          0.01         0.38 o                         
   7   1   5        138.38        142.73         1.77 o                         
   8   1   5        629.01        666.84         5.98 o                         
   9   1   5        124.27        127.11         2.37 o                         
  10   1   5         35.31         34.45         1.54 o                         
  11   1   5       1018.86       1058.97        12.34 o                         
  12   1   5        483.81        480.39         6.67 o                         
  13   1   5         34.43         30.97         1.77 o                         
  14   1   5         38.35         40.32         2.04 o                         
  15   1   5         65.80         66.52         2.64 o                         
  16   1   5          5.59          6.50         1.39 o                         
  17   1   5         10.97         11.52         1.58 o                         
  18   1   5         33.20         31.33         2.16 o                         
  19   1   5         48.80         56.70         3.89 o                         
 -20   2   5         11.09          5.88         5.88 o                         
 -19   2   5        124.64        113.75         9.42 o                         
 -18   2   5          0.28         -1.38         1.38 o                         
 -17   2   5          1.53          0.92         1.34 o                         
 -16   2   5         31.70         42.32         2.63 o                         
 -15   2   5         38.55         42.07         2.40 o                         
 -14   2   5         28.55         30.70         1.84 o                         
 -13   2   5         77.97         73.75         2.60 o                         
 -12   2   5          0.22         -0.42         0.87 o                         
 -11   2   5        112.96        106.45         2.56 o                         
 -10   2   5        414.28        383.46         4.80 o                         
  -9   2   5          4.14          7.82         0.78 o                         
  -8   2   5        275.93        253.29         2.60 o                         
  -7   2   5          0.08          0.46         0.36 o                         
  -6   2   5        156.08        135.79         1.55 o                         
  -5   2   5        842.02        788.46         5.71 o                         
  -4   2   5        167.24        188.29         1.84 o                         
  -3   2   5        730.30        744.95         5.47 o                         
  -2   2   5         23.67         32.60         0.63 o                         
  -1   2   5          1.70          2.18         0.30 o                         
   0   2   5        170.74        141.01         1.41 o                         
   1   2   5         72.62         67.42         0.85 o                         
   2   2   5       1925.72       1999.03        13.45 o                         
   3   2   5       1036.15       1101.49         8.33 o                         
   4   2   5        572.26        599.33         4.82 o                         
   5   2   5         40.83         31.91         0.83 o                         
   6   2   5         82.80         86.47         1.18 o                         
   7   2   5         65.88         68.57         1.43 o                         
   8   2   5          5.85          7.37         0.60 o                         
   9   2   5        955.47        967.24         8.45 o                         
  10   2   5        997.79       1043.59         9.68 o                         
  11   2   5        264.12        285.93         3.58 o                         
  12   2   5          0.50          0.56         0.76 o                         
  13   2   5         16.91         18.41         1.22 o                         
  14   2   5          5.99          6.16         1.17 o                         
  15   2   5         33.57         35.67         1.93 o                         
  16   2   5          1.73          0.47         1.16 o                         
  17   2   5          6.34          6.30         1.45 o                         
  18   2   5         17.52         17.73         1.85 o                         
 -19   3   5          4.00          1.39         1.66 o                         
 -18   3   5          4.75          2.49         1.48 o                         
 -17   3   5         13.96         15.61         1.74 o                         
 -16   3   5         27.60         36.59         2.19 o                         
 -15   3   5          3.86          4.43         1.22 o                         
 -14   3   5          9.76         10.60         1.37 o                         
 -13   3   5          0.55          1.41         1.04 o                         
 -12   3   5         95.75        105.67         2.81 o                         
 -11   3   5         11.60         12.28         1.19 o                         
 -10   3   5          9.89         13.27         1.09 o                         
  -9   3   5         92.80         99.29         1.84 o                         
  -8   3   5          0.05         -0.20         0.47 o                         
  -7   3   5         82.35         74.60         1.27 o                         
  -6   3   5         16.94         20.01         0.73 o                         
  -5   3   5          9.18          5.30         0.52 o                         
  -4   3   5          3.56          3.04         0.49 o                         
  -3   3   5          0.00          0.66         0.39 o                         
  -2   3   5        157.85        193.45         1.95 o                         
  -1   3   5          0.84          0.54         0.36 o                         
   0   3   5        693.66        684.25         5.08 o                         
   1   3   5         29.34         32.56         0.71 o                         
   2   3   5         38.36         45.12         0.94 o                         
   3   3   5         99.79        107.51         1.36 o                         
   4   3   5         43.07         37.93         0.98 o                         
   5   3   5        201.57        201.96         2.53 o                         
   6   3   5         62.61         67.03         1.49 o                         
   7   3   5        132.83        127.98         2.03 o                         
   8   3   5         61.93         66.80         1.84 o                         
   9   3   5         12.01          7.13         0.63 o                         
  10   3   5          4.04          3.11         0.64 o                         
  11   3   5        168.20        182.58         2.76 o                         
  12   3   5         50.99         49.68         1.58 o                         
  13   3   5          0.06          0.00         0.84 o                         
  14   3   5         45.09         53.47         2.14 o                         
  15   3   5          0.12         -0.87         1.05 o                         
  16   3   5         13.44         13.98         1.43 o                         
  17   3   5         17.86         17.85         2.05 o                         
  18   3   5         31.42         54.65        11.16 o                         
 -18   4   5          1.03         -2.13         3.37 o                         
 -17   4   5         54.10         75.06         5.28 o                         
 -16   4   5          9.85          7.91         1.74 o                         
 -15   4   5          1.72          1.41         1.22 o                         
 -14   4   5         16.13         14.58         1.49 o                         
 -13   4   5         59.50         67.97         2.97 o                         
 -12   4   5          2.92          3.41         0.96 o                         
 -11   4   5         43.95         48.48         2.42 o                         
 -10   4   5         24.07         22.44         1.15 o                         
  -9   4   5         10.26         15.18         0.93 o                         
  -8   4   5         19.76         16.04         1.00 o                         
  -7   4   5         43.98         50.56         1.42 o                         
  -6   4   5        177.20        150.98         2.63 o                         
  -5   4   5          0.09          0.27         0.60 o                         
  -4   4   5         65.59         61.18         1.55 o                         
  -3   4   5         96.70         87.60         1.67 o                         
  -2   4   5          3.55          6.25         0.65 o                         
  -1   4   5        393.86        371.50         3.95 o                         
   0   4   5       1513.11       1560.91        12.56 o                         
   1   4   5        363.94        381.77         3.47 o                         
   2   4   5          0.25         -0.03         0.38 o                         
   3   4   5        202.12        184.01         2.30 o                         
   4   4   5        186.72        196.15         2.35 o                         
   5   4   5        196.56        226.76         2.68 o                         
   6   4   5          1.82          0.67         0.56 o                         
   7   4   5        541.03        505.82         5.42 o                         
   8   4   5         70.68         65.44         1.74 o                         
   9   4   5         13.83         10.34         0.98 o                         
  10   4   5         30.28         33.90         1.53 o                         
  11   4   5         97.95        103.09         2.60 o                         
  12   4   5        390.72        451.45        10.00 o                         
  13   4   5        274.05        346.91         6.41 o                         
  14   4   5         75.87         89.96         3.35 o                         
  15   4   5          0.43          0.31         1.19 o                         
  16   4   5          1.57          0.68         1.48 o                         
 -16   5   5         25.20         15.47         1.78 o                         
 -15   5   5          0.66         -1.05         1.05 o                         
 -14   5   5         14.40         10.08         1.68 o                         
 -13   5   5         50.05         46.72         3.19 o                         
 -12   5   5          4.97          5.22         1.04 o                         
 -11   5   5         69.52         73.99         3.40 o                         
 -10   5   5         19.16         17.93         1.29 o                         
  -9   5   5         19.55         17.54         1.38 o                         
  -8   5   5        365.70        410.53         5.66 o                         
  -7   5   5         96.02         97.03         2.35 o                         
  -6   5   5        109.31        120.01         2.39 o                         
  -5   5   5         59.01         56.38         1.75 o                         
  -4   5   5        151.54        170.47         2.73 o                         
  -3   5   5        101.75        115.20         2.32 o                         
  -2   5   5        557.23        607.11         6.51 o                         
  -1   5   5        398.37        450.55         4.74 o                         
   0   5   5          5.70          3.93         0.60 o                         
   1   5   5         15.82         16.09         0.83 o                         
   2   5   5         43.80         40.38         1.09 o                         
   3   5   5         24.30         29.49         1.04 o                         
   4   5   5        220.00        244.63         3.15 o                         
   5   5   5         26.60         17.72         0.93 o                         
   6   5   5          9.37          5.54         0.73 o                         
   7   5   5          0.50         -0.34         0.71 o                         
   8   5   5         14.70         13.56         1.08 o                         
   9   5   5         10.92         12.42         1.06 o                         
  10   5   5          1.13          2.10         0.96 o                         
  11   5   5          0.71         -0.27         0.97 o                         
  12   5   5          7.82          6.66         1.65 o                         
  13   5   5          4.51          4.15         1.33 o                         
  14   5   5         63.11         53.23         4.82 o                         
  15   5   5          2.79         -0.20         1.62 o                         
 -14   6   5          6.99          3.72         1.94 o                         
 -13   6   5          2.92          0.72         1.50 o                         
 -12   6   5          3.96          4.51         1.57 o                         
 -11   6   5          0.21          1.36         1.25 o                         
 -10   6   5          0.66         -0.16         0.98 o                         
  -9   6   5          1.54          0.74         0.95 o                         
  -8   6   5         13.99         12.60         1.36 o                         
  -7   6   5          4.98          5.10         1.07 o                         
  -6   6   5          4.23          2.83         0.85 o                         
  -5   6   5          6.96          6.33         0.99 o                         
  -4   6   5          2.03          2.50         0.86 o                         
  -3   6   5         31.38         30.01         1.68 o                         
  -2   6   5          0.67          0.36         0.91 o                         
  -1   6   5         17.09         16.36         1.16 o                         
   0   6   5          1.54         -0.21         0.68 o                         
   1   6   5         72.26         82.54         1.93 o                         
   2   6   5        230.56        299.28         3.70 o                         
   3   6   5         35.22         38.80         1.35 o                         
   4   6   5         15.66         16.50         1.01 o                         
   5   6   5          2.05          0.99         0.80 o                         
   6   6   5          0.18         -0.01         0.83 o                         
   7   6   5          0.10          0.04         0.89 o                         
   8   6   5         11.95          7.93         1.47 o                         
   9   6   5         57.20         53.74         5.20 o                         
  10   6   5         31.23         34.25         3.49 o                         
  11   6   5         25.23         22.51         2.50 o                         
  12   6   5         10.45          6.90         1.56 o                         
 -10   7   5         14.22          7.02         2.31 o                         
  -9   7   5          0.05         -0.24         1.24 o                         
  -8   7   5          0.50         -0.66         1.08 o                         
  -7   7   5          1.78         -0.16         1.06 o                         
  -6   7   5          0.27          0.41         1.04 o                         
  -5   7   5         38.26         33.29         4.92 o                         
  -4   7   5         57.37         54.77         5.22 o                         
  -3   7   5          1.37          0.71         1.07 o                         
  -2   7   5          0.00          0.65         0.95 o                         
  -1   7   5          3.26          1.43         1.02 o                         
   0   7   5          1.09          0.72         1.02 o                         
   1   7   5         30.82         33.84         2.02 o                         
   2   7   5         29.40         30.68         3.28 o                         
   3   7   5         18.55         13.86         1.91 o                         
   4   7   5          4.49          2.81         1.08 o                         
   5   7   5          6.66          3.00         1.17 o                         
   6   7   5          7.75          5.87         1.68 o                         
   7   7   5          8.61          5.56         1.25 o                         
   8   7   5         74.74         59.59         5.53 o                         
   9   7   5        120.00        110.71         7.85 o                         
  -4   8   5          0.01         -3.53         7.64 o                         
  -3   8   5          0.92          1.26         1.56 o                         
  -2   8   5          5.77          3.48         1.68 o                         
  -1   8   5          0.63         -0.69         1.57 o                         
   0   8   5          3.02          0.29         1.58 o                         
   1   8   5         34.80         30.82         5.00 o                         
   2   8   5          9.01          3.78         1.93 o                         
 -20   0   6         15.68         12.48         3.26 o                         
 -19   0   6         26.85         20.79         4.50 o                         
 -18   0   6          1.17         -0.47         2.11 o                         
 -17   0   6          4.12          5.32         2.42 o                         
 -16   0   6         34.45         40.06         2.63 o                         
 -15   0   6         69.06         75.71         3.05 o                         
 -14   0   6         28.97         33.67         2.23 o                         
 -13   0   6          0.24         -0.65         0.97 o                         
 -12   0   6         67.63         61.65         2.33 o                         
 -11   0   6        672.08        668.99         8.68 o                         
 -10   0   6         37.60         32.26         1.47 o                         
  -9   0   6          5.67          6.15         0.77 o                         
  -8   0   6       1555.93       1503.49        13.63 o                         
  -7   0   6         25.85         20.93         0.84 o                         
  -6   0   6       1453.69       1460.09        13.74 o                         
  -5   0   6        863.72        833.90         7.73 o                         
  -4   0   6        143.88        110.74         1.53 o                         
  -3   0   6          2.10          6.31         0.46 o                         
  -2   0   6       1189.90       1074.22        10.11 o                         
  -1   0   6       1204.53       1093.20        10.28 o                         
   0   0   6          3.14          6.59         0.54 o                         
   1   0   6        298.13        233.33         3.26 o                         
   2   0   6         29.87         30.77         1.05 o                         
   3   0   6       1106.98       1038.49        11.21 o                         
   4   0   6        864.50        848.19         8.78 o                         
   5   0   6         80.01         77.91         1.57 o                         
   6   0   6        477.45        457.38         5.67 o                         
   7   0   6         17.29         14.44         1.03 o                         
   8   0   6        109.16        104.40         2.92 o                         
   9   0   6          0.15          0.34         1.10 o                         
  10   0   6        312.03        306.87         6.90 o                         
  11   0   6         56.90         60.78         3.27 o                         
  12   0   6          0.43          0.64         1.53 o                         
  13   0   6        159.84        156.62         5.23 o                         
  14   0   6         43.96         39.54         3.14 o                         
  15   0   6          0.40          0.17         1.72 o                         
  16   0   6         13.00         12.80         2.48 o                         
  17   0   6         18.75         22.28         3.09 o                         
  18   0   6          3.79          2.24         2.26 o                         
  19   0   6          0.62         -1.86         5.06 o                         
 -20   1   6         55.02         47.67         3.50 o                         
 -19   1   6          4.55          4.63         1.59 o                         
 -18   1   6         14.11         15.93         2.02 o                         
 -17   1   6         33.65         38.73         2.52 o                         
 -16   1   6          2.19          0.26         1.28 o                         
 -15   1   6          0.80          1.42         1.15 o                         
 -14   1   6          0.00         -0.60         0.96 o                         
 -13   1   6          3.02          5.46         0.98 o                         
 -12   1   6         21.88         24.21         1.34 o                         
 -11   1   6        628.68        638.75         7.30 o                         
 -10   1   6         51.38         42.00         1.44 o                         
  -9   1   6         76.77         69.83         1.54 o                         
  -8   1   6        131.63        131.53         1.61 o                         
  -7   1   6        115.54        126.57         1.42 o                         
  -6   1   6        221.52        203.92         1.91 o                         
  -5   1   6        540.05        500.94         3.72 o                         
  -4   1   6          3.69          4.59         0.34 o                         
  -3   1   6         55.59         62.62         0.86 o                         
  -2   1   6          1.36          1.34         0.28 o                         
  -1   1   6       1368.97       1316.02         9.10 o                         
   0   1   6        445.41        374.22         3.30 o                         
   1   1   6        213.10        224.25         2.01 o                         
   2   1   6       1197.94       1114.91         8.31 o                         
   3   1   6       1430.07       1442.75        10.43 o                         
   4   1   6        182.73        172.56         1.78 o                         
   5   1   6        384.30        342.48         3.08 o                         
   6   1   6         11.57          5.60         0.53 o                         
   7   1   6         69.41         77.99         1.47 o                         
   8   1   6        207.32        193.14         2.71 o                         
   9   1   6        120.35        108.46         2.41 o                         
  10   1   6          0.68          0.88         0.79 o                         
  11   1   6         98.11         97.00         2.64 o                         
  12   1   6        204.84        206.26         3.87 o                         
  13   1   6         43.96         52.68         2.24 o                         
  14   1   6         26.78         25.78         1.79 o                         
  15   1   6         50.87         51.07         2.34 o                         
  16   1   6         51.35         51.97         2.69 o                         
  17   1   6         17.92         14.39         1.75 o                         
  18   1   6         92.04        114.39         4.12 o                         
 -19   2   6         85.65         76.40         5.90 o                         
 -18   2   6         76.34         79.63         4.72 o                         
 -17   2   6         38.60         35.71         3.02 o                         
 -16   2   6          1.19         -0.02         1.25 o                         
 -15   2   6         20.74         17.98         1.56 o                         
 -14   2   6          6.05          7.20         1.20 o                         
 -13   2   6         66.13         61.10         2.22 o                         
 -12   2   6          7.37          3.06         0.90 o                         
 -11   2   6        252.74        230.82         3.76 o                         
 -10   2   6         70.13         58.43         1.87 o                         
  -9   2   6          6.24          5.86         0.71 o                         
  -8   2   6        256.63        282.08         3.04 o                         
  -7   2   6        288.49        274.68         2.57 o                         
  -6   2   6        455.26        484.15         3.77 o                         
  -5   2   6       1060.76       1075.98         7.40 o                         
  -4   2   6        377.02        328.85         2.76 o                         
  -3   2   6        503.04        545.22         4.24 o                         
  -2   2   6          1.39          0.82         0.27 o                         
  -1   2   6       1502.32       1522.49        10.26 o                         
   0   2   6        106.17         88.55         1.13 o                         
   1   2   6       1742.61       1720.55        11.20 o                         
   2   2   6         73.22         67.42         0.98 o                         
   3   2   6        315.04        307.42         2.72 o                         
   4   2   6        300.03        325.72         2.99 o                         
   5   2   6         46.26         52.11         1.11 o                         
   6   2   6         18.25         19.40         0.89 o                         
   7   2   6         13.66         13.24         0.65 o                         
   8   2   6         10.84         15.01         0.76 o                         
   9   2   6        106.52        103.81         1.86 o                         
  10   2   6          6.00          6.94         0.78 o                         
  11   2   6        545.51        550.06         5.96 o                         
  12   2   6         12.95         11.56         1.02 o                         
  13   2   6         31.41         33.04         1.61 o                         
  14   2   6          3.19          2.24         1.12 o                         
  15   2   6          0.82          1.32         1.17 o                         
  16   2   6          1.37          2.10         1.26 o                         
  17   2   6         22.54         18.57         1.85 o                         
  18   2   6          4.40          2.79         1.52 o                         
 -19   3   6          1.62          1.07         1.91 o                         
 -18   3   6          2.48          0.74         1.45 o                         
 -17   3   6          1.25          0.14         1.30 o                         
 -16   3   6          1.36          0.94         1.21 o                         
 -15   3   6         68.08         79.09         3.52 o                         
 -14   3   6          4.96          4.86         1.13 o                         
 -13   3   6        148.59        172.61         3.43 o                         
 -12   3   6         30.77         31.76         1.60 o                         
 -11   3   6          7.88          9.80         1.03 o                         
 -10   3   6        187.60        190.56         2.96 o                         
  -9   3   6          6.90          7.45         0.71 o                         
  -8   3   6        262.07        242.13         3.76 o                         
  -7   3   6         10.99          7.91         0.64 o                         
  -6   3   6          2.55          4.19         0.48 o                         
  -5   3   6         41.92         43.30         1.14 o                         
  -4   3   6         69.83         68.51         1.41 o                         
  -3   3   6         88.59         97.98         1.61 o                         
  -2   3   6         28.09         26.82         0.82 o                         
  -1   3   6         28.35         25.34         0.69 o                         
   0   3   6          8.92          8.26         0.41 o                         
   1   3   6        748.49        754.06         5.35 o                         
   2   3   6        149.12        156.79         1.79 o                         
   3   3   6         30.95         32.87         0.94 o                         
   4   3   6        389.84        384.44         3.77 o                         
   5   3   6         93.24         90.06         1.59 o                         
   6   3   6        202.24        197.60         2.76 o                         
   7   3   6          0.13         -0.53         0.53 o                         
   8   3   6         18.95         17.72         1.09 o                         
   9   3   6          8.95          8.70         0.95 o                         
  10   3   6         26.83         20.39         1.35 o                         
  11   3   6         61.85         65.28         2.05 o                         
  12   3   6          5.52          5.23         0.83 o                         
  13   3   6          0.55         -0.04         0.83 o                         
  14   3   6         10.87          8.24         1.20 o                         
  15   3   6         13.01         11.75         1.36 o                         
  16   3   6          9.15         10.05         1.78 o                         
  17   3   6          0.02          0.06         1.58 o                         
 -17   4   6          5.55          4.81         1.60 o                         
 -16   4   6         75.86         82.73         4.89 o                         
 -15   4   6        131.45        184.05         4.94 o                         
 -14   4   6          9.84          9.33         1.41 o                         
 -13   4   6         82.91         96.08         2.73 o                         
 -12   4   6         53.38         62.59         2.15 o                         
 -11   4   6         22.50         22.05         1.34 o                         
 -10   4   6        249.89        263.92         3.65 o                         
  -9   4   6        114.77        141.81         2.27 o                         
  -8   4   6         22.39         28.01         1.25 o                         
  -7   4   6         61.00         62.53         1.81 o                         
  -6   4   6         23.93         28.54         1.16 o                         
  -5   4   6        132.73        129.69         2.32 o                         
  -4   4   6         89.06         88.72         1.92 o                         
  -3   4   6        141.98        146.39         2.15 o                         
  -2   4   6        256.05        251.02         3.07 o                         
  -1   4   6         34.94         30.01         0.98 o                         
   0   4   6         55.86         52.88         1.17 o                         
   1   4   6        265.20        250.84         2.68 o                         
   2   4   6         55.65         62.32         1.33 o                         
   3   4   6         19.43         13.44         0.75 o                         
   4   4   6         44.52         52.82         1.34 o                         
   5   4   6        167.45        156.82         2.25 o                         
   6   4   6         49.40         44.79         1.42 o                         
   7   4   6        276.76        278.12         3.58 o                         
   8   4   6         53.62         45.53         1.56 o                         
   9   4   6         14.23         15.68         1.14 o                         
  10   4   6          7.33          7.75         1.08 o                         
  11   4   6          0.51          0.36         0.92 o                         
  12   4   6          9.45          6.99         1.31 o                         
  13   4   6         19.45         14.10         1.53 o                         
  14   4   6          2.01          1.07         1.21 o                         
  15   4   6         30.11         23.83         2.33 o                         
  16   4   6         20.19         17.66         2.17 o                         
 -16   5   6          0.39         -0.18         1.33 o                         
 -15   5   6          6.67          2.66         1.18 o                         
 -14   5   6         22.87         19.29         2.01 o                         
 -13   5   6         13.61         13.87         1.63 o                         
 -12   5   6         16.93         14.01         1.40 o                         
 -11   5   6         15.77         13.73         1.14 o                         
 -10   5   6         27.86         34.64         1.92 o                         
  -9   5   6         66.61         76.71         2.46 o                         
  -8   5   6         82.01         87.62         2.24 o                         
  -7   5   6         42.97         50.59         1.85 o                         
  -6   5   6         13.53         15.11         1.15 o                         
  -5   5   6         16.97         16.86         1.15 o                         
  -4   5   6          1.07          0.43         0.68 o                         
  -3   5   6        160.97        176.21         2.85 o                         
  -2   5   6         40.24         43.04         1.47 o                         
  -1   5   6         16.08         14.15         0.89 o                         
   0   5   6         39.21         43.45         1.27 o                         
   1   5   6        103.78        107.98         1.74 o                         
   2   5   6         18.15         18.38         0.88 o                         
   3   5   6         69.87         78.14         1.52 o                         
   4   5   6         71.28         71.24         1.75 o                         
   5   5   6        119.75        119.60         2.10 o                         
   6   5   6         70.20         61.56         1.63 o                         
   7   5   6          2.84          5.47         0.80 o                         
   8   5   6          8.33          5.64         0.92 o                         
   9   5   6         21.02         22.12         1.29 o                         
  10   5   6         22.67         18.77         1.51 o                         
  11   5   6         55.50         71.56         3.24 o                         
  12   5   6          1.25          0.98         1.12 o                         
  13   5   6         35.63         36.34         2.60 o                         
  14   5   6         23.46         15.40         2.28 o                         
 -13   6   6         11.44         12.91         2.02 o                         
 -12   6   6          1.19          2.01         1.44 o                         
 -11   6   6          1.31          0.51         1.13 o                         
 -10   6   6         16.85         13.61         2.20 o                         
  -9   6   6         15.44         16.42         1.48 o                         
  -8   6   6          6.78          5.47         1.17 o                         
  -7   6   6          9.79          7.31         1.17 o                         
  -6   6   6          0.15          1.07         0.90 o                         
  -5   6   6          0.81          0.64         0.82 o                         
  -4   6   6         51.62         61.78         2.18 o                         
  -3   6   6         10.41          8.40         1.04 o                         
  -2   6   6         39.69         43.45         1.73 o                         
  -1   6   6         73.43         93.81         2.77 o                         
   0   6   6         12.80         14.79         1.06 o                         
   1   6   6          7.65         12.75         0.93 o                         
   2   6   6          0.76          0.71         0.73 o                         
   3   6   6          0.06          0.40         0.74 o                         
   4   6   6          2.63          2.77         0.79 o                         
   5   6   6          5.66          3.12         0.84 o                         
   6   6   6         10.26          6.94         1.09 o                         
   7   6   6         38.15         45.46         2.39 o                         
   8   6   6         51.04         58.46         2.66 o                         
   9   6   6          2.95          2.64         1.14 o                         
  10   6   6          0.46         -0.37         1.16 o                         
  11   6   6          7.13          3.48         1.41 o                         
  12   6   6         14.46          9.29         1.81 o                         
 -10   7   6          0.01         -0.54         1.36 o                         
  -9   7   6          8.48          3.69         1.41 o                         
  -8   7   6          4.61          3.22         1.30 o                         
  -7   7   6         13.93          5.85         1.32 o                         
  -6   7   6          0.60          0.03         1.05 o                         
  -5   7   6         71.04         47.03         6.99 o                         
  -4   7   6        176.44        129.83         7.86 o                         
  -3   7   6          2.16          2.10         1.09 o                         
  -2   7   6          0.02         -1.01         1.01 o                         
  -1   7   6          4.58          3.60         1.13 o                         
   0   7   6          4.08          3.43         1.07 o                         
   1   7   6         36.96         34.60         3.58 o                         
   2   7   6         26.60         16.75         1.65 o                         
   3   7   6          1.26          1.83         1.06 o                         
   4   7   6         20.46         20.82         2.46 o                         
   5   7   6          0.07         -0.82         1.12 o                         
   6   7   6          0.00         -0.99         1.16 o                         
   7   7   6          8.52          6.75         1.47 o                         
   8   7   6          2.78          1.93         1.30 o                         
  -2   8   6          0.41          0.35         5.64 o                         
  -1   8   6          0.04         -1.71         3.68 o                         
   0   8   6          0.64          0.73         6.02 o                         
 -20   1   7        184.72        176.96         9.21 o                         
 -19   1   7         87.22        101.23         5.09 o                         
 -18   1   7          7.61          6.21         1.59 o                         
 -17   1   7         91.58        110.51         4.00 o                         
 -16   1   7         11.96         12.19         1.71 o                         
 -15   1   7          8.44         11.12         1.42 o                         
 -14   1   7          6.67         11.45         1.19 o                         
 -13   1   7        188.15        158.87         2.96 o                         
 -12   1   7        206.37        214.41         3.39 o                         
 -11   1   7        396.34        392.65         4.94 o                         
 -10   1   7        875.67        947.38         9.24 o                         
  -9   1   7        797.76        776.23         7.29 o                         
  -8   1   7         19.06         18.84         0.74 o                         
  -7   1   7        673.79        755.67         5.54 o                         
  -6   1   7       1079.57       1082.84         7.46 o                         
  -5   1   7         66.43         45.41         0.84 o                         
  -4   1   7        649.65        676.32         4.79 o                         
  -3   1   7        242.09        263.10         2.21 o                         
  -2   1   7         13.16         10.99         0.48 o                         
  -1   1   7         96.63         82.99         1.14 o                         
   0   1   7        809.07        881.27         7.47 o                         
   1   1   7        537.74        497.46         4.15 o                         
   2   1   7          3.24          4.99         0.37 o                         
   3   1   7         12.50         18.82         0.60 o                         
   4   1   7         81.41         72.81         1.06 o                         
   5   1   7        676.08        706.24         5.87 o                         
   6   1   7          0.50          0.40         0.46 o                         
   7   1   7         41.76         39.20         1.20 o                         
   8   1   7         25.86         25.74         1.17 o                         
   9   1   7         29.25         29.00         1.57 o                         
  10   1   7         15.49         13.30         1.30 o                         
  11   1   7          0.47          1.23         0.96 o                         
  12   1   7          0.00         -0.42         1.00 o                         
  13   1   7         24.68         24.84         1.71 o                         
  14   1   7          2.41          1.33         1.14 o                         
  15   1   7         51.19         56.68         2.70 o                         
  16   1   7          2.25          4.16         1.33 o                         
  17   1   7         31.22         32.14         2.26 o                         
  18   1   7          7.49          6.34         1.66 o                         
 -19   2   7        199.61        206.91        13.39 o                         
 -18   2   7         94.18         97.35         5.32 o                         
 -17   2   7         45.61         58.91         3.33 o                         
 -16   2   7          2.45          1.81         1.30 o                         
 -15   2   7         12.50         13.99         1.47 o                         
 -14   2   7          3.03          4.40         1.13 o                         
 -13   2   7         68.31         60.89         2.27 o                         
 -12   2   7        407.87        411.54         5.76 o                         
 -11   2   7        556.87        569.61         7.20 o                         
 -10   2   7        165.52        153.80         2.74 o                         
  -9   2   7         30.51         27.65         1.07 o                         
  -8   2   7         64.64         62.65         1.44 o                         
  -7   2   7         12.49         15.04         0.74 o                         
  -6   2   7        209.73        224.55         2.02 o                         
  -5   2   7        469.41        471.68         3.73 o                         
  -4   2   7        167.06        141.10         1.51 o                         
  -3   2   7        202.85        205.70         1.90 o                         
  -2   2   7         92.88        102.94         1.18 o                         
  -1   2   7         15.13         19.89         0.65 o                         
   0   2   7        140.92        158.45         1.72 o                         
   1   2   7       1513.80       1596.25        10.62 o                         
   2   2   7       2959.83       3087.67        21.79 o                         
   3   2   7        113.70        119.51         1.47 o                         
   4   2   7         26.99         31.78         0.87 o                         
   5   2   7         39.27         48.07         1.22 o                         
   6   2   7         96.31        104.51         1.82 o                         
   7   2   7        239.34        241.34         2.92 o                         
   8   2   7        177.86        189.79         2.68 o                         
   9   2   7         41.83         43.41         1.50 o                         
  10   2   7        129.51        145.38         2.40 o                         
  11   2   7         33.46         36.88         1.67 o                         
  12   2   7        106.24        116.17         2.54 o                         
  13   2   7         38.08         39.96         1.70 o                         
  14   2   7          7.26          4.78         1.20 o                         
  15   2   7         10.90         12.18         1.47 o                         
  16   2   7         47.48         55.82         3.44 o                         
  17   2   7          4.66          3.95         1.49 o                         
  18   2   7          1.78         -0.76         4.14 o                         
 -18   3   7         90.31        108.92         4.97 o                         
 -17   3   7          3.34          2.12         1.48 o                         
 -16   3   7         11.04          8.73         1.46 o                         
 -15   3   7          5.61          2.38         1.20 o                         
 -14   3   7         30.87         33.03         1.81 o                         
 -13   3   7         16.07         16.91         1.39 o                         
 -12   3   7          0.09         -0.82         0.88 o                         
 -11   3   7          2.59          2.62         0.84 o                         
 -10   3   7         29.97         32.59         1.35 o                         
  -9   3   7          9.01         11.23         0.83 o                         
  -8   3   7        470.10        465.20         4.86 o                         
  -7   3   7        107.45         73.86         1.40 o                         
  -6   3   7         21.22         17.80         0.73 o                         
  -5   3   7         36.50         33.09         0.99 o                         
  -4   3   7        117.44         95.02         1.58 o                         
  -3   3   7         48.57         42.26         1.08 o                         
  -2   3   7         65.95         72.21         1.21 o                         
  -1   3   7         82.43         89.14         1.27 o                         
   0   3   7        152.29        136.17         1.56 o                         
   1   3   7        724.30        722.01         6.43 o                         
   2   3   7         21.18         15.10         0.69 o                         
   3   3   7        171.35        171.76         2.18 o                         
   4   3   7         12.75         13.57         0.77 o                         
   5   3   7          0.19          0.08         0.54 o                         
   6   3   7         96.70         94.67         1.87 o                         
   7   3   7         26.14         23.69         1.11 o                         
   8   3   7         75.31         74.25         2.03 o                         
   9   3   7         20.97         21.04         1.34 o                         
  10   3   7         37.84         37.28         1.75 o                         
  11   3   7         34.06         37.61         1.89 o                         
  12   3   7         28.84         24.21         1.47 o                         
  13   3   7          6.17          4.37         1.01 o                         
  14   3   7          0.26          1.04         0.99 o                         
  15   3   7          0.03         -0.05         1.46 o                         
  16   3   7          7.80          4.63         1.76 o                         
  17   3   7          0.47         -0.33         1.82 o                         
 -17   4   7         16.34          9.57         1.66 o                         
 -16   4   7         21.65         12.65         1.99 o                         
 -15   4   7         24.25         30.70         3.16 o                         
 -14   4   7         60.54         72.65         2.99 o                         
 -13   4   7         61.99         69.13         2.22 o                         
 -12   4   7          0.47          0.59         0.86 o                         
 -11   4   7         16.35         15.99         1.08 o                         
 -10   4   7         39.40         43.14         1.47 o                         
  -9   4   7       1012.23       1139.22        12.47 o                         
  -8   4   7        891.50        943.93        10.51 o                         
  -7   4   7        145.54        130.73         2.59 o                         
  -6   4   7          2.71          1.62         0.70 o                         
  -5   4   7          1.75          0.51         0.61 o                         
  -4   4   7          4.03          3.17         0.68 o                         
  -3   4   7         85.31         85.78         1.80 o                         
  -2   4   7        351.62        402.66         4.47 o                         
  -1   4   7        299.03        314.86         3.60 o                         
   0   4   7        274.54        267.49         2.92 o                         
   1   4   7         57.11         57.54         1.28 o                         
   2   4   7         18.41         21.43         0.87 o                         
   3   4   7         10.42         10.85         0.70 o                         
   4   4   7         86.37        102.27         1.77 o                         
   5   4   7         45.11         51.35         1.39 o                         
   6   4   7         96.17        113.96         1.98 o                         
   7   4   7         16.21         15.06         1.00 o                         
   8   4   7         20.87         23.05         1.26 o                         
   9   4   7          4.27          3.98         0.95 o                         
  10   4   7         52.32         54.60         2.05 o                         
  11   4   7         96.32        100.96         3.24 o                         
  12   4   7         39.57         44.86         2.28 o                         
  13   4   7         18.54         16.32         1.86 o                         
  14   4   7          6.03          5.08         1.42 o                         
  15   4   7          7.44          4.76         1.50 o                         
 -16   5   7          0.00         -2.70         3.51 o                         
 -15   5   7         39.40         36.71         3.06 o                         
 -14   5   7          0.50         -1.03         1.03 o                         
 -13   5   7          1.73          0.65         1.02 o                         
 -12   5   7          7.77          7.55         1.08 o                         
 -11   5   7         11.72          9.37         1.31 o                         
 -10   5   7         36.81         33.52         1.87 o                         
  -9   5   7          0.99          0.61         0.93 o                         
  -8   5   7         77.74        100.94         2.92 o                         
  -7   5   7        154.80        177.02         3.25 o                         
  -6   5   7          9.52         11.14         1.11 o                         
  -5   5   7          6.17          7.57         0.92 o                         
  -4   5   7        113.92        118.17         2.42 o                         
  -3   5   7         23.22         19.36         1.17 o                         
  -2   5   7          0.02         -0.20         0.67 o                         
  -1   5   7        183.31        208.96         3.07 o                         
   0   5   7         65.26         66.50         1.55 o                         
   1   5   7          0.51          0.29         0.56 o                         
   2   5   7         44.82         47.70         1.36 o                         
   3   5   7          4.51          3.48         0.66 o                         
   4   5   7          0.25          1.31         0.62 o                         
   5   5   7         37.44         40.68         1.36 o                         
   6   5   7          1.07          2.55         0.75 o                         
   7   5   7         36.62         39.65         1.42 o                         
   8   5   7         46.38         46.73         1.60 o                         
   9   5   7          1.70          0.67         0.92 o                         
  10   5   7          3.34          2.88         1.09 o                         
  11   5   7          1.77          1.88         1.15 o                         
  12   5   7         71.31         75.54         3.39 o                         
  13   5   7         73.73         71.14         5.19 o                         
  14   5   7          6.80          3.62         1.52 o                         
 -13   6   7          0.47         -0.54         1.51 o                         
 -12   6   7         40.30         35.01         4.51 o                         
 -11   6   7        122.26        100.45         8.86 o                         
 -10   6   7         36.20         47.89         3.73 o                         
  -9   6   7          7.41          5.21         1.32 o                         
  -8   6   7          0.38          0.56         1.02 o                         
  -7   6   7          6.65          7.08         1.15 o                         
  -6   6   7         10.28          9.35         1.17 o                         
  -5   6   7          0.97          3.16         1.01 o                         
  -4   6   7          0.98          0.93         0.91 o                         
  -3   6   7         10.20          8.86         1.05 o                         
  -2   6   7         12.92         14.98         1.13 o                         
  -1   6   7          2.33          2.14         0.72 o                         
   0   6   7          1.44          2.04         0.78 o                         
   1   6   7          0.63         -0.53         0.79 o                         
   2   6   7         28.05         39.91         1.64 o                         
   3   6   7         66.01         81.56         2.13 o                         
   4   6   7         15.89         14.23         1.10 o                         
   5   6   7          7.83          6.93         1.04 o                         
   6   6   7          8.37         10.48         1.26 o                         
   7   6   7          5.73          3.20         1.11 o                         
   8   6   7          3.94          2.95         1.14 o                         
   9   6   7          5.70          4.73         1.38 o                         
  10   6   7          0.98          0.30         1.24 o                         
  11   6   7          0.04         -0.29         1.31 o                         
  -9   7   7          2.57          0.17         1.31 o                         
  -8   7   7          2.45          1.27         1.23 o                         
  -7   7   7          3.02          2.45         1.21 o                         
  -6   7   7         32.02         32.56         3.23 o                         
  -5   7   7         36.48         22.98         4.23 o                         
  -4   7   7         78.80         57.55         5.64 o                         
  -3   7   7          6.96          5.63         1.19 o                         
  -2   7   7          5.92          2.84         1.16 o                         
  -1   7   7          2.50          2.25         1.17 o                         
   0   7   7          2.91          1.01         1.13 o                         
   1   7   7         18.75         15.42         1.71 o                         
   2   7   7         28.63         20.93         2.71 o                         
   3   7   7         67.79         79.08         4.94 o                         
   4   7   7         43.90         48.90         3.06 o                         
   5   7   7          0.24          1.08         1.23 o                         
   6   7   7         18.90         12.80         1.80 o                         
   7   7   7          0.28         -0.76         1.25 o                         
   8   7   7          7.36          3.22         1.57 o                         
 -20   0   8         28.64         22.68         4.49 o                         
 -19   0   8          0.46         -1.81         2.23 o                         
 -18   0   8         99.75        120.46         9.37 o                         
 -17   0   8          1.98          3.22         2.28 o                         
 -16   0   8         61.97         64.53         4.94 o                         
 -15   0   8          3.69          6.48         1.29 o                         
 -14   0   8          4.07          1.93         1.12 o                         
 -13   0   8          3.81          0.89         1.01 o                         
 -12   0   8          0.25          1.19         0.80 o                         
 -11   0   8        118.18        121.26         2.64 o                         
 -10   0   8        246.41        243.33         3.93 o                         
  -9   0   8        340.90        345.73         4.60 o                         
  -8   0   8        944.73        913.64        10.68 o                         
  -7   0   8         14.08         22.38         1.04 o                         
  -6   0   8         26.72         30.28         1.07 o                         
  -5   0   8         10.58         13.35         0.70 o                         
  -4   0   8        644.89        591.51         5.83 o                         
  -3   0   8         67.82         65.24         1.30 o                         
  -2   0   8       2157.79       2318.78        20.77 o                         
  -1   0   8       5389.74       5272.88        48.71 o                         
   0   0   8        101.20         91.44         1.80 o                         
   1   0   8          8.72          2.98         0.54 o                         
   2   0   8        630.49        540.82         6.66 o                         
   3   0   8        189.21        159.69         2.60 o                         
   4   0   8        433.11        440.57         5.44 o                         
   5   0   8        287.00        334.46         4.24 o                         
   6   0   8          6.28          4.32         0.75 o                         
   7   0   8        102.20         89.13         2.75 o                         
   8   0   8        142.54        120.29         3.14 o                         
   9   0   8          4.87          6.00         1.69 o                         
  10   0   8          3.58          3.96         1.47 o                         
  11   0   8        649.00        707.02        13.36 o                         
  12   0   8        816.76        852.67        15.74 o                         
  13   0   8        269.87        298.61         7.66 o                         
  14   0   8          0.03         -1.62         1.62 o                         
  15   0   8         42.45         50.00         4.73 o                         
  16   0   8         18.54         21.00         2.90 o                         
  17   0   8         26.04         30.54         3.69 o                         
  18   0   8          6.86          5.33         2.52 o                         
 -20   1   8         28.42         11.90         4.03 o                         
 -19   1   8         14.99         14.34         2.44 o                         
 -18   1   8          3.92          5.50         1.62 o                         
 -17   1   8          0.20         -1.29         1.29 o                         
 -16   1   8        107.02        140.06         4.91 o                         
 -15   1   8         12.88         13.67         1.46 o                         
 -14   1   8         21.81         11.60         1.18 o                         
 -13   1   8         19.51         17.20         1.23 o                         
 -12   1   8         25.48         28.43         1.38 o                         
 -11   1   8        269.08        268.82         3.76 o                         
 -10   1   8        525.22        532.42         6.02 o                         
  -9   1   8        953.84        919.88         8.23 o                         
  -8   1   8          0.01         -0.44         0.44 o                         
  -7   1   8        261.51        256.90         2.55 o                         
  -6   1   8        996.27       1009.45         6.97 o                         
  -5   1   8         64.04         68.70         1.01 o                         
  -4   1   8        108.38        126.21         1.36 o                         
  -3   1   8       1984.44       1967.92        13.32 o                         
  -2   1   8         76.03         94.85         1.24 o                         
  -1   1   8         78.06         83.62         1.20 o                         
   0   1   8        897.13        976.25         7.75 o                         
   1   1   8        677.87        725.01         5.84 o                         
   2   1   8         78.65         93.58         1.20 o                         
   3   1   8        381.80        425.10         3.62 o                         
   4   1   8        537.84        554.66         4.49 o                         
   5   1   8        394.06        396.47         3.72 o                         
   6   1   8         16.75         15.58         0.77 o                         
   7   1   8         57.75         61.87         1.58 o                         
   8   1   8         30.53         30.60         1.32 o                         
   9   1   8         16.95         18.72         1.27 o                         
  10   1   8        455.02        459.30         6.18 o                         
  11   1   8        361.36        383.11         5.74 o                         
  12   1   8        150.80        151.28         3.40 o                         
  13   1   8         28.57         28.53         1.98 o                         
  14   1   8         26.28         26.61         1.99 o                         
  15   1   8         29.40         34.05         2.29 o                         
  16   1   8          1.82          2.92         1.40 o                         
  17   1   8          5.17          3.48         1.52 o                         
  18   1   8          9.82          7.82         3.75 o                         
 -19   2   8         12.33          8.87         1.83 o                         
 -18   2   8          2.03          0.74         1.43 o                         
 -17   2   8          5.14          5.58         1.55 o                         
 -16   2   8         22.74         22.21         1.89 o                         
 -15   2   8          0.28          0.52         1.07 o                         
 -14   2   8          0.02          0.09         0.98 o                         
 -13   2   8         12.96         10.09         1.19 o                         
 -12   2   8          9.62         10.94         1.18 o                         
 -11   2   8          2.79          2.78         0.87 o                         
 -10   2   8         29.34         31.13         1.42 o                         
  -9   2   8        120.82        109.19         2.06 o                         
  -8   2   8        100.14        110.04         2.01 o                         
  -7   2   8        156.16        171.29         2.00 o                         
  -6   2   8        753.86        730.68         5.75 o                         
  -5   2   8          3.37         12.59         0.59 o                         
  -4   2   8         15.70         16.09         0.62 o                         
  -3   2   8          6.42          6.78         0.43 o                         
  -2   2   8        254.44        268.08         2.61 o                         
  -1   2   8        130.50        134.45         1.58 o                         
   0   2   8        501.78        525.11         4.32 o                         
   1   2   8       2438.00       2502.98        17.92 o                         
   2   2   8        207.64        214.60         2.45 o                         
   3   2   8        533.24        531.84         4.61 o                         
   4   2   8          2.31          0.53         0.46 o                         
   5   2   8        119.79        114.79         1.92 o                         
   6   2   8         29.15         28.74         1.06 o                         
   7   2   8        142.83        136.04         2.08 o                         
   8   2   8          6.72          8.70         0.80 o                         
   9   2   8         68.61         66.48         1.98 o                         
  10   2   8        175.28        181.80         3.22 o                         
  11   2   8          3.48          3.51         0.88 o                         
  12   2   8        114.54        112.48         3.12 o                         
  13   2   8          2.10         -0.90         0.90 o                         
  14   2   8         14.85         15.07         1.51 o                         
  15   2   8         94.37        100.54         3.10 o                         
  16   2   8         23.89         25.92         2.06 o                         
  17   2   8          1.74          0.17         1.67 o                         
 -18   3   8          0.46         -1.41         1.47 o                         
 -17   3   8         31.74         27.93         3.16 o                         
 -16   3   8         57.79         75.19         3.56 o                         
 -15   3   8         62.26         63.59         2.57 o                         
 -14   3   8         85.80         94.23         2.93 o                         
 -13   3   8        206.51        249.69         4.30 o                         
 -12   3   8         18.56         21.51         1.41 o                         
 -11   3   8         85.43         98.60         2.46 o                         
 -10   3   8          2.82          4.30         0.79 o                         
  -9   3   8        353.14        367.44         4.44 o                         
  -8   3   8          1.59          0.69         0.57 o                         
  -7   3   8         79.42         99.24         1.68 o                         
  -6   3   8         19.90         10.11         0.64 o                         
  -5   3   8         40.18         37.28         0.95 o                         
  -4   3   8          1.61          0.77         0.39 o                         
  -3   3   8         86.87         92.78         1.44 o                         
  -2   3   8        103.55         87.54         1.28 o                         
  -1   3   8        102.20        110.35         1.55 o                         
   0   3   8       1183.89       1120.45         8.91 o                         
   1   3   8       1482.84       1487.44        13.07 o                         
   2   3   8          0.36          1.67         0.48 o                         
   3   3   8        542.13        516.47         5.01 o                         
   4   3   8         45.36         50.61         1.26 o                         
   5   3   8        398.41        423.38         4.62 o                         
   6   3   8          0.89          1.06         0.56 o                         
   7   3   8        490.39        457.89         5.39 o                         
   8   3   8         89.75         81.89         2.20 o                         
   9   3   8         20.85         19.06         1.41 o                         
  10   3   8         82.65         89.98         2.74 o                         
  11   3   8          4.76          4.42         1.17 o                         
  12   3   8         13.70         12.49         1.48 o                         
  13   3   8          0.20          1.05         1.35 o                         
  14   3   8         41.33         43.43         2.57 o                         
  15   3   8         19.23         16.91         2.04 o                         
  16   3   8          7.65          4.92         1.81 o                         
 -17   4   8          0.02         -0.29         1.29 o                         
 -16   4   8         20.56         12.82         2.03 o                         
 -15   4   8         85.45        106.21         4.19 o                         
 -14   4   8          4.98          4.73         1.17 o                         
 -13   4   8         79.03         93.10         2.82 o                         
 -12   4   8         30.24         32.78         1.63 o                         
 -11   4   8         48.37         51.76         1.81 o                         
 -10   4   8         41.48         47.12         1.52 o                         
  -9   4   8         97.62        111.45         2.55 o                         
  -8   4   8         12.96         21.23         1.13 o                         
  -7   4   8        132.68        113.75         2.48 o                         
  -6   4   8          6.38          9.63         0.90 o                         
  -5   4   8          1.57          0.58         0.63 o                         
  -4   4   8        275.12        279.88         3.44 o                         
  -3   4   8          3.05          3.08         0.62 o                         
  -2   4   8         44.11         39.70         1.13 o                         
  -1   4   8        378.00        360.80         3.88 o                         
   0   4   8        145.83        139.21         2.20 o                         
   1   4   8         14.67         13.81         0.76 o                         
   2   4   8         30.91         32.91         1.32 o                         
   3   4   8         37.48         36.53         1.13 o                         
   4   4   8        161.81        168.27         2.31 o                         
   5   4   8        400.37        401.89         4.18 o                         
   6   4   8         82.04         71.64         1.79 o                         
   7   4   8          0.78          0.13         0.69 o                         
   8   4   8          3.33          4.01         0.91 o                         
   9   4   8         11.91         11.54         1.18 o                         
  10   4   8         14.63         22.36         1.54 o                         
  11   4   8         10.19          6.66         1.35 o                         
  12   4   8         54.56         48.57         2.81 o                         
  13   4   8         12.36         13.92         1.68 o                         
  14   4   8          0.49         -0.01         1.33 o                         
  15   4   8         19.44         16.09         2.21 o                         
 -15   5   8          6.49          5.08         1.46 o                         
 -14   5   8         11.17          8.24         1.27 o                         
 -13   5   8         12.19         10.33         1.44 o                         
 -12   5   8         10.03         10.17         1.70 o                         
 -11   5   8          1.43          1.97         1.16 o                         
 -10   5   8          7.98          8.99         1.24 o                         
  -9   5   8         20.21         14.93         1.36 o                         
  -8   5   8        178.43        195.20         3.29 o                         
  -7   5   8        187.19        223.54         3.92 o                         
  -6   5   8         15.55         14.97         1.13 o                         
  -5   5   8          4.31          5.39         0.91 o                         
  -4   5   8          3.34          1.52         0.80 o                         
  -3   5   8          9.35         11.50         1.03 o                         
  -2   5   8          1.94          2.28         0.72 o                         
  -1   5   8        244.04        270.65         3.25 o                         
   0   5   8        149.59        151.37         2.14 o                         
   1   5   8        105.37        116.75         2.10 o                         
   2   5   8         16.97         19.64         0.96 o                         
   3   5   8         46.68         50.09         1.50 o                         
   4   5   8          6.31          5.43         0.76 o                         
   5   5   8         30.56         27.98         1.25 o                         
   6   5   8         49.67         49.47         1.63 o                         
   7   5   8         23.32         26.55         1.33 o                         
   8   5   8         16.90         13.53         1.20 o                         
   9   5   8          0.33          0.67         1.05 o                         
  10   5   8          0.27         -1.12         1.12 o                         
  11   5   8          2.09          1.62         1.18 o                         
  12   5   8         11.77          6.12         1.40 o                         
  13   5   8         90.18         72.93         4.07 o                         
 -13   6   8          3.41          1.88         1.85 o                         
 -12   6   8          0.17          0.52         1.45 o                         
 -11   6   8         98.94        134.22         5.70 o                         
 -10   6   8         83.02         99.65         4.97 o                         
  -9   6   8          9.39          7.14         1.60 o                         
  -8   6   8          8.14          6.45         1.20 o                         
  -7   6   8          1.85          3.15         1.11 o                         
  -6   6   8          9.49          5.72         1.12 o                         
  -5   6   8         66.80         71.40         2.54 o                         
  -4   6   8        230.86        281.39         4.71 o                         
  -3   6   8         92.75        127.09         2.77 o                         
  -2   6   8         73.00         85.33         2.35 o                         
  -1   6   8         15.87         19.33         1.23 o                         
   0   6   8          4.52          6.45         0.74 o                         
   1   6   8          9.71         10.17         0.96 o                         
   2   6   8          2.54          4.69         1.01 o                         
   3   6   8          1.07          0.86         0.84 o                         
   4   6   8          5.90          5.82         1.12 o                         
   5   6   8          5.54          6.71         1.17 o                         
   6   6   8          0.89          1.32         1.00 o                         
   7   6   8         24.43         19.11         2.00 o                         
   8   6   8          4.44          1.97         1.15 o                         
   9   6   8        178.42        262.47         9.01 o                         
  10   6   8         24.56         16.51         2.34 o                         
  11   6   8         13.27         12.21         1.96 o                         
  -9   7   8          5.41          3.95         1.47 o                         
  -8   7   8          0.61          2.03         1.31 o                         
  -7   7   8          1.84          0.80         1.27 o                         
  -6   7   8          5.16          6.11         1.31 o                         
  -5   7   8          4.99          2.45         1.18 o                         
  -4   7   8         12.68          9.21         1.77 o                         
  -3   7   8          0.34         -0.63         1.07 o                         
  -2   7   8          0.05         -0.66         1.17 o                         
  -1   7   8          7.23          5.93         1.73 o                         
   0   7   8          0.00         -0.79         1.08 o                         
   1   7   8         76.26        105.83         4.77 o                         
   2   7   8        180.85        265.90         6.99 o                         
   3   7   8        139.09        121.44        10.43 o                         
   4   7   8         40.19         31.81         3.37 o                         
   5   7   8          1.68          0.49         1.26 o                         
   6   7   8          1.47          0.07         1.31 o                         
   7   7   8          8.93          5.70         1.58 o                         
 -19   1   9         16.82         14.61         2.05 o                         
 -18   1   9         10.99         10.06         1.77 o                         
 -17   1   9          9.81          7.06         1.67 o                         
 -16   1   9         10.82          8.46         1.62 o                         
 -15   1   9          7.71         10.91         1.34 o                         
 -14   1   9          8.61         10.50         1.16 o                         
 -13   1   9         30.29         32.42         1.55 o                         
 -12   1   9         27.96         31.38         1.69 o                         
 -11   1   9          3.05          4.03         0.84 o                         
 -10   1   9        220.70        216.16         3.10 o                         
  -9   1   9        842.53        852.22         7.96 o                         
  -8   1   9          2.98          4.19         0.60 o                         
  -7   1   9        617.32        630.94         5.40 o                         
  -6   1   9          0.02         -0.40         0.40 o                         
  -5   1   9         67.17         61.06         1.05 o                         
  -4   1   9        124.01        110.56         1.36 o                         
  -3   1   9        463.05        480.35         3.99 o                         
  -2   1   9        361.22        436.02         3.59 o                         
  -1   1   9         23.36         31.07         0.88 o                         
   0   1   9        612.50        583.33         4.93 o                         
   1   1   9        162.59        174.99         1.99 o                         
   2   1   9        108.94        106.07         1.35 o                         
   3   1   9          1.61          0.75         0.39 o                         
   4   1   9       1264.89       1338.65        10.32 o                         
   5   1   9        425.55        425.41         4.09 o                         
   6   1   9          7.75          3.90         0.65 o                         
   7   1   9         37.23         35.20         1.27 o                         
   8   1   9         56.89         58.66         2.25 o                         
   9   1   9          9.19          5.88         1.05 o                         
  10   1   9         81.81         83.46         2.72 o                         
  11   1   9        619.27        669.19         9.17 o                         
  12   1   9        242.99        263.79         4.96 o                         
  13   1   9         18.41         17.49         1.73 o                         
  14   1   9          2.56          0.25         1.21 o                         
  15   1   9          0.28          0.28         1.30 o                         
  16   1   9         10.94          8.65         1.66 o                         
  17   1   9         15.66         13.85         1.90 o                         
 -19   2   9          6.11          2.38         1.56 o                         
 -18   2   9         18.82         17.91         2.29 o                         
 -17   2   9          0.03         -1.16         1.31 o                         
 -16   2   9          7.39          5.86         1.40 o                         
 -15   2   9          0.24          0.51         1.08 o                         
 -14   2   9         44.96         51.12         2.17 o                         
 -13   2   9          3.99          3.93         1.07 o                         
 -12   2   9        144.33        169.13         3.29 o                         
 -11   2   9         53.90         50.36         1.90 o                         
 -10   2   9         56.11         55.41         1.95 o                         
  -9   2   9         28.45         19.10         1.09 o                         
  -8   2   9          7.94          6.05         0.70 o                         
  -7   2   9        158.80        147.28         1.98 o                         
  -6   2   9          8.36          6.57         0.60 o                         
  -5   2   9          8.28         13.90         0.71 o                         
  -4   2   9        202.92        180.02         2.09 o                         
  -3   2   9         91.93         98.13         1.58 o                         
  -2   2   9          1.18          3.12         0.47 o                         
  -1   2   9        141.99        145.20         1.86 o                         
   0   2   9        166.50        148.40         1.94 o                         
   1   2   9        237.27        230.41         2.57 o                         
   2   2   9       2148.21       2228.44        19.04 o                         
   3   2   9        287.61        308.44         3.24 o                         
   4   2   9          3.26          2.47         0.59 o                         
   5   2   9         91.53         85.40         1.94 o                         
   6   2   9         35.26         33.83         1.27 o                         
   7   2   9         10.97         12.42         0.82 o                         
   8   2   9         46.35         47.10         1.51 o                         
   9   2   9        105.50        105.82         2.66 o                         
  10   2   9          8.83          8.71         1.09 o                         
  11   2   9          6.67          5.87         1.09 o                         
  12   2   9          2.46          3.31         0.95 o                         
  13   2   9          7.93          9.36         1.31 o                         
  14   2   9          0.08          1.13         1.14 o                         
  15   2   9         16.04         12.79         1.55 o                         
  16   2   9         39.76         39.00         2.82 o                         
  17   2   9          3.04          1.62         2.65 o                         
 -18   3   9         17.52         11.07         2.34 o                         
 -17   3   9          5.09          2.13         1.37 o                         
 -16   3   9          8.38          7.91         1.41 o                         
 -15   3   9         22.46         27.46         1.94 o                         
 -14   3   9          2.20          1.96         1.10 o                         
 -13   3   9          6.20          5.35         1.06 o                         
 -12   3   9          0.90          1.53         0.92 o                         
 -11   3   9          4.26          4.03         0.85 o                         
 -10   3   9          0.03          0.60         0.72 o                         
  -9   3   9          0.87          1.20         0.72 o                         
  -8   3   9         22.84         25.51         1.14 o                         
  -7   3   9        158.12        155.94         2.21 o                         
  -6   3   9          6.17         11.16         0.70 o                         
  -5   3   9         31.86         47.36         1.12 o                         
  -4   3   9          2.94          2.35         0.46 o                         
  -3   3   9          0.89          0.21         0.40 o                         
  -2   3   9         15.13         19.57         0.66 o                         
  -1   3   9          9.29         10.05         0.67 o                         
   0   3   9        413.73        434.73         4.68 o                         
   1   3   9        120.14        113.53         1.83 o                         
   2   3   9        343.54        330.01         3.62 o                         
   3   3   9        198.97        230.71         3.38 o                         
   4   3   9         14.20         21.17         1.13 o                         
   5   3   9         25.09         23.62         1.09 o                         
   6   3   9         48.30         53.81         1.57 o                         
   7   3   9        145.40        139.85         2.55 o                         
   8   3   9         48.34         38.57         1.64 o                         
   9   3   9        188.07        187.35         3.60 o                         
  10   3   9        103.46        110.08         3.09 o                         
  11   3   9          2.71          1.40         1.24 o                         
  12   3   9          2.63          3.05         1.43 o                         
  13   3   9         12.34         13.29         1.77 o                         
  14   3   9         35.35         43.17         2.78 o                         
  15   3   9          2.79          0.95         1.62 o                         
  16   3   9         58.47         69.86         3.86 o                         
 -17   4   9          0.63         -0.46         1.40 o                         
 -16   4   9         19.90         12.74         2.51 o                         
 -15   4   9         54.34         47.12         4.14 o                         
 -14   4   9         37.54         44.83         2.75 o                         
 -13   4   9          0.24         -0.91         0.97 o                         
 -12   4   9         12.74         11.56         1.18 o                         
 -11   4   9          5.90          6.56         0.84 o                         
 -10   4   9         61.42         75.39         1.98 o                         
  -9   4   9          0.37          0.04         0.70 o                         
  -8   4   9         80.60         79.91         2.02 o                         
  -7   4   9         89.85         83.91         2.10 o                         
  -6   4   9        129.63        121.00         2.32 o                         
  -5   4   9        155.51        158.52         2.63 o                         
  -4   4   9          0.41          0.56         0.62 o                         
  -3   4   9         42.65         36.61         1.22 o                         
  -2   4   9         11.55          7.71         0.63 o                         
  -1   4   9        802.48        813.98         7.15 o                         
   0   4   9       1143.91       1194.17        10.03 o                         
   1   4   9          4.98          3.47         0.63 o                         
   2   4   9        129.81        130.89         2.28 o                         
   3   4   9          9.38         11.03         0.81 o                         
   4   4   9        347.09        362.06         4.09 o                         
   5   4   9          3.56          4.08         0.74 o                         
   6   4   9         35.50         26.03         1.22 o                         
   7   4   9         23.79         17.27         1.13 o                         
   8   4   9         15.72         17.54         1.31 o                         
   9   4   9          6.12          5.80         1.13 o                         
  10   4   9         12.71          9.62         1.30 o                         
  11   4   9          7.32          3.96         1.25 o                         
  12   4   9         13.92         10.84         1.73 o                         
  13   4   9         86.31        114.61         4.78 o                         
  14   4   9         94.05        116.28         4.80 o                         
 -15   5   9         18.27         11.34         1.74 o                         
 -14   5   9          5.36          3.08         1.18 o                         
 -13   5   9         11.52          7.06         1.20 o                         
 -12   5   9         32.71         23.09         2.90 o                         
 -11   5   9         25.24         24.31         1.80 o                         
 -10   5   9         85.67         86.75         3.35 o                         
  -9   5   9         35.14         31.62         1.78 o                         
  -8   5   9          1.48          2.02         0.87 o                         
  -7   5   9         22.27         25.06         1.40 o                         
  -6   5   9         10.52         10.52         1.11 o                         
  -5   5   9         51.39         59.61         2.02 o                         
  -4   5   9          0.66          1.01         0.81 o                         
  -3   5   9         85.19         92.31         2.09 o                         
  -2   5   9         14.48         14.39         0.92 o                         
  -1   5   9        110.22        116.83         2.36 o                         
   0   5   9         11.41         12.03         1.00 o                         
   1   5   9          0.30          0.08         0.66 o                         
   2   5   9         21.01         20.92         1.09 o                         
   3   5   9         10.43          8.97         0.93 o                         
   4   5   9          1.54          2.90         0.77 o                         
   5   5   9         27.30         25.74         1.26 o                         
   6   5   9         23.60         22.11         1.23 o                         
   7   5   9        116.58        124.47         3.05 o                         
   8   5   9          4.98          4.32         1.06 o                         
   9   5   9         96.34        113.66         3.40 o                         
  10   5   9          3.73          4.37         1.38 o                         
  11   5   9          0.18         -0.29         1.22 o                         
  12   5   9         83.33         67.66         4.52 o                         
  13   5   9        114.46        107.58         6.32 o                         
 -12   6   9          4.36          1.88         1.31 o                         
 -11   6   9         36.84         28.34         2.85 o                         
 -10   6   9         26.23         19.78         3.27 o                         
  -9   6   9          1.33          1.05         1.11 o                         
  -8   6   9          0.89          0.14         1.07 o                         
  -7   6   9         58.00         58.92         3.26 o                         
  -6   6   9         32.00         33.33         2.00 o                         
  -5   6   9          8.28          6.62         1.15 o                         
  -4   6   9         73.22         88.64         2.87 o                         
  -3   6   9         77.88         93.45         2.77 o                         
  -2   6   9          7.85          6.39         1.01 o                         
  -1   6   9          6.28          5.67         0.90 o                         
   0   6   9          7.41          6.54         1.10 o                         
   1   6   9          0.02         -0.28         0.80 o                         
   2   6   9         30.53         38.48         1.71 o                         
   3   6   9         27.99         31.22         1.50 o                         
   4   6   9         11.62         14.07         1.37 o                         
   5   6   9          0.15          0.09         1.04 o                         
   6   6   9          5.16          3.80         1.16 o                         
   7   6   9          0.64         -0.87         1.06 o                         
   8   6   9          0.75         -0.71         1.20 o                         
   9   6   9         55.67         39.47         4.50 o                         
  10   6   9         95.52        102.74         6.91 o                         
  -8   7   9          9.80          5.59         1.48 o                         
  -7   7   9          5.84          5.50         1.39 o                         
  -6   7   9          0.26         -0.27         1.13 o                         
  -5   7   9         24.04         20.27         1.80 o                         
  -4   7   9         28.38         25.91         2.50 o                         
  -3   7   9          5.21          1.34         1.32 o                         
  -2   7   9          1.18         -0.19         1.24 o                         
  -1   7   9          0.63         -0.66         1.15 o                         
   0   7   9          2.78          1.95         1.20 o                         
   1   7   9         11.70          8.13         1.38 o                         
   2   7   9          9.77         10.19         1.47 o                         
   3   7   9         24.79         18.93         1.76 o                         
   4   7   9          5.90          2.03         1.34 o                         
   5   7   9          0.68         -1.10         1.30 o                         
   6   7   9         14.75         11.18         1.95 o                         
 -19   0  10        149.25        132.15        11.40 o                         
 -18   0  10         20.28          8.46         2.94 o                         
 -17   0  10        178.39        238.03        19.24 o                         
 -16   0  10         52.65         59.87         4.72 o                         
 -15   0  10         80.43        107.33         7.41 o                         
 -14   0  10        121.64        135.28         3.82 o                         
 -13   0  10         35.67         35.25         2.16 o                         
 -12   0  10        312.40        331.77         6.23 o                         
 -11   0  10          0.46          0.61         1.02 o                         
 -10   0  10       1561.21       1629.80        20.19 o                         
  -9   0  10        414.02        424.81         6.45 o                         
  -8   0  10        277.30        292.73         4.81 o                         
  -7   0  10         15.40         14.88         1.08 o                         
  -6   0  10          3.63          4.12         0.73 o                         
  -5   0  10         64.63         67.90         1.57 o                         
  -4   0  10       1004.58       1022.01        10.10 o                         
  -3   0  10        263.03        262.91         3.20 o                         
  -2   0  10         97.61         99.64         1.68 o                         
  -1   0  10        223.37        198.73         2.81 o                         
   0   0  10         26.57         28.11         1.08 o                         
   1   0  10          0.11          0.33         0.63 o                         
   2   0  10         24.45         21.34         1.13 o                         
   3   0  10        119.04         96.55         2.11 o                         
   4   0  10         65.28         60.77         1.73 o                         
   5   0  10        142.34        131.16         2.53 o                         
   6   0  10          5.19          3.69         0.83 o                         
   7   0  10         34.06         26.75         1.61 o                         
   8   0  10          4.90          6.27         1.55 o                         
   9   0  10          0.03         -0.67         1.38 o                         
  10   0  10        134.79        153.33         5.70 o                         
  11   0  10          1.06         -0.31         1.46 o                         
  12   0  10        392.40        431.71         9.72 o                         
  13   0  10        189.47        203.72         6.33 o                         
  14   0  10         61.08         64.53         4.20 o                         
  15   0  10         69.90         77.50         5.01 o                         
  16   0  10          4.38          1.47         2.32 o                         
  17   0  10         86.16        109.58         8.15 o                         
 -19   1  10         11.06          6.61         1.81 o                         
 -18   1  10         30.50         28.70         2.47 o                         
 -17   1  10         35.72         44.73         3.50 o                         
 -16   1  10         23.67         26.05         1.91 o                         
 -15   1  10          9.45          8.58         1.46 o                         
 -14   1  10         33.74         34.13         1.79 o                         
 -13   1  10          2.12          0.28         0.86 o                         
 -12   1  10          0.19         -0.73         0.79 o                         
 -11   1  10        233.63        247.84         3.68 o                         
 -10   1  10        102.28        102.29         2.06 o                         
  -9   1  10        114.22        116.67         2.12 o                         
  -8   1  10         69.57         69.26         1.56 o                         
  -7   1  10        134.38        120.80         1.81 o                         
  -6   1  10         76.25         68.75         1.32 o                         
  -5   1  10          0.00          0.01         0.43 o                         
  -4   1  10         20.90         11.41         0.61 o                         
  -3   1  10         15.77         10.96         0.62 o                         
  -2   1  10         56.68         54.35         1.10 o                         
  -1   1  10         62.10         66.29         1.29 o                         
   0   1  10         51.87         47.82         1.12 o                         
   1   1  10        356.51        328.39         3.37 o                         
   2   1  10          1.73          0.30         0.47 o                         
   3   1  10        109.43        103.62         1.53 o                         
   4   1  10         36.57         36.96         1.05 o                         
   5   1  10          3.60          4.66         0.61 o                         
   6   1  10         71.38         65.97         1.62 o                         
   7   1  10         94.18         79.17         1.83 o                         
   8   1  10          5.60          5.04         0.88 o                         
   9   1  10         53.73         56.66         2.17 o                         
  10   1  10         85.39         87.47         2.82 o                         
  11   1  10         81.63         82.48         2.87 o                         
  12   1  10         18.96         20.28         1.64 o                         
  13   1  10         20.78         23.70         1.76 o                         
  14   1  10          4.46          5.25         1.41 o                         
  15   1  10          0.14          2.32         1.42 o                         
  16   1  10          0.62          0.56         1.49 o                         
  17   1  10         11.91         16.45         7.64 o                         
 -19   2  10        137.84         83.44        13.81 o                         
 -18   2  10          1.36         -0.62         1.38 o                         
 -17   2  10          0.04          0.10         1.24 o                         
 -16   2  10          0.03          0.57         1.20 o                         
 -15   2  10          0.65          0.41         1.17 o                         
 -14   2  10         35.01         40.40         2.04 o                         
 -13   2  10         13.07          7.85         1.23 o                         
 -12   2  10         27.61         26.66         1.59 o                         
 -11   2  10          2.12          3.17         0.96 o                         
 -10   2  10         33.06         32.74         1.54 o                         
  -9   2  10         23.89         22.21         1.16 o                         
  -8   2  10        123.57        125.39         1.94 o                         
  -7   2  10          0.06         -0.17         0.54 o                         
  -6   2  10        569.47        584.37         5.69 o                         
  -5   2  10        164.68        156.99         1.99 o                         
  -4   2  10        200.75        178.60         2.15 o                         
  -3   2  10         55.44         47.02         1.21 o                         
  -2   2  10         29.44         32.99         0.99 o                         
  -1   2  10         18.06         18.45         0.88 o                         
   0   2  10        145.20        151.56         2.46 o                         
   1   2  10        295.26        304.87         3.52 o                         
   2   2  10        182.35        178.26         2.66 o                         
   3   2  10         91.71         88.80         1.75 o                         
   4   2  10        471.82        487.87         5.02 o                         
   5   2  10          1.98          0.64         0.63 o                         
   6   2  10        114.62        112.18         2.06 o                         
   7   2  10         16.26         13.88         0.90 o                         
   8   2  10         12.86         10.23         0.88 o                         
   9   2  10        190.44        197.78         3.46 o                         
  10   2  10          4.62          3.37         0.93 o                         
  11   2  10         80.08         76.14         2.45 o                         
  12   2  10          5.41          3.85         1.13 o                         
  13   2  10          0.34          1.14         1.13 o                         
  14   2  10          0.01         -0.38         1.23 o                         
  15   2  10         13.99         12.38         2.06 o                         
  16   2  10         30.26         25.65         2.58 o                         
 -18   3  10         43.58         32.66         3.30 o                         
 -17   3  10         13.05          7.55         1.62 o                         
 -16   3  10          2.52          1.70         1.31 o                         
 -15   3  10          7.71          7.40         1.39 o                         
 -14   3  10         49.00         51.04         3.13 o                         
 -13   3  10          7.18          8.68         1.20 o                         
 -12   3  10         34.39         34.74         1.64 o                         
 -11   3  10         59.23         66.05         1.98 o                         
 -10   3  10         97.45         98.85         2.31 o                         
  -9   3  10         12.12         14.00         0.98 o                         
  -8   3  10        100.29         90.32         2.02 o                         
  -7   3  10         45.49         46.81         1.30 o                         
  -6   3  10         68.88         61.96         1.48 o                         
  -5   3  10         26.17         20.70         0.80 o                         
  -4   3  10         43.49         46.66         1.08 o                         
  -3   3  10          4.37          3.24         0.52 o                         
  -2   3  10         41.32         43.29         1.10 o                         
  -1   3  10         13.08         13.29         0.83 o                         
   0   3  10          3.46          2.24         0.57 o                         
   1   3  10         54.10         52.82         1.61 o                         
   2   3  10        339.94        347.04         4.20 o                         
   3   3  10         21.65         22.00         1.01 o                         
   4   3  10          0.00         -0.57         0.57 o                         
   5   3  10          5.36          5.57         0.80 o                         
   6   3  10          0.04         -0.08         0.67 o                         
   7   3  10          3.41          2.60         0.76 o                         
   8   3  10        240.21        249.27         4.18 o                         
   9   3  10         83.68         87.25         2.98 o                         
  10   3  10         36.79         38.37         2.15 o                         
  11   3  10         51.34         51.03         2.63 o                         
  12   3  10          5.53          7.52         1.62 o                         
  13   3  10         39.76         40.10         2.72 o                         
  14   3  10         29.46         31.14         2.58 o                         
  15   3  10          3.69          1.66         1.86 o                         
 -16   4  10          3.29          3.10         1.34 o                         
 -15   4  10         31.99         26.58         3.15 o                         
 -14   4  10          3.71          2.65         1.17 o                         
 -13   4  10         38.95         44.21         2.29 o                         
 -12   4  10         36.21         40.31         1.63 o                         
 -11   4  10          6.87          7.06         0.92 o                         
 -10   4  10          1.98          3.18         0.91 o                         
  -9   4  10         15.60         11.95         1.15 o                         
  -8   4  10         14.49         16.74         1.02 o                         
  -7   4  10         16.35         16.19         0.92 o                         
  -6   4  10         19.03         17.79         1.14 o                         
  -5   4  10         58.80         66.51         1.82 o                         
  -4   4  10          6.93          5.29         0.71 o                         
  -3   4  10          0.13         -0.07         0.46 o                         
  -2   4  10         85.78         86.92         1.63 o                         
  -1   4  10         53.57         52.33         1.20 o                         
   0   4  10        172.16        173.86         2.40 o                         
   1   4  10         80.63         81.65         1.68 o                         
   2   4  10          6.22          4.55         0.76 o                         
   3   4  10         10.82         11.32         0.88 o                         
   4   4  10          1.44          1.41         0.67 o                         
   5   4  10          2.10          2.39         0.74 o                         
   6   4  10         27.36         23.35         1.22 o                         
   7   4  10         35.86         31.40         1.42 o                         
   8   4  10         10.91         10.68         1.21 o                         
   9   4  10         41.35         48.35         2.16 o                         
  10   4  10          2.27          2.32         1.10 o                         
  11   4  10         16.22         15.03         1.87 o                         
  12   4  10         13.14         11.44         1.80 o                         
  13   4  10          3.53          3.58         1.75 o                         
  14   4  10          2.87          2.55         1.77 o                         
 -14   5  10         15.72         11.18         1.40 o                         
 -13   5  10         22.32         15.95         2.12 o                         
 -12   5  10          6.80          6.59         1.37 o                         
 -11   5  10         21.58         22.33         2.02 o                         
 -10   5  10          5.44          5.13         1.17 o                         
  -9   5  10         43.99         47.90         2.57 o                         
  -8   5  10        112.43        123.58         3.35 o                         
  -7   5  10         43.90         52.36         2.04 o                         
  -6   5  10          0.77          1.58         0.88 o                         
  -5   5  10          3.52          2.58         0.87 o                         
  -4   5  10         10.25         10.91         0.96 o                         
  -3   5  10         43.09         47.14         1.54 o                         
  -2   5  10          1.46          1.43         0.66 o                         
  -1   5  10         25.59         31.97         1.13 o                         
   0   5  10          5.66          5.41         0.88 o                         
   1   5  10         25.73         26.01         1.32 o                         
   2   5  10         15.78         15.22         1.06 o                         
   3   5  10          1.21          0.29         0.77 o                         
   4   5  10          5.85          7.16         0.97 o                         
   5   5  10         10.12         10.11         1.00 o                         
   6   5  10          4.13          4.85         1.05 o                         
   7   5  10          4.80          4.10         1.08 o                         
   8   5  10          7.09          7.16         1.22 o                         
   9   5  10          0.24          0.94         1.20 o                         
  10   5  10          2.96          1.02         1.23 o                         
  11   5  10        127.90        145.60         6.71 o                         
  12   5  10          0.15         -0.72         1.42 o                         
 -12   6  10         57.81         62.11         4.56 o                         
 -11   6  10          3.22          0.90         1.33 o                         
 -10   6  10          4.89          2.99         1.32 o                         
  -9   6  10         44.99         43.04         3.00 o                         
  -8   6  10         18.10         14.78         2.07 o                         
  -7   6  10         71.49         74.80         3.45 o                         
  -6   6  10          0.01          0.51         1.06 o                         
  -5   6  10          1.06          1.56         1.05 o                         
  -4   6  10          2.13          2.25         1.02 o                         
  -3   6  10         11.28         11.34         1.20 o                         
  -2   6  10          0.96         -0.53         0.84 o                         
  -1   6  10         12.77          6.63         1.15 o                         
   0   6  10         76.16         90.59         2.80 o                         
   1   6  10         14.72         16.51         1.24 o                         
   2   6  10          0.49         -0.38         0.94 o                         
   3   6  10          0.13         -0.26         1.02 o                         
   4   6  10         23.52         34.37         1.76 o                         
   5   6  10          2.04          1.84         1.16 o                         
   6   6  10          2.29          1.62         1.20 o                         
   7   6  10          4.25          3.06         1.27 o                         
   8   6  10         12.42          9.36         1.66 o                         
   9   6  10          3.70          3.36         1.58 o                         
  -7   7  10          5.06          4.13         1.53 o                         
  -6   7  10          4.14          3.49         1.43 o                         
  -5   7  10          4.31          4.55         1.57 o                         
  -4   7  10          9.39          7.81         1.66 o                         
  -3   7  10          1.97          3.45         1.51 o                         
  -2   7  10          3.06          2.84         1.52 o                         
  -1   7  10         21.33         20.08         2.80 o                         
   0   7  10          3.00          1.49         1.41 o                         
   1   7  10          0.36          0.51         1.45 o                         
   2   7  10         16.05         14.80         2.78 o                         
   3   7  10          7.05          5.06         1.45 o                         
   4   7  10          1.43         -0.45         1.59 o                         
   5   7  10          4.03          1.30         3.04 o                         
 -19   1  11         10.75          4.80         1.91 o                         
 -18   1  11         68.17         75.17         4.15 o                         
 -17   1  11         62.93         71.64         3.91 o                         
 -16   1  11          0.00         -0.25         1.24 o                         
 -15   1  11         21.35         27.36         1.97 o                         
 -14   1  11          1.99          2.67         1.13 o                         
 -13   1  11          1.01          0.15         0.98 o                         
 -12   1  11         17.80         15.27         1.31 o                         
 -11   1  11        158.04        161.34         2.82 o                         
 -10   1  11          1.72          1.25         0.73 o                         
  -9   1  11        120.91        118.15         2.23 o                         
  -8   1  11        539.44        579.13         6.02 o                         
  -7   1  11        101.38         82.33         1.59 o                         
  -6   1  11        418.27        386.34         3.79 o                         
  -5   1  11         12.66         22.38         0.88 o                         
  -4   1  11          0.60          0.12         0.44 o                         
  -3   1  11        151.70        136.65         1.78 o                         
  -2   1  11         66.20         77.16         1.41 o                         
  -1   1  11        645.94        665.21         5.89 o                         
   0   1  11         73.90         58.12         1.36 o                         
   1   1  11         16.55         16.41         0.88 o                         
   2   1  11         21.23         25.06         1.03 o                         
   3   1  11          5.37          5.24         0.56 o                         
   4   1  11         75.56         76.88         1.47 o                         
   5   1  11         63.24         68.60         1.56 o                         
   6   1  11         23.51         21.70         1.10 o                         
   7   1  11          6.88          7.36         0.85 o                         
   8   1  11         10.03          8.23         0.99 o                         
   9   1  11         28.92         28.04         1.58 o                         
  10   1  11          8.20          7.39         1.24 o                         
  11   1  11         49.59         49.49         2.20 o                         
  12   1  11         26.89         23.26         1.74 o                         
  13   1  11         63.11         70.99         2.78 o                         
  14   1  11          7.18          5.94         1.48 o                         
  15   1  11         14.12         15.63         1.83 o                         
  16   1  11          0.69          1.09         1.50 o                         
 -18   2  11         19.04         10.81         2.45 o                         
 -17   2  11         84.18         89.84         4.44 o                         
 -16   2  11          0.73          1.62         1.29 o                         
 -15   2  11         39.92         37.24         2.18 o                         
 -14   2  11         14.39         13.65         1.46 o                         
 -13   2  11         54.98         78.55         2.63 o                         
 -12   2  11          7.36          7.81         1.18 o                         
 -11   2  11        105.35        114.32         2.83 o                         
 -10   2  11         61.51         59.56         2.06 o                         
  -9   2  11          0.15         -0.22         0.54 o                         
  -8   2  11         17.35         17.51         1.00 o                         
  -7   2  11        200.81        224.55         3.00 o                         
  -6   2  11        263.84        302.73         3.57 o                         
  -5   2  11         21.79         25.63         0.94 o                         
  -4   2  11          2.47          1.96         0.57 o                         
  -3   2  11         16.79         15.14         0.79 o                         
  -2   2  11          4.65          3.14         0.58 o                         
  -1   2  11        274.32        259.22         3.27 o                         
   0   2  11        202.74        214.93         2.90 o                         
   1   2  11         52.35         44.47         1.42 o                         
   2   2  11         30.96         27.67         1.23 o                         
   3   2  11         14.14         14.70         0.88 o                         
   4   2  11        162.38        160.94         2.35 o                         
   5   2  11          1.77          3.06         0.55 o                         
   6   2  11          3.60          2.77         0.57 o                         
   7   2  11          0.92          1.50         0.60 o                         
   8   2  11         86.50         82.96         2.38 o                         
   9   2  11          3.15          1.72         0.85 o                         
  10   2  11          1.95          1.54         0.93 o                         
  11   2  11          4.64          3.49         1.13 o                         
  12   2  11         24.25         23.84         1.68 o                         
  13   2  11          3.32          3.36         1.21 o                         
  14   2  11         14.09         13.13         2.11 o                         
  15   2  11          8.13          8.53         2.01 o                         
 -17   3  11         53.93         51.86         5.14 o                         
 -16   3  11          4.50          2.37         1.33 o                         
 -15   3  11         26.45         22.94         2.54 o                         
 -14   3  11         14.34         17.09         1.60 o                         
 -13   3  11         25.01         26.50         2.00 o                         
 -12   3  11        149.38        168.66         4.52 o                         
 -11   3  11        126.99        148.44         2.99 o                         
 -10   3  11          0.01         -0.82         0.82 o                         
  -9   3  11          9.37         10.71         0.98 o                         
  -8   3  11         23.21         28.73         1.06 o                         
  -7   3  11        317.93        294.26         3.30 o                         
  -6   3  11         84.20         80.33         1.90 o                         
  -5   3  11         82.50         83.50         1.57 o                         
  -4   3  11         67.20         69.48         1.67 o                         
  -3   3  11        172.52        163.59         2.25 o                         
  -2   3  11        102.24        100.07         1.91 o                         
  -1   3  11        192.34        173.31         2.58 o                         
   0   3  11        177.65        173.56         2.69 o                         
   1   3  11        421.37        443.05         5.12 o                         
   2   3  11        140.76        148.29         2.71 o                         
   3   3  11        872.44        905.23         9.30 o                         
   4   3  11         50.12         44.97         1.55 o                         
   5   3  11         55.24         50.98         2.07 o                         
   6   3  11         67.55         62.63         1.97 o                         
   7   3  11         13.94         12.36         0.98 o                         
   8   3  11         19.48         18.46         1.38 o                         
   9   3  11          9.65          9.30         1.37 o                         
  10   3  11         42.00         36.22         2.28 o                         
  11   3  11         11.40          9.51         1.71 o                         
  12   3  11          1.47          0.34         1.46 o                         
  13   3  11         16.83         11.85         1.95 o                         
  14   3  11         14.07          9.25         1.98 o                         
 -16   4  11          6.73          3.47         1.42 o                         
 -15   4  11         36.58         26.48         3.67 o                         
 -14   4  11          0.90         -0.19         1.09 o                         
 -13   4  11         20.40         19.88         1.74 o                         
 -12   4  11         13.25         12.61         1.13 o                         
 -11   4  11          0.34          0.16         0.70 o                         
 -10   4  11          0.12          0.84         0.81 o                         
  -9   4  11        132.28        148.75         3.43 o                         
  -8   4  11         72.23         74.49         1.74 o                         
  -7   4  11         58.29         56.01         1.61 o                         
  -6   4  11         32.46         32.46         1.18 o                         
  -5   4  11          3.70          3.17         0.62 o                         
  -4   4  11         20.13         19.04         0.89 o                         
  -3   4  11         55.36         56.51         1.85 o                         
  -2   4  11          0.57          0.52         0.54 o                         
  -1   4  11         28.89         31.16         1.10 o                         
   0   4  11         47.11         42.46         1.51 o                         
   1   4  11        126.69        137.41         2.58 o                         
   2   4  11         35.34         42.81         1.78 o                         
   3   4  11         65.02         68.49         1.80 o                         
   4   4  11          7.78          6.73         0.88 o                         
   5   4  11          4.10          3.90         0.79 o                         
   6   4  11         18.54         17.65         1.12 o                         
   7   4  11          7.15          6.26         0.98 o                         
   8   4  11          4.99          3.87         1.45 o                         
   9   4  11          0.21          1.24         1.20 o                         
  10   4  11          2.53          2.19         1.43 o                         
  11   4  11          1.66          1.35         1.48 o                         
  12   4  11          1.72          0.50         1.50 o                         
  13   4  11         37.54         44.23         2.72 o                         
 -14   5  11          3.00          2.38         1.76 o                         
 -13   5  11         14.90         11.37         2.05 o                         
 -12   5  11         12.37          7.30         1.95 o                         
 -11   5  11        106.08         87.22         6.46 o                         
 -10   5  11        110.05        131.18         4.97 o                         
  -9   5  11        156.20        192.19         6.24 o                         
  -8   5  11        152.71        182.66         5.03 o                         
  -7   5  11        161.69        186.91         4.13 o                         
  -6   5  11         46.11         55.00         2.28 o                         
  -5   5  11          2.40          2.83         0.85 o                         
  -4   5  11        185.34        223.87         3.78 o                         
  -3   5  11         47.49         58.15         1.78 o                         
  -2   5  11          4.20          3.91         0.74 o                         
  -1   5  11         38.62         40.03         1.38 o                         
   0   5  11         17.27         15.65         1.29 o                         
   1   5  11          0.23          0.15         0.75 o                         
   2   5  11          0.80          0.50         0.74 o                         
   3   5  11         34.10         41.72         1.57 o                         
   4   5  11         27.67         29.55         1.56 o                         
   5   5  11         95.14        110.15         2.71 o                         
   6   5  11         11.97          7.11         1.19 o                         
   7   5  11         13.39         11.36         1.34 o                         
   8   5  11         22.92         26.10         2.12 o                         
   9   5  11          9.82         10.74         1.64 o                         
  10   5  11         50.99         58.44         3.37 o                         
  11   5  11          7.31          5.46         1.89 o                         
 -11   6  11         61.25         60.60         4.33 o                         
 -10   6  11         34.40         26.15         2.66 o                         
  -9   6  11         12.18          9.34         1.52 o                         
  -8   6  11         12.40          5.02         1.51 o                         
  -7   6  11         50.95         42.52         4.20 o                         
  -6   6  11         71.00         86.04         3.83 o                         
  -5   6  11         22.41         23.98         2.24 o                         
  -4   6  11          5.25          4.42         1.10 o                         
  -3   6  11          0.85         -0.29         0.91 o                         
  -2   6  11          0.01         -0.85         0.94 o                         
  -1   6  11          6.25          5.18         1.16 o                         
   0   6  11          8.00          6.69         1.22 o                         
   1   6  11          8.94          7.21         1.04 o                         
   2   6  11          3.27          4.33         1.08 o                         
   3   6  11         21.47         20.90         1.52 o                         
   4   6  11          5.10          4.28         1.22 o                         
   5   6  11          0.76          0.78         1.34 o                         
   6   6  11         10.16          4.52         1.55 o                         
   7   6  11         52.72         40.90         3.08 o                         
   8   6  11         22.16         20.03         2.37 o                         
  -6   7  11          0.78          3.43         4.47 o                         
  -5   7  11          4.78          3.58         1.82 o                         
  -4   7  11         46.28         44.18         4.60 o                         
  -3   7  11         45.69         39.63         2.99 o                         
  -2   7  11          1.13         -0.74         1.55 o                         
  -1   7  11          1.11          0.86         1.59 o                         
   0   7  11          0.82          0.02         1.49 o                         
   1   7  11          6.33          2.98         1.59 o                         
   2   7  11          3.16          2.30         1.62 o                         
   3   7  11         17.21         13.46         1.87 o                         
 -18   0  12         19.01         15.35         4.97 o                         
 -17   0  12         10.94          7.62         2.72 o                         
 -16   0  12         20.82         19.95         2.68 o                         
 -15   0  12        171.62        239.42         7.41 o                         
 -14   0  12          9.67          8.34         1.59 o                         
 -13   0  12         12.87         15.06         1.75 o                         
 -12   0  12         23.73         27.64         2.05 o                         
 -11   0  12          7.92          8.60         1.47 o                         
 -10   0  12         90.05         96.18         3.67 o                         
  -9   0  12       3136.00       3514.88        45.17 o                         
  -8   0  12       2168.72       2304.24        27.55 o                         
  -7   0  12          9.14          8.85         1.12 o                         
  -6   0  12         42.29         42.04         1.55 o                         
  -5   0  12         33.77         37.33         1.55 o                         
  -4   0  12         65.22         71.27         2.00 o                         
  -3   0  12        511.72        533.08         6.25 o                         
  -2   0  12       1359.34       1528.20        15.70 o                         
  -1   0  12        869.01        919.79         9.97 o                         
   0   0  12         13.75         30.13         2.63 o                         
   1   0  12         44.32         49.40         1.68 o                         
   2   0  12         40.28         30.41         1.45 o                         
   3   0  12         21.72         17.69         1.08 o                         
   4   0  12        382.75        428.14         5.79 o                         
   5   0  12       1349.11       1364.66        16.83 o                         
   6   0  12        330.58        329.98         5.89 o                         
   7   0  12         77.57         76.45         3.04 o                         
   8   0  12         46.94         46.53         2.76 o                         
   9   0  12         14.22         13.15         2.05 o                         
  10   0  12         40.02         40.39         3.06 o                         
  11   0  12        747.60        868.43        16.43 o                         
  12   0  12        656.41        719.99        14.45 o                         
  13   0  12         59.55         62.79         4.05 o                         
  14   0  12          0.59         -1.07         1.98 o                         
  15   0  12         73.17         76.58         5.76 o                         
 -18   1  12         13.81          9.60         2.11 o                         
 -17   1  12          4.77          4.78         1.59 o                         
 -16   1  12         54.43         66.22         3.24 o                         
 -15   1  12         10.85         14.23         1.67 o                         
 -14   1  12         14.20         17.78         1.71 o                         
 -13   1  12          0.53          1.75         1.03 o                         
 -12   1  12          0.12          0.49         0.95 o                         
 -11   1  12        156.50        166.12         3.02 o                         
 -10   1  12        163.31        169.72         3.15 o                         
  -9   1  12        123.71        130.88         2.59 o                         
  -8   1  12         48.37         48.27         1.51 o                         
  -7   1  12          0.56          0.81         0.59 o                         
  -6   1  12          0.32          0.69         0.52 o                         
  -5   1  12         17.93         14.42         0.78 o                         
  -4   1  12         10.08          7.40         0.67 o                         
  -3   1  12        150.66        147.75         1.97 o                         
  -2   1  12         28.08         20.36         0.89 o                         
  -1   1  12          4.69          6.37         0.68 o                         
   0   1  12         45.57         46.62         1.42 o                         
   1   1  12         61.72         62.57         1.64 o                         
   2   1  12          6.65          7.38         0.79 o                         
   3   1  12        143.63        148.10         1.98 o                         
   4   1  12         23.11         23.51         0.94 o                         
   5   1  12          0.11          0.29         0.56 o                         
   6   1  12         70.25         62.63         1.68 o                         
   7   1  12          0.30          0.10         0.73 o                         
   8   1  12         12.82         12.21         1.04 o                         
   9   1  12         16.38         13.54         1.42 o                         
  10   1  12         12.48         10.58         1.42 o                         
  11   1  12          1.11          1.71         1.18 o                         
  12   1  12         34.17         30.94         2.02 o                         
  13   1  12         73.12         85.42         3.21 o                         
  14   1  12          0.02         -0.23         1.38 o                         
  15   1  12          2.36          2.07         1.54 o                         
 -18   2  12         40.37         38.63         3.16 o                         
 -17   2  12          0.51         -0.27         1.27 o                         
 -16   2  12         37.80         30.34         2.83 o                         
 -15   2  12          0.62         -0.25         1.17 o                         
 -14   2  12         23.34         29.09         1.98 o                         
 -13   2  12         23.52         20.03         1.63 o                         
 -12   2  12        256.84        314.11         4.98 o                         
 -11   2  12        106.33        121.14         3.01 o                         
 -10   2  12         22.07         25.25         1.43 o                         
  -9   2  12         34.78         34.26         1.38 o                         
  -8   2  12          2.16          2.37         0.69 o                         
  -7   2  12        226.59        252.83         3.37 o                         
  -6   2  12        252.61        239.05         3.09 o                         
  -5   2  12          0.43         -0.39         0.57 o                         
  -4   2  12        235.53        207.71         2.71 o                         
  -3   2  12          3.73          3.96         0.62 o                         
  -2   2  12         14.48         10.36         0.79 o                         
  -1   2  12          2.76          2.87         0.65 o                         
   0   2  12        150.98        170.55         2.73 o                         
   1   2  12        974.70       1009.73        10.20 o                         
   2   2  12        723.49        740.32         8.30 o                         
   3   2  12        896.69        923.18         9.12 o                         
   4   2  12          4.34          3.28         0.69 o                         
   5   2  12        119.72        124.16         2.10 o                         
   6   2  12         44.78         46.93         1.40 o                         
   7   2  12         23.54         23.90         1.10 o                         
   8   2  12         66.89         59.46         2.48 o                         
   9   2  12        169.24        180.54         3.51 o                         
  10   2  12         32.03         26.65         1.60 o                         
  11   2  12          0.62          0.06         1.16 o                         
  12   2  12          4.11          3.35         1.20 o                         
  13   2  12         25.85         26.13         2.41 o                         
  14   2  12          9.55         10.82         2.10 o                         
  15   2  12          3.63          3.49         2.05 o                         
 -17   3  12         12.06          8.28         1.72 o                         
 -16   3  12         33.99         30.84         2.52 o                         
 -15   3  12          2.64          2.50         1.26 o                         
 -14   3  12        100.31        119.09         6.21 o                         
 -13   3  12         44.15         52.97         2.43 o                         
 -12   3  12          0.12         -0.95         0.95 o                         
 -11   3  12         40.05         38.46         1.71 o                         
 -10   3  12          7.28          5.98         1.05 o                         
  -9   3  12          6.68          6.64         0.94 o                         
  -8   3  12          1.52          2.04         0.66 o                         
  -7   3  12        317.18        309.66         4.28 o                         
  -6   3  12        273.61        269.98         3.85 o                         
  -5   3  12        100.03        113.72         2.75 o                         
  -4   3  12        266.25        277.16         3.29 o                         
  -3   3  12          0.07          0.39         0.58 o                         
  -2   3  12        252.32        262.30         3.37 o                         
  -1   3  12        172.60        172.66         2.79 o                         
   0   3  12       1614.71       1680.53        16.23 o                         
   1   3  12         84.88         84.67         2.51 o                         
   2   3  12        599.79        639.19         7.25 o                         
   3   3  12        477.24        520.56         6.12 o                         
   4   3  12          0.37         -0.74         0.83 o                         
   5   3  12         18.05         17.60         1.18 o                         
   6   3  12        173.09        178.21         3.28 o                         
   7   3  12         39.05         29.88         1.42 o                         
   8   3  12         89.73         97.37         2.78 o                         
   9   3  12         33.47         32.61         2.06 o                         
  10   3  12          0.01         -0.63         1.21 o                         
  11   3  12          0.37          2.67         1.45 o                         
  12   3  12         11.28         11.02         1.94 o                         
  13   3  12          0.11         -0.28         1.65 o                         
  14   3  12         56.53         68.11         5.92 o                         
 -15   4  12         14.32         11.83         2.18 o                         
 -14   4  12          0.32         -0.40         1.10 o                         
 -13   4  12         12.31          9.65         1.33 o                         
 -12   4  12         11.67          9.09         1.18 o                         
 -11   4  12         47.13         46.78         1.67 o                         
 -10   4  12         19.20         19.19         1.25 o                         
  -9   4  12          0.05          1.17         0.85 o                         
  -8   4  12         12.32         19.64         1.06 o                         
  -7   4  12         15.98         14.08         0.96 o                         
  -6   4  12          7.13          6.00         0.75 o                         
  -5   4  12         20.35         18.97         1.25 o                         
  -4   4  12         10.67          8.59         0.96 o                         
  -3   4  12         34.36         37.60         1.28 o                         
  -2   4  12          5.65          8.07         0.75 o                         
  -1   4  12          0.32          0.78         0.56 o                         
   0   4  12          2.67          2.08         0.80 o                         
   1   4  12         41.51         44.36         1.85 o                         
   2   4  12          0.23         -0.36         0.75 o                         
   3   4  12          9.36          5.64         1.03 o                         
   4   4  12         26.10         22.80         1.42 o                         
   5   4  12          0.19          0.84         0.86 o                         
   6   4  12          0.04         -0.38         0.85 o                         
   7   4  12         16.99         13.01         1.47 o                         
   8   4  12         18.02         17.64         2.01 o                         
   9   4  12          0.64          0.28         1.45 o                         
  10   4  12          0.77          0.91         1.41 o                         
  11   4  12         36.83         44.74         2.79 o                         
  12   4  12         10.26          6.36         1.81 o                         
 -13   5  12         20.46         18.56         2.22 o                         
 -12   5  12          3.42          3.14         1.34 o                         
 -11   5  12         13.96          8.70         1.58 o                         
 -10   5  12        127.00        158.51         7.39 o                         
  -9   5  12          1.86          1.94         1.22 o                         
  -8   5  12         98.79        112.48         3.38 o                         
  -7   5  12         74.80         78.85         2.88 o                         
  -6   5  12          3.71          2.72         1.05 o                         
  -5   5  12          8.99          8.63         1.15 o                         
  -4   5  12          7.91         10.94         1.12 o                         
  -3   5  12         88.72        112.33         3.12 o                         
  -2   5  12         41.32         48.39         1.76 o                         
  -1   5  12         29.95         32.85         2.15 o                         
   0   5  12         15.29         11.16         1.08 o                         
   1   5  12         33.38         39.44         2.02 o                         
   2   5  12         16.74         17.72         1.35 o                         
   3   5  12         24.66         28.67         1.79 o                         
   4   5  12          3.96          7.63         1.14 o                         
   5   5  12          0.60         -0.28         1.06 o                         
   6   5  12         39.42         39.16         2.49 o                         
   7   5  12         18.67         19.00         2.09 o                         
   8   5  12          0.15          0.62         1.53 o                         
   9   5  12          8.47          8.71         1.84 o                         
  10   5  12         22.05         18.71         2.36 o                         
 -10   6  12         35.96         31.44         4.07 o                         
  -9   6  12          4.22          2.84         1.55 o                         
  -8   6  12          7.89          4.60         1.53 o                         
  -7   6  12         63.87         61.43         6.53 o                         
  -6   6  12         40.36         35.59         3.04 o                         
  -5   6  12          3.56          4.50         1.48 o                         
  -4   6  12         49.66         65.51         2.85 o                         
  -3   6  12          7.61          7.53         1.63 o                         
  -2   6  12         14.98         19.84         2.06 o                         
  -1   6  12         66.50         81.82         3.37 o                         
   0   6  12          4.85          5.26         1.54 o                         
   1   6  12         49.07         58.67         2.94 o                         
   2   6  12         98.59        127.07         3.66 o                         
   3   6  12         21.51         26.86         1.95 o                         
   4   6  12          0.03          1.12         1.43 o                         
   5   6  12          0.27          0.84         1.45 o                         
   6   6  12         10.90          8.41         1.81 o                         
   7   6  12         45.15         39.35         3.10 o                         
  -3   7  12          1.12          2.24         3.78 o                         
  -2   7  12          0.08         -0.95         1.77 o                         
  -1   7  12          4.15          2.92         1.78 o                         
   0   7  12          5.78          8.04         2.67 o                         
 -18   1  13         15.58          7.45         1.84 o                         
 -17   1  13          0.38          1.70         1.46 o                         
 -16   1  13          0.00          0.04         1.28 o                         
 -15   1  13          0.50          0.32         1.23 o                         
 -14   1  13          2.73          3.48         1.27 o                         
 -13   1  13          2.13          3.04         1.18 o                         
 -12   1  13         22.04         24.22         1.40 o                         
 -11   1  13         39.28         44.49         1.87 o                         
 -10   1  13          0.01         -0.31         0.87 o                         
  -9   1  13         39.68         44.60         1.62 o                         
  -8   1  13          0.37          0.18         0.67 o                         
  -7   1  13         56.98         53.09         1.53 o                         
  -6   1  13          0.03          0.50         0.54 o                         
  -5   1  13          1.20          0.65         0.48 o                         
  -4   1  13          0.36         -0.51         0.51 o                         
  -3   1  13         64.08         59.18         1.55 o                         
  -2   1  13          0.36          0.80         0.54 o                         
  -1   1  13         83.73         81.83         1.74 o                         
   0   1  13         13.05         13.61         0.90 o                         
   1   1  13          6.76          6.96         0.79 o                         
   2   1  13          4.24          3.77         0.74 o                         
   3   1  13         24.75         30.15         1.24 o                         
   4   1  13        157.68        173.13         2.36 o                         
   5   1  13        116.80        108.02         2.08 o                         
   6   1  13          0.01         -0.62         0.62 o                         
   7   1  13          1.57          0.56         0.80 o                         
   8   1  13          0.19          0.19         0.81 o                         
   9   1  13          0.03         -0.23         1.03 o                         
  10   1  13         19.03         17.91         1.67 o                         
  11   1  13          7.62          8.28         1.48 o                         
  12   1  13        116.46        114.59         3.59 o                         
  13   1  13         65.28         64.36         2.86 o                         
  14   1  13         73.48         68.05         4.42 o                         
  15   1  13          0.37          2.55         4.19 o                         
 -17   2  13          4.02          1.97         1.44 o                         
 -16   2  13          2.79          2.49         1.34 o                         
 -15   2  13          9.58          7.30         1.43 o                         
 -14   2  13          2.04          2.23         1.23 o                         
 -13   2  13          0.76          0.02         1.07 o                         
 -12   2  13          7.17          5.57         1.22 o                         
 -11   2  13          9.99         11.02         1.38 o                         
 -10   2  13         16.92         13.60         0.98 o                         
  -9   2  13         98.25        100.51         2.67 o                         
  -8   2  13          9.29          6.60         0.85 o                         
  -7   2  13          0.19          1.54         0.69 o                         
  -6   2  13         36.19         36.65         1.29 o                         
  -5   2  13          0.71          2.33         0.71 o                         
  -4   2  13         80.72         81.50         2.20 o                         
  -3   2  13          0.44         -0.09         0.61 o                         
  -2   2  13          8.79          5.48         0.74 o                         
  -1   2  13         35.91         34.52         1.33 o                         
   0   2  13          0.11          0.71         0.67 o                         
   1   2  13         83.39         72.84         2.04 o                         
   2   2  13          0.14          0.42         0.63 o                         
   3   2  13         34.05         32.43         1.25 o                         
   4   2  13          4.14          2.17         0.66 o                         
   5   2  13         56.55         53.42         1.45 o                         
   6   2  13          9.03          6.75         0.84 o                         
   7   2  13          2.38          2.66         0.76 o                         
   8   2  13         59.00         54.10         1.85 o                         
   9   2  13         74.54         74.47         2.36 o                         
  10   2  13         16.64         18.38         1.64 o                         
  11   2  13          4.30          0.93         1.20 o                         
  12   2  13          2.33          1.40         1.74 o                         
  13   2  13         16.66         18.63         2.45 o                         
  14   2  13         19.46         15.53         2.44 o                         
 -16   3  13          1.28          1.20         1.40 o                         
 -15   3  13          7.36          5.37         1.41 o                         
 -14   3  13          0.31          0.48         1.14 o                         
 -13   3  13         23.45         22.67         2.55 o                         
 -12   3  13          6.49          6.53         1.18 o                         
 -11   3  13          0.69          1.58         0.98 o                         
 -10   3  13          1.66          2.20         0.90 o                         
  -9   3  13          0.06          1.31         0.67 o                         
  -8   3  13          1.62          1.78         0.68 o                         
  -7   3  13         62.30         64.93         1.49 o                         
  -6   3  13          1.01          0.10         0.73 o                         
  -5   3  13         25.53         19.27         1.23 o                         
  -4   3  13         69.23         73.34         2.15 o                         
  -3   3  13          0.60          0.30         0.69 o                         
  -2   3  13          0.32          0.69         0.60 o                         
  -1   3  13          0.12          0.33         0.69 o                         
   0   3  13        215.96        210.53         4.22 o                         
   1   3  13        196.69        196.67         3.33 o                         
   2   3  13        387.18        406.02         5.71 o                         
   3   3  13        273.60        290.05         5.42 o                         
   4   3  13         20.67         18.80         1.36 o                         
   5   3  13         10.33         10.70         1.38 o                         
   6   3  13          1.86          1.55         0.83 o                         
   7   3  13         62.43         55.64         1.99 o                         
   8   3  13         23.41         19.52         1.74 o                         
   9   3  13         35.34         31.79         2.35 o                         
  10   3  13         48.39         51.78         2.88 o                         
  11   3  13          3.83          2.20         1.67 o                         
  12   3  13          1.23         -0.84         1.59 o                         
  13   3  13          0.82         -0.48         1.87 o                         
 -15   4  13          5.95          4.44         1.50 o                         
 -14   4  13          0.06         -0.45         1.18 o                         
 -13   4  13          0.32          0.38         1.04 o                         
 -12   4  13          1.12          0.07         0.88 o                         
 -11   4  13          0.16          0.42         0.88 o                         
 -10   4  13         12.46         15.35         1.21 o                         
  -9   4  13          1.70          2.63         0.93 o                         
  -8   4  13         29.28         28.70         1.41 o                         
  -7   4  13          0.03         -0.09         0.67 o                         
  -6   4  13          0.01         -0.07         0.90 o                         
  -5   4  13         36.52         38.40         1.74 o                         
  -4   4  13          5.25          5.87         0.86 o                         
  -3   4  13          5.38          3.96         0.79 o                         
  -2   4  13          5.23          5.60         0.76 o                         
  -1   4  13          4.45          3.26         0.66 o                         
   0   4  13          2.92          3.62         0.90 o                         
   1   4  13          6.22          5.91         1.11 o                         
   2   4  13         16.35         15.48         1.30 o                         
   3   4  13         27.41         30.79         1.62 o                         
   4   4  13         20.74         17.48         1.40 o                         
   5   4  13         58.98         66.45         2.44 o                         
   6   4  13         18.59         17.51         1.65 o                         
   7   4  13         20.94         23.11         1.78 o                         
   8   4  13          7.66          6.56         1.68 o                         
   9   4  13         35.93         33.52         2.50 o                         
  10   4  13         13.99         10.96         1.93 o                         
  11   4  13        110.89        126.93         4.54 o                         
 -13   5  13          1.43         -1.90         3.93 o                         
 -12   5  13          4.09          3.02         1.57 o                         
 -11   5  13          0.20          0.26         1.25 o                         
 -10   5  13          4.07          3.00         1.34 o                         
  -9   5  13        105.42        144.76         6.10 o                         
  -8   5  13         21.00         23.13         1.89 o                         
  -7   5  13          0.55          1.30         1.11 o                         
  -6   5  13         11.88         12.17         1.51 o                         
  -5   5  13          1.95          1.06         1.16 o                         
  -4   5  13         26.70         31.84         1.94 o                         
  -3   5  13         71.71         90.75         2.84 o                         
  -2   5  13         80.52         89.25         2.48 o                         
  -1   5  13         17.65         20.29         1.54 o                         
   0   5  13          0.44          0.07         0.87 o                         
   1   5  13          4.03          1.94         1.11 o                         
   2   5  13         25.96         26.36         2.03 o                         
   3   5  13          0.87         -0.79         1.20 o                         
   4   5  13          7.93          8.13         1.61 o                         
   5   5  13         37.37         41.61         2.63 o                         
   6   5  13         33.93         28.84         2.36 o                         
   7   5  13         27.41         28.84         2.49 o                         
   8   5  13          0.18          0.94         1.63 o                         
   9   5  13         32.50         33.61         2.94 o                         
  -9   6  13          7.05          5.39         1.69 o                         
  -8   6  13         25.64         18.50         2.77 o                         
  -7   6  13          3.68          2.32         1.48 o                         
  -6   6  13         17.71         17.48         1.95 o                         
  -5   6  13          7.10          8.09         1.71 o                         
  -4   6  13          0.21          0.70         1.53 o                         
  -3   6  13          4.52          4.60         1.61 o                         
  -2   6  13         12.57         12.86         1.89 o                         
  -1   6  13          1.39          0.87         1.49 o                         
   0   6  13         30.45         35.65         2.55 o                         
   1   6  13         25.85         30.53         2.37 o                         
   2   6  13         21.77         29.55         2.11 o                         
   3   6  13         37.10         45.33         2.65 o                         
   4   6  13         10.62         13.59         1.99 o                         
   5   6  13          0.00         -0.44         1.57 o                         
   6   6  13          0.78          1.00         1.84 o                         
 -17   0  14        201.93        221.80        22.53 o                         
 -16   0  14          3.21          6.60         2.62 o                         
 -15   0  14         78.77        110.94         6.99 o                         
 -14   0  14          4.09          6.22         1.66 o                         
 -13   0  14         13.63         10.99         1.79 o                         
 -12   0  14         42.37         50.61         2.75 o                         
 -11   0  14        204.41        235.96         5.78 o                         
 -10   0  14        200.16        211.82         5.32 o                         
  -9   0  14          5.78          6.28         1.48 o                         
  -8   0  14        197.37        225.76         4.68 o                         
  -7   0  14        130.64        122.47         2.87 o                         
  -6   0  14         17.11         17.61         1.16 o                         
  -5   0  14         20.13         20.53         1.18 o                         
  -4   0  14         35.34         37.71         1.58 o                         
  -3   0  14        107.29        106.58         2.47 o                         
  -2   0  14          7.03          6.08         0.87 o                         
  -1   0  14          8.04          5.98         0.88 o                         
   0   0  14         17.23         29.50         1.49 o                         
   1   0  14          0.00          1.28         0.84 o                         
   2   0  14        153.20        169.76         3.81 o                         
   3   0  14        223.76        227.76         4.07 o                         
   4   0  14         39.20         39.67         1.98 o                         
   5   0  14        203.37        208.04         4.59 o                         
   6   0  14          0.29          0.25         0.96 o                         
   7   0  14         10.93         12.13         2.16 o                         
   8   0  14          0.18          0.19         1.46 o                         
   9   0  14         61.47         57.45         3.84 o                         
  10   0  14         61.55         65.28         4.26 o                         
  11   0  14        174.98        200.36         7.30 o                         
  12   0  14        260.36        309.11         8.94 o                         
  13   0  14         13.89          9.02         2.48 o                         
  14   0  14          0.72          2.83         2.43 o                         
 -17   1  14         26.90         18.80         2.17 o                         
 -16   1  14          1.89         -0.15         1.43 o                         
 -15   1  14         49.99         49.79         2.64 o                         
 -14   1  14         60.99         68.60         3.49 o                         
 -13   1  14         54.78         63.14         2.96 o                         
 -12   1  14         17.75         16.68         1.43 o                         
 -11   1  14         59.49         60.66         2.21 o                         
 -10   1  14          0.19         -0.89         0.89 o                         
  -9   1  14        101.08        106.23         2.37 o                         
  -8   1  14        212.80        234.54         3.36 o                         
  -7   1  14         18.82         19.94         1.06 o                         
  -6   1  14        143.24        144.17         2.19 o                         
  -5   1  14        117.99        114.33         2.14 o                         
  -4   1  14          8.21         10.65         0.88 o                         
  -3   1  14         48.42         58.19         1.58 o                         
  -2   1  14        176.49        184.02         2.62 o                         
  -1   1  14         41.41         42.85         1.39 o                         
   0   1  14        180.72        181.81         2.74 o                         
   1   1  14          2.10          1.59         0.70 o                         
   2   1  14        178.27        173.35         3.45 o                         
   3   1  14          7.94          8.39         0.99 o                         
   4   1  14          0.76          0.36         0.53 o                         
   5   1  14          8.04         10.54         0.80 o                         
   6   1  14          4.17          1.57         0.74 o                         
   7   1  14          5.76          5.87         0.94 o                         
   8   1  14         64.26         65.65         2.19 o                         
   9   1  14         18.81         19.36         1.65 o                         
  10   1  14          1.48          1.38         1.21 o                         
  11   1  14          5.02          4.60         1.44 o                         
  12   1  14          1.03          1.72         1.41 o                         
  13   1  14         35.10         35.59         2.73 o                         
  14   1  14         39.34         34.77         2.88 o                         
 -17   2  14          3.07          3.11         1.80 o                         
 -16   2  14          2.08          1.74         1.33 o                         
 -15   2  14          0.00          0.38         1.21 o                         
 -14   2  14         59.49         66.25         3.32 o                         
 -13   2  14          1.34         -0.42         1.14 o                         
 -12   2  14          4.98          3.91         1.27 o                         
 -11   2  14          4.12          2.67         1.19 o                         
 -10   2  14          8.05          8.03         1.00 o                         
  -9   2  14          7.22          7.47         0.98 o                         
  -8   2  14          6.77          6.61         0.88 o                         
  -7   2  14          7.97          8.56         0.86 o                         
  -6   2  14        112.98        114.15         2.29 o                         
  -5   2  14         11.44         10.08         0.96 o                         
  -4   2  14         25.74         26.67         1.24 o                         
  -3   2  14        141.96        147.08         2.63 o                         
  -2   2  14          8.96          8.40         0.88 o                         
  -1   2  14         24.61         26.51         1.26 o                         
   0   2  14         22.98         24.65         1.28 o                         
   1   2  14          0.00          0.46         0.77 o                         
   2   2  14        217.50        238.19         4.00 o                         
   3   2  14          6.34          5.50         0.87 o                         
   4   2  14        229.04        238.66         4.09 o                         
   5   2  14          0.04         -0.77         0.77 o                         
   6   2  14         54.33         53.25         1.55 o                         
   7   2  14          0.00         -0.61         0.69 o                         
   8   2  14         33.67         33.21         1.85 o                         
   9   2  14         50.24         46.50         2.50 o                         
  10   2  14          0.34         -0.50         1.36 o                         
  11   2  14          6.14          4.40         1.77 o                         
  12   2  14          0.01          0.59         1.64 o                         
  13   2  14          0.83          0.63         1.88 o                         
 -16   3  14          0.51          1.55         2.03 o                         
 -15   3  14          6.23          2.36         1.30 o                         
 -14   3  14          0.01         -0.22         1.14 o                         
 -13   3  14          5.53          3.10         1.25 o                         
 -12   3  14          2.17          1.79         1.12 o                         
 -11   3  14          2.69          2.12         1.06 o                         
 -10   3  14          3.82          3.11         1.06 o                         
  -9   3  14         27.10         25.46         1.21 o                         
  -8   3  14          2.86          1.68         0.70 o                         
  -7   3  14         10.99         10.95         1.01 o                         
  -6   3  14          7.28          6.33         0.93 o                         
  -5   3  14         29.44         30.98         1.52 o                         
  -4   3  14          7.90          9.29         1.08 o                         
  -3   3  14         54.09         55.22         1.73 o                         
  -2   3  14         45.33         49.32         1.72 o                         
  -1   3  14         36.89         38.72         1.45 o                         
   0   3  14         99.94         93.47         2.71 o                         
   1   3  14        104.53        101.93         2.66 o                         
   2   3  14          8.67          6.11         1.11 o                         
   3   3  14         30.74         30.42         1.70 o                         
   4   3  14          1.10          1.23         1.05 o                         
   5   3  14          0.18          0.86         1.14 o                         
   6   3  14          1.50          1.50         1.11 o                         
   7   3  14          0.03          1.72         1.36 o                         
   8   3  14         38.42         37.81         2.63 o                         
   9   3  14          0.10         -0.71         1.41 o                         
  10   3  14         30.96         29.78         2.44 o                         
  11   3  14         30.80         35.50         2.62 o                         
  12   3  14          1.95          2.38         1.80 o                         
 -14   4  14          0.99          0.16         1.24 o                         
 -13   4  14          1.52         -0.47         1.07 o                         
 -12   4  14         94.99        122.13         5.01 o                         
 -11   4  14          2.62          0.14         0.91 o                         
 -10   4  14          1.92          1.88         0.91 o                         
  -9   4  14          0.02         -0.30         0.69 o                         
  -8   4  14          6.76          6.20         0.82 o                         
  -7   4  14         13.83         15.24         1.08 o                         
  -6   4  14         23.63         23.86         1.32 o                         
  -5   4  14          0.79          1.08         0.84 o                         
  -4   4  14         69.90         76.75         2.14 o                         
  -3   4  14         62.29         61.26         2.40 o                         
  -2   4  14         11.39          9.50         0.89 o                         
  -1   4  14          0.02         -0.12         0.62 o                         
   0   4  14         16.68         16.02         1.27 o                         
   1   4  14          0.87          0.18         0.92 o                         
   2   4  14        120.26        130.11         3.11 o                         
   3   4  14         28.19         26.61         1.90 o                         
   4   4  14          3.35          3.01         1.26 o                         
   5   4  14          0.87         -0.89         1.26 o                         
   6   4  14          0.55         -0.17         1.24 o                         
   7   4  14          6.73          2.84         1.45 o                         
   8   4  14         25.35         21.82         2.01 o                         
   9   4  14         23.33         18.37         3.06 o                         
  10   4  14         11.08          9.87         2.11 o                         
 -12   5  14          1.59          0.01         1.64 o                         
 -11   5  14         25.70         28.39         3.24 o                         
 -10   5  14          3.05          1.05         1.36 o                         
  -9   5  14          8.94          7.30         1.68 o                         
  -8   5  14         25.70         19.92         2.02 o                         
  -7   5  14          0.57         -0.06         1.35 o                         
  -6   5  14          3.91          1.00         1.29 o                         
  -5   5  14         69.70         87.19         3.20 o                         
  -4   5  14         13.20         13.89         1.56 o                         
  -3   5  14         58.40         62.10         2.62 o                         
  -2   5  14         19.12         17.82         1.39 o                         
  -1   5  14          4.42          4.58         1.16 o                         
   0   5  14         34.22         40.21         2.04 o                         
   1   5  14          6.24          4.13         1.18 o                         
   2   5  14         17.93         18.74         1.94 o                         
   3   5  14          1.04          2.53         1.57 o                         
   4   5  14          0.86          0.67         1.48 o                         
   5   5  14          0.27         -0.64         1.48 o                         
   6   5  14          0.43         -0.36         1.64 o                         
   7   5  14          0.00         -0.11         1.65 o                         
   8   5  14         11.06         10.46         1.98 o                         
  -8   6  14         38.62         30.07         3.21 o                         
  -7   6  14         42.53         39.28         3.26 o                         
  -6   6  14          2.84          0.01         1.82 o                         
  -5   6  14         26.51         32.29         2.60 o                         
  -4   6  14          2.88          3.27         1.68 o                         
  -3   6  14         11.70         10.70         1.89 o                         
  -2   6  14          7.68          9.67         1.86 o                         
  -1   6  14          3.23          0.74         1.59 o                         
   0   6  14         33.83         39.00         2.73 o                         
   1   6  14          2.49          3.58         1.09 o                         
   2   6  14          0.10          1.14         1.65 o                         
   3   6  14          3.24          2.37         1.72 o                         
   4   6  14          1.77          1.98         1.79 o                         
 -17   1  15          0.39         -0.05         2.26 o                         
 -16   1  15         18.15         12.16         1.85 o                         
 -15   1  15        115.96        131.95         5.91 o                         
 -14   1  15          0.22         -0.96         1.19 o                         
 -13   1  15         26.09         28.34         1.88 o                         
 -12   1  15         33.07         36.01         1.93 o                         
 -11   1  15         76.60         89.29         2.88 o                         
 -10   1  15          3.20          4.80         1.09 o                         
  -9   1  15        389.93        438.05         5.49 o                         
  -8   1  15        743.94        834.38         8.52 o                         
  -7   1  15        107.59        108.52         2.19 o                         
  -6   1  15         61.13         58.37         1.55 o                         
  -5   1  15         25.56         26.94         1.22 o                         
  -4   1  15          1.42          0.81         0.70 o                         
  -3   1  15         65.76         67.98         1.78 o                         
  -2   1  15         77.86         81.34         1.89 o                         
  -1   1  15        109.14        119.14         2.21 o                         
   0   1  15         27.07         27.94         1.31 o                         
   1   1  15          0.55          0.45         0.77 o                         
   2   1  15         33.15         34.27         1.56 o                         
   3   1  15         89.58         99.40         3.03 o                         
   4   1  15         47.59         43.82         1.76 o                         
   5   1  15        215.16        227.64         3.84 o                         
   6   1  15         71.22         66.34         1.68 o                         
   7   1  15          0.43          0.05         0.86 o                         
   8   1  15         11.03          8.41         1.33 o                         
   9   1  15         28.75         30.84         1.88 o                         
  10   1  15          0.21          0.38         1.30 o                         
  11   1  15         30.27         30.09         2.15 o                         
  12   1  15         66.71         67.05         3.47 o                         
  13   1  15          1.45          1.29         1.88 o                         
 -16   2  15          8.74          8.32         1.67 o                         
 -15   2  15          3.81          2.45         1.34 o                         
 -14   2  15         12.35          7.37         1.44 o                         
 -13   2  15         53.21         65.34         3.53 o                         
 -12   2  15         17.21         16.66         1.71 o                         
 -11   2  15          0.59          0.13         0.96 o                         
 -10   2  15          0.24         -0.93         0.93 o                         
  -9   2  15         25.93         24.68         1.36 o                         
  -8   2  15          0.04          0.10         0.74 o                         
  -7   2  15         56.44         57.17         2.01 o                         
  -6   2  15        294.88        308.93         4.44 o                         
  -5   2  15         24.55         18.69         1.19 o                         
  -4   2  15         67.71         76.56         2.22 o                         
  -3   2  15          2.77          1.83         0.80 o                         
  -2   2  15         68.73         70.88         2.09 o                         
  -1   2  15          3.58          2.93         0.81 o                         
   0   2  15        439.10        474.28         6.58 o                         
   1   2  15        445.07        467.58         7.04 o                         
   2   2  15          0.33          0.38         0.79 o                         
   3   2  15         29.17         27.83         1.46 o                         
   4   2  15          1.46          1.53         0.89 o                         
   5   2  15         20.63         22.89         1.41 o                         
   6   2  15         20.33         20.93         1.37 o                         
   7   2  15         22.03         17.19         1.49 o                         
   8   2  15          2.54          1.42         1.35 o                         
   9   2  15         29.32         29.23         2.17 o                         
  10   2  15          0.22          2.09         1.53 o                         
  11   2  15         14.35         16.67         2.17 o                         
  12   2  15          1.15         -0.67         1.67 o                         
 -15   3  15          3.78          1.91         1.43 o                         
 -14   3  15          1.71          1.28         1.28 o                         
 -13   3  15          5.65          2.41         1.23 o                         
 -12   3  15         52.42         57.51         3.36 o                         
 -11   3  15         29.57         29.48         2.00 o                         
 -10   3  15          2.28          2.14         0.99 o                         
  -9   3  15         72.94         79.22         2.43 o                         
  -8   3  15          1.96          3.89         0.96 o                         
  -7   3  15         63.50         71.55         2.18 o                         
  -6   3  15         76.99         85.82         2.32 o                         
  -5   3  15        132.71        142.04         3.00 o                         
  -4   3  15         83.39         84.47         2.47 o                         
  -3   3  15         21.37         18.35         1.20 o                         
  -2   3  15         65.49         65.61         1.85 o                         
  -1   3  15          5.60          3.99         0.82 o                         
   0   3  15          1.61          1.72         0.81 o                         
   1   3  15        209.64        219.72         4.79 o                         
   2   3  15         91.59         94.31         3.29 o                         
   3   3  15        201.15        209.20         4.53 o                         
   4   3  15         10.25          7.83         1.42 o                         
   5   3  15          4.11          1.99         1.39 o                         
   6   3  15          2.06          1.08         1.34 o                         
   7   3  15          6.69          4.74         1.67 o                         
   8   3  15         32.34         35.12         2.66 o                         
   9   3  15          5.35          4.37         1.81 o                         
  10   3  15          0.04         -0.68         1.57 o                         
  11   3  15          8.74          7.13         1.97 o                         
 -13   4  15          4.81          3.47         1.28 o                         
 -12   4  15          7.70          4.06         1.16 o                         
 -11   4  15         14.00          9.11         1.79 o                         
 -10   4  15        153.69        197.90         5.56 o                         
  -9   4  15        105.85        112.61         4.70 o                         
  -8   4  15         28.20         28.26         1.48 o                         
  -7   4  15         32.34         30.42         1.36 o                         
  -6   4  15          8.66          6.62         0.99 o                         
  -5   4  15         17.48         15.22         1.20 o                         
  -4   4  15         51.58         50.09         2.36 o                         
  -3   4  15          0.01          0.25         0.83 o                         
  -2   4  15         62.30         69.30         2.02 o                         
  -1   4  15          9.86          9.67         1.03 o                         
   0   4  15         27.71         27.47         1.86 o                         
   1   4  15          0.40          0.33         1.13 o                         
   2   4  15         51.11         41.42         2.25 o                         
   3   4  15        171.86        201.65         5.35 o                         
   4   4  15         56.02         65.98         3.49 o                         
   5   4  15         22.96         26.71         2.40 o                         
   6   4  15         17.14         11.03         1.77 o                         
   7   4  15          2.21          1.40         1.52 o                         
   8   4  15         15.32         11.83         2.01 o                         
   9   4  15         13.41         11.09         2.17 o                         
 -11   5  15        167.32        138.09        16.45 o                         
 -10   5  15         63.70         56.94         6.14 o                         
  -9   5  15         20.43         15.83         3.11 o                         
  -8   5  15         34.21         31.70         2.93 o                         
  -7   5  15         60.80         73.55         3.49 o                         
  -6   5  15          4.11          5.34         1.47 o                         
  -5   5  15          0.02         -1.19         1.19 o                         
  -4   5  15         16.06         17.90         1.71 o                         
  -3   5  15          5.94          3.51         1.28 o                         
  -2   5  15          0.79          0.01         0.93 o                         
  -1   5  15         10.63          9.61         1.20 o                         
   0   5  15          1.85          1.21         1.03 o                         
   1   5  15          0.47          0.46         1.15 o                         
   2   5  15         36.97         38.89         3.22 o                         
   3   5  15         60.58         72.28         3.82 o                         
   4   5  15         10.38          9.90         2.01 o                         
   5   5  15          1.00         -0.66         1.64 o                         
   6   5  15          0.69          1.87         1.87 o                         
   7   5  15          5.32          4.82         2.09 o                         
  -6   6  15         66.41         89.03        13.52 o                         
  -5   6  15         16.04         12.41         2.12 o                         
  -4   6  15          4.13          4.51         1.81 o                         
  -3   6  15          1.27          1.60         1.67 o                         
  -2   6  15          0.05          0.80         1.64 o                         
  -1   6  15          0.08          0.73         1.57 o                         
   0   6  15          4.08          3.05         1.40 o                         
   1   6  15         22.98         18.71         2.01 o                         
   2   6  15          4.74          4.33         2.53 o                         
 -16   0  16         57.91         47.50         5.95 o                         
 -15   0  16        156.59        201.16        10.97 o                         
 -14   0  16          0.08          1.56         1.81 o                         
 -13   0  16          3.04          1.52         1.67 o                         
 -12   0  16          0.79         -0.16         1.43 o                         
 -11   0  16          5.34          2.92         1.58 o                         
 -10   0  16         81.11         90.78         4.00 o                         
  -9   0  16        781.28        945.12        15.80 o                         
  -8   0  16        462.72        514.06         7.83 o                         
  -7   0  16          0.01          0.57         0.98 o                         
  -6   0  16          8.06          7.35         1.03 o                         
  -5   0  16          0.65         -0.69         0.87 o                         
  -4   0  16          0.02          1.30         0.85 o                         
  -3   0  16        109.85        113.58         2.77 o                         
  -2   0  16          4.91          3.87         0.89 o                         
  -1   0  16         18.23         18.19         1.85 o                         
   0   0  16         12.11         11.23         1.57 o                         
   1   0  16         43.43         42.81         2.04 o                         
   2   0  16          3.42          2.62         0.78 o                         
   3   0  16         13.01         11.67         1.16 o                         
   4   0  16          6.30          5.89         1.08 o                         
   5   0  16        303.78        323.01         9.46 o                         
   6   0  16         69.99         71.27         2.93 o                         
   7   0  16         21.11         24.40         2.13 o                         
   8   0  16         14.66         13.32         1.89 o                         
   9   0  16         14.19         15.36         2.05 o                         
  10   0  16          0.17          0.72         1.91 o                         
  11   0  16         23.45         25.41         3.03 o                         
  12   0  16         25.37         23.60         3.01 o                         
 -16   1  16          3.61          2.71         1.68 o                         
 -15   1  16         26.03         21.19         2.49 o                         
 -14   1  16          0.21          0.36         1.22 o                         
 -13   1  16          3.24          4.12         1.37 o                         
 -12   1  16          9.11          8.64         1.40 o                         
 -11   1  16          2.49          2.14         1.23 o                         
 -10   1  16          8.60          8.31         1.38 o                         
  -9   1  16         50.22         48.91         1.83 o                         
  -8   1  16        190.70        209.72         3.28 o                         
  -7   1  16         89.30         96.51         2.13 o                         
  -6   1  16         60.08         69.18         2.03 o                         
  -5   1  16         18.00         14.30         1.02 o                         
  -4   1  16         11.68          9.91         0.97 o                         
  -3   1  16          3.78          2.22         0.75 o                         
  -2   1  16         88.04         89.66         2.06 o                         
  -1   1  16          4.26          2.91         0.83 o                         
   0   1  16         68.86         78.14         2.12 o                         
   1   1  16        138.31        152.76         3.24 o                         
   2   1  16         97.15        105.63         2.70 o                         
   3   1  16         80.71         82.37         2.62 o                         
   4   1  16         50.72         51.54         2.18 o                         
   5   1  16         63.88         66.93         2.68 o                         
   6   1  16         89.13         92.43         2.57 o                         
   7   1  16          4.13          4.19         1.08 o                         
   8   1  16          5.97          7.38         1.21 o                         
   9   1  16         12.94         10.04         1.51 o                         
  10   1  16         44.58         50.99         2.46 o                         
  11   1  16         44.63         48.67         2.90 o                         
  12   1  16         65.06         72.54         4.07 o                         
 -15   2  16          2.00          0.21         1.39 o                         
 -14   2  16          0.09         -0.34         1.25 o                         
 -13   2  16         31.95         29.41         2.69 o                         
 -12   2  16         78.48        100.78         4.07 o                         
 -11   2  16          0.11          0.34         1.10 o                         
 -10   2  16          2.19          1.59         1.08 o                         
  -9   2  16         24.26         30.53         1.78 o                         
  -8   2  16         27.32         29.46         1.64 o                         
  -7   2  16          1.21          0.92         0.92 o                         
  -6   2  16         76.00         72.76         2.13 o                         
  -5   2  16         51.00         53.06         1.86 o                         
  -4   2  16        147.30        151.86         2.78 o                         
  -3   2  16         26.19         25.60         1.34 o                         
  -2   2  16         23.96         23.74         1.37 o                         
  -1   2  16         34.61         37.24         1.65 o                         
   0   2  16         22.62         25.63         1.38 o                         
   1   2  16        264.39        282.79         5.93 o                         
   2   2  16        156.50        168.95         4.03 o                         
   3   2  16        125.82        134.36         3.27 o                         
   4   2  16          1.38          0.23         1.18 o                         
   5   2  16          1.99          2.14         1.44 o                         
   6   2  16          0.30         -1.08         1.08 o                         
   7   2  16         80.21         83.32         3.67 o                         
   8   2  16         36.96         37.98         2.75 o                         
   9   2  16          3.42          3.64         1.66 o                         
  10   2  16          0.39          0.69         1.63 o                         
  11   2  16         15.14         12.07         2.14 o                         
 -14   3  16          0.01         -0.02         1.32 o                         
 -13   3  16          3.46          2.44         1.31 o                         
 -12   3  16          0.05          0.91         1.15 o                         
 -11   3  16         30.70         27.82         2.49 o                         
 -10   3  16          7.03          2.77         1.19 o                         
  -9   3  16          0.57          0.33         0.97 o                         
  -8   3  16          5.61          4.13         1.06 o                         
  -7   3  16         45.60         37.58         1.90 o                         
  -6   3  16          0.52         -0.65         0.89 o                         
  -5   3  16         35.74         38.13         1.69 o                         
  -4   3  16         52.16         48.39         1.84 o                         
  -3   3  16         15.87         18.46         1.27 o                         
  -2   3  16          8.04          8.52         0.99 o                         
  -1   3  16          4.19          4.05         0.88 o                         
   0   3  16          6.77          5.27         1.02 o                         
   1   3  16         21.25         22.64         1.70 o                         
   2   3  16         28.96         24.06         1.76 o                         
   3   3  16         38.78         42.22         2.35 o                         
   4   3  16         21.64         20.74         2.18 o                         
   5   3  16         23.88         22.76         2.13 o                         
   6   3  16         12.64         10.21         1.86 o                         
   7   3  16         24.76         30.76         2.58 o                         
   8   3  16         12.48         12.20         2.05 o                         
   9   3  16          8.04          8.18         2.00 o                         
  10   3  16          2.40          5.79         2.00 o                         
 -12   4  16          1.28          0.93         1.12 o                         
 -11   4  16          4.96          2.96         1.17 o                         
 -10   4  16          1.82          1.09         1.02 o                         
  -9   4  16         57.58         70.97         3.10 o                         
  -8   4  16         45.30         55.41         2.95 o                         
  -7   4  16          1.19          0.53         0.91 o                         
  -6   4  16          0.26         -0.71         0.86 o                         
  -5   4  16          7.66          7.13         1.14 o                         
  -4   4  16         28.57         25.47         1.64 o                         
  -3   4  16        139.50        163.29         4.58 o                         
  -2   4  16         96.50        114.27         3.46 o                         
  -1   4  16          4.60          2.74         1.04 o                         
   0   4  16          0.92          0.75         1.06 o                         
   1   4  16          1.85         -0.18         1.28 o                         
   2   4  16          1.74          0.46         1.59 o                         
   3   4  16        122.05        131.52         4.80 o                         
   4   4  16        125.14        131.18         4.81 o                         
   5   4  16          5.21          6.41         1.96 o                         
   6   4  16          5.95          5.77         1.93 o                         
   7   4  16          1.04          1.24         1.86 o                         
   8   4  16          4.04          2.05         1.86 o                         
  -9   5  16         14.85         11.19         1.91 o                         
  -8   5  16          0.20          0.31         1.51 o                         
  -7   5  16          0.04         -1.27         1.27 o                         
  -6   5  16          9.12          6.75         1.60 o                         
  -5   5  16          0.99          0.57         1.41 o                         
  -4   5  16          1.43          1.61         1.18 o                         
  -3   5  16          0.82          1.31         1.09 o                         
  -2   5  16          6.09          8.84         1.65 o                         
  -1   5  16          3.64          2.01         1.02 o                         
   0   5  16          2.34          0.76         1.09 o                         
   1   5  16         11.84         10.93         1.60 o                         
   2   5  16          5.82          3.73         1.50 o                         
   3   5  16         36.42         33.42         2.97 o                         
   4   5  16         59.26         55.86         4.35 o                         
   5   5  16         24.09         22.56         2.70 o                         
 -15   1  17          3.12          1.54         1.58 o                         
 -14   1  17         33.99         27.87         2.53 o                         
 -13   1  17         14.69          7.84         1.49 o                         
 -12   1  17          2.56          0.18         1.21 o                         
 -11   1  17         26.07         25.93         2.16 o                         
 -10   1  17         38.92         36.55         2.20 o                         
  -9   1  17         19.90         17.43         1.58 o                         
  -8   1  17         22.37         22.49         1.54 o                         
  -7   1  17          0.01         -0.85         0.85 o                         
  -6   1  17          7.48          5.85         1.00 o                         
  -5   1  17          2.96          2.71         0.86 o                         
  -4   1  17         26.40         26.30         1.37 o                         
  -3   1  17          5.58          6.34         0.97 o                         
  -2   1  17          8.15          5.51         0.92 o                         
  -1   1  17         71.52         78.01         2.12 o                         
   0   1  17        104.82        115.46         2.91 o                         
   1   1  17          5.58          6.53         1.03 o                         
   2   1  17        162.06        183.22         3.53 o                         
   3   1  17        352.00        404.85         6.78 o                         
   4   1  17          2.10          1.18         1.15 o                         
   5   1  17        132.04        139.28         3.62 o                         
   6   1  17          3.81          3.56         1.30 o                         
   7   1  17          1.35          1.74         1.01 o                         
   8   1  17         11.34          8.37         1.20 o                         
   9   1  17         41.74         35.06         2.18 o                         
  10   1  17         50.13         46.44         2.91 o                         
  11   1  17          1.36          0.09         1.74 o                         
 -14   2  17          9.67          5.31         1.49 o                         
 -13   2  17          0.02          0.50         1.28 o                         
 -12   2  17          2.97          2.66         1.44 o                         
 -11   2  17         56.64         51.60         4.28 o                         
 -10   2  17          2.94          1.89         1.12 o                         
  -9   2  17         21.07         15.18         1.42 o                         
  -8   2  17         84.44         88.95         4.91 o                         
  -7   2  17         41.31         46.06         2.38 o                         
  -6   2  17         67.73         68.62         2.23 o                         
  -5   2  17          2.88          2.56         0.94 o                         
  -4   2  17         28.31         29.97         1.46 o                         
  -3   2  17         25.22         22.29         1.33 o                         
  -2   2  17        109.57        114.56         2.91 o                         
  -1   2  17          0.28          0.38         0.89 o                         
   0   2  17        160.35        174.72         4.39 o                         
   1   2  17        271.91        315.33         5.45 o                         
   2   2  17         40.26         44.54         2.35 o                         
   3   2  17         36.25         41.77         2.31 o                         
   4   2  17          0.02          0.07         1.31 o                         
   5   2  17          4.20          3.57         1.55 o                         
   6   2  17          0.08         -0.34         1.50 o                         
   7   2  17          5.34          3.68         1.79 o                         
   8   2  17          2.74          0.91         1.71 o                         
   9   2  17         29.67         28.84         2.63 o                         
  10   2  17          7.42          4.58         1.92 o                         
 -13   3  17          0.23          0.66         1.33 o                         
 -12   3  17          1.90          1.02         1.33 o                         
 -11   3  17          0.07          0.68         1.21 o                         
 -10   3  17          4.51          3.50         1.29 o                         
  -9   3  17          1.78          1.63         1.11 o                         
  -8   3  17         32.63         30.80         1.81 o                         
  -7   3  17         27.06         23.60         1.81 o                         
  -6   3  17         15.12         10.20         1.22 o                         
  -5   3  17         24.45         22.49         1.50 o                         
  -4   3  17         11.90         10.76         1.17 o                         
  -3   3  17          6.89          5.85         1.16 o                         
  -2   3  17          0.38          0.15         0.96 o                         
  -1   3  17          7.87          6.68         1.19 o                         
   0   3  17         17.78         12.28         1.49 o                         
   1   3  17         19.13         18.22         1.73 o                         
   2   3  17         28.43         32.28         2.29 o                         
   3   3  17         36.65         33.76         2.37 o                         
   4   3  17          1.80          0.29         1.48 o                         
   5   3  17         11.57         10.96         1.93 o                         
   6   3  17          1.22          0.24         1.62 o                         
   7   3  17          8.41          6.26         2.03 o                         
   8   3  17          1.04          1.17         1.88 o                         
   9   3  17          0.01          0.44         1.91 o                         
 -11   4  17          3.69          3.04         1.25 o                         
 -10   4  17          0.36          0.04         1.16 o                         
  -9   4  17         71.53         88.77         4.14 o                         
  -8   4  17         24.86         19.25         2.52 o                         
  -7   4  17          0.45          0.45         0.92 o                         
  -6   4  17         19.44         15.76         1.55 o                         
  -5   4  17          9.66         10.64         1.31 o                         
  -4   4  17         28.58         24.28         2.51 o                         
  -3   4  17          1.90          1.79         1.12 o                         
  -2   4  17         88.40        116.91         4.53 o                         
  -1   4  17         49.40         59.13         3.00 o                         
   0   4  17          1.61          2.58         1.26 o                         
   1   4  17          9.37          7.26         1.60 o                         
   2   4  17          0.04          0.63         1.66 o                         
   3   4  17        122.81        130.84         4.88 o                         
   4   4  17         92.86         96.06         6.66 o                         
   5   4  17         64.77         76.06         4.50 o                         
   6   4  17          0.56          0.07         1.83 o                         
   7   4  17          1.27          2.56         2.15 o                         
  -7   5  17          1.22          0.77         1.61 o                         
  -6   5  17          0.40          0.46         1.56 o                         
  -5   5  17          4.24          2.37         1.60 o                         
  -4   5  17         25.15         27.57         2.08 o                         
  -3   5  17          1.87          1.31         1.17 o                         
  -2   5  17          0.15         -0.33         1.26 o                         
  -1   5  17          6.89          5.99         1.32 o                         
   0   5  17          4.11          1.62         1.17 o                         
   1   5  17          5.34          4.06         1.35 o                         
   2   5  17         13.78         11.42         1.90 o                         
   3   5  17         11.96         13.23         2.26 o                         
 -14   0  18          0.02         -0.67         2.20 o                         
 -13   0  18         18.15         22.03         5.21 o                         
 -12   0  18          1.17          2.85         2.08 o                         
 -11   0  18         45.62         46.78         3.33 o                         
 -10   0  18          8.16          8.80         1.87 o                         
  -9   0  18          2.95          0.26         1.51 o                         
  -8   0  18         63.87         67.68         3.02 o                         
  -7   0  18         27.97         23.91         1.94 o                         
  -6   0  18          0.40         -0.04         0.97 o                         
  -5   0  18         33.11         33.24         2.45 o                         
  -4   0  18          1.44          0.68         1.31 o                         
  -3   0  18         17.07         15.92         1.89 o                         
  -2   0  18         41.81         47.95         2.75 o                         
  -1   0  18         27.00         30.05         2.32 o                         
   0   0  18         17.24         18.75         2.10 o                         
   1   0  18         18.48         17.56         2.08 o                         
   2   0  18          5.48          7.21         1.91 o                         
   3   0  18          1.84          0.41         1.79 o                         
   4   0  18         85.54         87.90         4.80 o                         
   5   0  18          3.15          3.60         1.47 o                         
   6   0  18         14.51         15.51         1.96 o                         
   7   0  18          6.53          5.36         1.74 o                         
   8   0  18          0.43         -1.11         1.63 o                         
   9   0  18         19.72         21.27         2.81 o                         
  10   0  18          0.00         -1.00         2.11 o                         
 -14   1  18          0.91          1.05         1.48 o                         
 -13   1  18         37.12         28.57         2.90 o                         
 -12   1  18          0.45          1.19         1.30 o                         
 -11   1  18          2.15          3.00         1.38 o                         
 -10   1  18         56.31         48.96         4.92 o                         
  -9   1  18         39.13         37.54         2.24 o                         
  -8   1  18          4.15          2.52         1.11 o                         
  -7   1  18          5.91          5.02         1.06 o                         
  -6   1  18         39.58         42.93         1.87 o                         
  -5   1  18        137.50        141.16         3.01 o                         
  -4   1  18         11.06          7.91         1.09 o                         
  -3   1  18         12.21         12.91         1.20 o                         
  -2   1  18          1.77          1.12         0.85 o                         
  -1   1  18         39.91         44.02         1.73 o                         
   0   1  18         10.81         10.36         1.14 o                         
   1   1  18        111.35        111.26         2.62 o                         
   2   1  18          4.40          5.21         1.07 o                         
   3   1  18         30.46         32.23         1.78 o                         
   4   1  18          5.43          4.53         1.31 o                         
   5   1  18         18.34         18.14         1.76 o                         
   6   1  18          8.31          8.69         1.51 o                         
   7   1  18         31.53         24.64         2.36 o                         
   8   1  18          5.50          4.15         1.42 o                         
   9   1  18         56.85         62.80         3.46 o                         
 -13   2  18          1.83          1.03         1.41 o                         
 -12   2  18          0.00          0.57         1.39 o                         
 -11   2  18          7.88          5.42         1.50 o                         
 -10   2  18          3.65          2.10         1.21 o                         
  -9   2  18          3.47          4.46         1.20 o                         
  -8   2  18         34.30         33.27         1.89 o                         
  -7   2  18         59.71         62.41         3.04 o                         
  -6   2  18          6.05          3.63         1.07 o                         
  -5   2  18          0.11          0.08         0.94 o                         
  -4   2  18          8.36          6.30         1.14 o                         
  -3   2  18         42.16         45.74         1.95 o                         
  -2   2  18          1.24          2.91         1.04 o                         
  -1   2  18          0.05         -0.11         0.96 o                         
   0   2  18          1.01          0.86         1.08 o                         
   1   2  18          3.40          5.07         1.30 o                         
   2   2  18         24.13         24.60         2.03 o                         
   3   2  18          0.04         -0.57         1.40 o                         
   4   2  18         17.19         14.44         1.92 o                         
   5   2  18          0.48         -0.23         1.52 o                         
   6   2  18          3.38          2.10         1.82 o                         
   7   2  18          6.76          3.99         1.98 o                         
   8   2  18          3.46          2.65         2.01 o                         
   9   2  18          1.58          1.54         1.92 o                         
 -12   3  18          5.98          6.56         1.60 o                         
 -11   3  18         10.30          9.39         1.56 o                         
 -10   3  18          1.61          2.38         1.26 o                         
  -9   3  18         31.73         22.77         2.71 o                         
  -8   3  18         52.52         59.35         3.38 o                         
  -7   3  18          0.22         -0.64         1.03 o                         
  -6   3  18          9.84          8.88         1.29 o                         
  -5   3  18          2.70          2.31         1.09 o                         
  -4   3  18          2.94          0.67         1.09 o                         
  -3   3  18          0.19          1.22         1.22 o                         
  -2   3  18         11.18          8.82         1.35 o                         
  -1   3  18          1.60          0.34         1.14 o                         
   0   3  18         13.61         11.89         1.49 o                         
   1   3  18          0.04          0.75         1.28 o                         
   2   3  18          0.01         -0.56         1.34 o                         
   3   3  18          5.59          6.31         1.71 o                         
   4   3  18          3.36          2.31         1.60 o                         
   5   3  18          0.00         -0.21         1.64 o                         
   6   3  18         19.96         17.49         2.33 o                         
   7   3  18          7.24          9.40         2.23 o                         
  -9   4  18          0.29          1.13         1.21 o                         
  -8   4  18          0.60          0.78         1.14 o                         
  -7   4  18          0.88          0.45         1.00 o                         
  -6   4  18          0.98         -0.85         1.00 o                         
  -5   4  18         32.46         22.46         2.25 o                         
  -4   4  18         25.81         20.99         1.76 o                         
  -3   4  18         11.82         10.28         1.53 o                         
  -2   4  18          4.53          1.25         1.25 o                         
  -1   4  18          4.24          4.67         1.35 o                         
   0   4  18          0.02          0.59         1.27 o                         
   1   4  18         16.36         10.07         1.58 o                         
   2   4  18         24.00         22.20         2.31 o                         
   3   4  18          7.36          8.79         2.09 o                         
   4   4  18          0.16         -0.29         1.82 o                         
   5   4  18          7.32          5.67         2.07 o                         
  -3   5  18         39.77         44.51         4.04 o                         
  -2   5  18          1.84          1.40         1.58 o                         
  -1   5  18          3.86          0.94         5.71 o                         
 -13   1  19          2.41          0.71         1.53 o                         
 -12   1  19         35.05         29.44         3.86 o                         
 -11   1  19         14.19         12.49         1.85 o                         
 -10   1  19          0.84         -0.24         1.21 o                         
  -9   1  19         62.75         60.41         3.18 o                         
  -8   1  19        152.16        165.72         4.25 o                         
  -7   1  19         46.17         50.79         2.52 o                         
  -6   1  19         24.17         24.37         1.57 o                         
  -5   1  19          6.81          5.08         1.07 o                         
  -4   1  19         23.88         26.02         1.65 o                         
  -3   1  19         41.63         40.22         2.05 o                         
  -2   1  19          2.11         -0.02         0.89 o                         
  -1   1  19          1.81          1.61         0.90 o                         
   0   1  19          3.48          3.79         0.99 o                         
   1   1  19         47.18         50.66         2.01 o                         
   2   1  19         30.16         29.77         1.69 o                         
   3   1  19          4.15          3.36         1.18 o                         
   4   1  19          9.42          7.13         1.36 o                         
   5   1  19         10.63          9.42         1.57 o                         
   6   1  19          2.41         -0.56         1.32 o                         
   7   1  19          2.77          1.97         1.68 o                         
   8   1  19         29.71         23.44         2.53 o                         
 -12   2  19          6.27          4.99         1.71 o                         
 -11   2  19          0.59         -0.66         1.36 o                         
 -10   2  19          0.08         -0.17         1.30 o                         
  -9   2  19          4.23          2.00         1.15 o                         
  -8   2  19        123.18        147.19         4.89 o                         
  -7   2  19        185.57        199.46         7.81 o                         
  -6   2  19        159.91        181.66         6.53 o                         
  -5   2  19         14.01          9.69         1.26 o                         
  -4   2  19          0.00         -0.20         1.00 o                         
  -3   2  19          0.02          0.28         1.00 o                         
  -2   2  19          7.77          5.92         1.22 o                         
  -1   2  19         59.08         57.00         2.33 o                         
   0   2  19         87.76         94.30         3.12 o                         
   1   2  19         22.73         17.58         1.73 o                         
   2   2  19          0.58         -0.04         1.36 o                         
   3   2  19         12.56         11.13         1.88 o                         
   4   2  19         21.75         21.74         2.18 o                         
   5   2  19          9.29          8.72         1.86 o                         
   6   2  19          0.93         -0.43         1.76 o                         
   7   2  19          6.56          5.35         2.19 o                         
 -10   3  19          0.25         -0.12         1.29 o                         
  -9   3  19          0.06          1.28         1.35 o                         
  -8   3  19         59.58         58.85         4.22 o                         
  -7   3  19          6.35          2.43         1.19 o                         
  -6   3  19          0.01          0.75         1.09 o                         
  -5   3  19          0.14          0.79         1.12 o                         
  -4   3  19          2.63          1.67         1.14 o                         
  -3   3  19         34.07         39.45         2.98 o                         
  -2   3  19         12.77         10.79         1.56 o                         
  -1   3  19         12.08         12.57         1.71 o                         
   0   3  19          7.98          7.67         1.57 o                         
   1   3  19          4.63          3.27         1.44 o                         
   2   3  19          2.49          2.54         1.53 o                         
   3   3  19          7.23          6.83         1.99 o                         
   4   3  19         10.20          7.90         2.12 o                         
   5   3  19          3.81          3.94         2.02 o                         
   6   3  19          6.13          2.41         5.98 o                         
  -7   4  19          5.68          3.45         1.35 o                         
  -6   4  19         10.44          8.91         1.38 o                         
  -5   4  19          1.50          0.41         1.15 o                         
  -4   4  19          8.68          3.94         1.24 o                         
  -3   4  19         12.53          7.04         1.47 o                         
  -2   4  19          0.28          0.53         1.23 o                         
  -1   4  19          1.57          2.21         1.39 o                         
   0   4  19          6.42          4.95         1.52 o                         
   1   4  19         14.68          8.21         1.69 o                         
   2   4  19         37.94         24.71         2.29 o                         
 -12   0  20          0.05          0.00         3.82 o                         
 -11   0  20         41.83         40.19         5.41 o                         
 -10   0  20         22.43         12.64         3.97 o                         
  -9   0  20          4.52          3.98         2.28 o                         
  -8   0  20         10.44          5.56         2.13 o                         
  -7   0  20          0.30         -0.38         1.70 o                         
  -6   0  20          0.37         -1.66         1.71 o                         
  -5   0  20          0.04         -1.10         1.43 o                         
  -4   0  20         53.25         54.29         3.44 o                         
  -3   0  20         70.69         70.63         3.83 o                         
  -2   0  20         50.34         57.11         3.56 o                         
  -1   0  20          5.39          2.68         1.59 o                         
   0   0  20         53.58         50.54         3.41 o                         
   1   0  20         18.52         18.31         2.32 o                         
   2   0  20         95.05        100.94         4.69 o                         
   3   0  20        474.23        541.11        11.69 o                         
   4   0  20        146.32        166.92         7.01 o                         
   5   0  20         17.32         12.64         2.73 o                         
   6   0  20          0.01         -0.27         2.27 o                         
   7   0  20         26.71         28.11         5.08 o                         
 -11   1  20         48.26         37.11         3.81 o                         
 -10   1  20         26.58         23.10         2.41 o                         
  -9   1  20         21.87         16.49         2.39 o                         
  -8   1  20         29.65         18.52         2.21 o                         
  -7   1  20         62.68         63.27         2.64 o                         
  -6   1  20         75.33         75.38         3.13 o                         
  -5   1  20         26.90         22.91         1.58 o                         
  -4   1  20          1.34          0.61         0.97 o                         
  -3   1  20          6.08          5.07         1.17 o                         
  -2   1  20          3.76          2.42         0.96 o                         
  -1   1  20          0.23         -0.39         0.88 o                         
   0   1  20         46.61         48.56         2.30 o                         
   1   1  20        103.54        108.44         3.25 o                         
   2   1  20        124.71        142.82         4.39 o                         
   3   1  20         98.36        108.20         3.43 o                         
   4   1  20         21.47         25.07         2.08 o                         
   5   1  20         13.33          9.94         1.84 o                         
   6   1  20         11.41          6.41         2.23 o                         
 -10   2  20         15.64         13.91         2.67 o                         
  -9   2  20          1.39         -0.17         1.16 o                         
  -8   2  20        110.66        126.38         5.11 o                         
  -7   2  20         43.25         39.17         3.31 o                         
  -6   2  20          0.27          0.24         1.11 o                         
  -5   2  20          1.02         -0.11         1.06 o                         
  -4   2  20         22.76         19.64         2.35 o                         
  -3   2  20          1.56         -0.09         1.07 o                         
  -2   2  20          0.10         -1.06         1.06 o                         
  -1   2  20         24.94         18.97         1.94 o                         
   0   2  20         12.17          8.07         1.40 o                         
   1   2  20          0.45          0.60         1.17 o                         
   2   2  20          0.46         -0.15         1.19 o                         
   3   2  20         20.51         18.02         2.02 o                         
   4   2  20          7.86          7.08         1.89 o                         
   5   2  20         13.23          8.24         2.00 o                         
  -8   3  20        114.25        121.50         5.60 o                         
  -7   3  20          5.03          5.63         1.40 o                         
  -6   3  20         28.25         23.21         2.23 o                         
  -5   3  20          3.33          2.39         1.25 o                         
  -4   3  20         52.16         57.77         3.46 o                         
  -3   3  20          9.88          6.78         1.42 o                         
  -2   3  20         75.99         97.41         3.89 o                         
  -1   3  20         57.63         69.41         3.32 o                         
   0   3  20          0.56          0.00         1.41 o                         
   1   3  20          9.89          8.52         1.69 o                         
   2   3  20          2.27          2.39         1.50 o                         
   3   3  20          7.82          8.06         1.96 o                         
  -9   1  21          4.29          3.01         1.68 o                         
  -8   1  21         19.39         10.85         1.87 o                         
  -7   1  21          6.01          3.95         1.37 o                         
  -6   1  21          0.18          0.30         1.24 o                         
  -5   1  21         20.57         11.67         1.83 o                         
  -4   1  21         54.57         49.06         3.21 o                         
  -3   1  21          1.02          0.67         1.26 o                         
  -2   1  21          6.75          3.92         1.38 o                         
  -1   1  21         27.76         21.32         2.11 o                         
   0   1  21          7.51          6.81         1.42 o                         
   1   1  21         25.50         21.69         1.82 o                         
   2   1  21         91.04         92.85         3.75 o                         
   3   1  21         75.66         71.24         2.84 o                         
   4   1  21          0.55         -0.40         1.60 o                         
  -8   2  21          0.44         -0.03         1.30 o                         
  -7   2  21         43.11         33.73         3.02 o                         
  -6   2  21         11.88          7.86         1.44 o                         
  -5   2  21          1.09          0.62         1.22 o                         
  -4   2  21          0.46          1.12         1.19 o                         
  -3   2  21          2.59          1.18         1.20 o                         
  -2   2  21          0.12         -0.12         1.16 o                         
  -1   2  21         10.57          5.67         1.45 o                         
   0   2  21          7.38          4.04         1.49 o                         
   1   2  21         12.54         11.37         1.91 o                         
   2   2  21          9.67          4.84         1.69 o                         
   3   2  21          6.54          5.18         2.30 o                         
  -4   3  21          0.27         -0.60         1.52 o                         
  -3   3  21          0.02         -0.89         1.27 o                         
  -2   3  21          0.46         -0.14         1.31 o                         
  -1   3  21          6.37          7.88         2.38 o                         
  -7   0  22          7.90          5.68         2.38 o                         
  -6   0  22          2.02          1.95         2.12 o                         
  -5   0  22          7.79          3.23         2.29 o                         
  -4   0  22          9.40          9.06         2.22 o                         
  -3   0  22         15.27         14.59         2.47 o                         
  -2   0  22         13.66         14.60         2.47 o                         
  -1   0  22          0.92          2.60         1.96 o                         
   0   0  22          0.48          1.39         1.97 o                         
   1   0  22         46.36         45.04         3.73 o                         
   2   0  22         41.17         38.44         6.80 o                         
  -6   1  22         27.17         16.99         2.01 o                         
  -5   1  22         12.96          9.44         1.73 o                         
  -4   1  22          1.00          1.87         1.46 o                         
  -3   1  22          0.43          0.30         1.38 o                         
  -2   1  22          0.00          1.38         1.49 o                         
  -1   1  22          1.14          0.36         1.48 o                         
   0   1  22         18.84         11.23         1.80 o                         
   1   1  22          7.25          5.14         1.75 o                         
                                                                                
